# Supplementary material for: Single-cell RNA sequencing reveals induction of distinct trained-immunity programs in human monocytes
Source: J Clin Invest. 2022 Apr 1;132(7):e147719. doi: 10.1172/JCI147719 (PMC8970681; doi:10.1172/JCI147719)
Supplement: Supplemental table 1 [file jci-132-147719-s010.xlsx]

## Sheet: sample_in_vitro
TableS1A. Sample information of in vitro study
Plate	Nijmegen ID	Well_in_plate	Donor	Stimulus	Timepoint	Stimulation_group	Batch
RMC-SM_03	A.S1.T1_M	A1-P24	A	RPMI	T1	Monocytes	1
RMC-SM_05	A.S3.T1_M	A1-P24	A	BG	T1	Monocytes	1
RMC-SM_06	A.S4.T1_M	A1-P24	A	UA	T1	Monocytes	1
RMC-SM_07	A.S5.T1_M	A1-P24	A	oxLDL	T1	Monocytes	1
RMC-SM_08	A.S6. T1.M	A1-P24	A	MDP	T1	Monocytes	1
RMC-SM_09	B.S1.T1_M	A1-P24	B	RPMI	T1	Monocytes	1
RMC-SM_11	B.S3.T1_M	A1-P24	B	BG	T1	Monocytes	1
RMC-SM_12	B.S4.T1_M	A1-P24	B	UA	T1	Monocytes	1
RMC-SM_13	B.S5.T1_M	A1-P24	B	oxLDL	T1	Monocytes	1
RMC-SM_14	B.S6. T1.M	A1-P24	B	MDP	T1	Monocytes	1
RMC-SM_15	C.S1.T1_M	A1-H24	C	RPMI	T1	Monocytes	1
RMC-SM_16	C.S3.T1_M	A1-H24	C	BG	T1	Monocytes	1
RMC-SM_16	C.S4.T1_M	I1-P24	C	UA	T1	Monocytes	1
RMC-SM_17	C.S5.T1_M	A1-H24	C	oxLDL	T1	Monocytes	1
RMC-SM_17	C.S6.T1.M	I1-P24	C	MDP	T1	Monocytes	1
RMC-SM_18	A.S1.T1_P	A1-H24	A	RPMI	T1	PBMC	1
RMC-SM_19	A.S3.T1_P	A1-H24	A	BG	T1	PBMC	1
RMC-SM_19	A.S4.T1_P	I1-P24	A	UA	T1	PBMC	1
RMC-SM_20	A.S5.T1_P	A1-H24	A	oxLDL	T1	PBMC	1
RMC-SM_20	A.S6.T1_P	I1-P24	A	MDP	T1	PBMC	1
RMC-SM_21	B.S1.T1_P	A1-H24	B	RPMI	T1	PBMC	1
RMC-SM_22	B.S3.T1_P	A1-H24	B	BG	T1	PBMC	1
RMC-SM_22	B.S4.T1_P	I1-P24	B	UA	T1	PBMC	1
RMC-SM_23	B.S5.T1_P	A1-H24	B	oxLDL	T1	PBMC	2
RMC-SM_23	B.S6.T1_P	I1-P24	B	MDP	T1	PBMC	2
RMC-SM_24	C.S1.T1_P	A1-H24	C	RPMI	T1	PBMC	2
RMC-SM_25	C.S3.T1_P	A1-H24	C	BG	T1	PBMC	2
RMC-SM_25	C.S4.T1_P	I1-P24	C	UA	T1	PBMC	2
RMC-SM_26	C.S5.T1_P	A1-H24	C	oxLDL	T1	PBMC	2
RMC-SM_26	C.S6.T1_P	I1-P24	C	MDP	T1	PBMC	2
RMC-SM_27	A.S1.T2_M1	A1-H24	A	RPMI	T2	Monocytes	1
RMC-SM_28	A.S3.T2_M1	A1-H24	A	BG	T2	Monocytes	1
RMC-SM_28	A.S4.T2_M1	I1-P24	A	UA	T2	Monocytes	1
RMC-SM_29	A.S5.T2_M1	A1-H24	A	oxLDL	T2	Monocytes	1
RMC-SM_29	A.S6. T2.M1	I1-P24	A	MDP	T2	Monocytes	1
RMC-SM_30	B.S1.T2_M1	A1-H24	B	RPMI	T2	Monocytes	1
RMC-SM_31	B.S3.T2_M1	A1-H24	B	BG	T2	Monocytes	1
RMC-SM_31	B.S4.T2_M1	I1-P24	B	UA	T2	Monocytes	1
RMC-SM_32	B.S5.T2_M1	A1-H24	B	oxLDL	T2	Monocytes	1
RMC-SM_32	B.S6. T2_M	I1-P24	B	MDP	T2	Monocytes	1
RMC-SM_33	C.S1.T2_M	A1-H24	C	RPMI	T2	Monocytes	2
RMC-SM_34	C.S3.T2_M	A1-H24	C	BG	T2	Monocytes	1
RMC-SM_34	C.S4.T2_M	I1-P24	C	UA	T2	Monocytes	1
RMC-SM_35	C.S5.T2_M	A1-H24	C	oxLDL	T2	Monocytes	1
RMC-SM_35	C.S6. T2_M	I1-P24	C	MDP	T2	Monocytes	1
RMC-SM_36	A.S1.T2_P	A1-H24	A	RPMI	T2	PBMC	1
RMC-SM_37	A.S3.T2_P	A1-H24	A	BG	T2	PBMC	1
RMC-SM_37	A.S4.T2_P	I1-P24	A	UA	T2	PBMC	1
RMC-SM_38	A.S5.T2_P	A1-H24	A	oxLDL	T2	PBMC	2
RMC-SM_38	A.S6. T2.P	I1-P24	A	MDP	T2	PBMC	2
RMC-SM_39	B.S1.T2_P	A1-H24	B	RPMI	T2	PBMC	2
RMC-SM_40	B.S3.T2_P	A1-H24	B	UA	T2	PBMC	2
RMC-SM_40	B.S4.T2_P	I1-P24	B	BG	T2	PBMC	2
RMC-SM_41	B.S5.T2_P	A1-H24	B	oxLDL	T2	PBMC	1
RMC-SM_41	B.S6. T2.P	I1-P24	B	MDP	T2	PBMC	1
RMC-SM_42	C.S1.T2_P	A1-H24	C	RPMI	T2	PBMC	1
RMC-SM_43	C.S3.T2_P	A1-H24	C	BG	T2	PBMC	1
RMC-SM_43	C.S4.T2_P	I1-P24	C	UA	T2	PBMC	1
RMC-SM_44	C.S5.T2_P	A1-H24	C	oxLDL	T2	PBMC	1
RMC-SM_44	C.S6. T2.P	I1-P24	C	MDP	T2	PBMC	1
RMC-SM_45	A.S1.T2_M2	A1-D24	A	RPMI	T2	Monocytes	1
RMC-SM_45	A.S3.T2_M2	I1-L24	A	BG	T2	Monocytes	1
RMC-SM_45	A.S4.T2_M2	M1-P24	A	UA	T2	Monocytes	1
RMC-SM_46	A.S5.T2_M2	A1-D24	A	oxLDL	T2	Monocytes	1
RMC-SM_46	A.S6. T2_M2	E1-H24	A	MDP	T2	Monocytes	1
RMC-SM_46	B.S1.T2_M2	I1-L24	B	RPMI	T2	Monocytes	1
RMC-SM_47	B.S3.T2_M2	A1-D24	B	BG	T2	Monocytes	2
RMC-SM_47	B.S4.T2_M2	E1-H24	B	UA	T2	Monocytes	2
RMC-SM_47	B.S5.T2_M2	I1-L24	B	oxLDL	T2	Monocytes	2

## Sheet: sample_pre_restimulation
TableS1B. Sample information of in vitro replicate study
	Timepoint	Time*	Treatment	Donor	Demulti_Number
Pool1	Day 0	T1	RPMI	A	1108
	Day 6	T2p	BG	C	2022
	Day 6	T2p	MDP	A	657
	Day 6	T2p	oxLDL	B	183
	Day 6	T2p	UA	C	2922
Pool2	Day 0	T1	RPMI	B	1924
	Day 6	T2p	RPMI	C	1423
	Day 6	T2p	MDP	B	1710
Pool3	Day 0	T1	RPMI	C	301
	Day 6	T2p	oxLDL	A	2099
	Day 6	T2p	UA	B	373
	Day 6 + 4 hours	T2	RPMI_ LPS	C	1222
	Day 6 + 4 hours	T2	BG _LPS	A	739
*:T1: 4hrs after training (or RPMI) stimulation, preT2: 5 days after training (or RPMI) stimulation and before LPS re-stimulation; T2: 4hrs after LPS re-stimulation (T2).

## Sheet: sample_in_invo
TableS1C. Sample information of in vivo study
	Age	Gender
300BCG096	24	Male
300BCG197	25	Male
300BCG064	19	Male
All donors have been vaccinated with BCG in the morning.
