# Supplementary material for: Single-cell RNA sequencing reveals induction of distinct trained-immunity programs in human monocytes
Source: J Clin Invest. 2022 Apr 1;132(7):e147719. doi: 10.1172/JCI147719 (PMC8970681; doi:10.1172/JCI147719)
Supplement: Supplemental table 2 [file jci-132-147719-s011.xlsx]

## Sheet: S2A.Cluster_markers_in_vitro
TableS2A.Marker genes identified for each cluster of cells from in vitro study
p_val	avg_logFC	pct.1	pct.2	p_val_adj	cluster	gene
3.48123e-218	0.983152	0.93	0.444	5.64098e-214	Intermediate Monocytes	MAFB
9.7092e-212	1.02269	0.864	0.324	1.57328e-207	Intermediate Monocytes	VCAN
6.88053e-205	1.06234	0.854	0.368	1.11492e-200	Intermediate Monocytes	CLEC5A
1.50695e-202	1.00988	0.763	0.278	2.44186e-198	Intermediate Monocytes	SEMA6B
1.64973e-176	1.29742	0.817	0.446	2.67322e-172	Intermediate Monocytes	TGFBI
3.65191e-157	0.900859	0.817	0.462	5.91756e-153	Intermediate Monocytes	ENG
8.67747e-152	0.831651	0.721	0.262	1.4061e-147	Intermediate Monocytes	FOS
1.8401e-150	0.653725	0.689	0.229	2.9817e-146	Intermediate Monocytes	PID1
7.21471e-150	1.24068	0.924	0.672	1.16907e-145	Intermediate Monocytes	FN1
2.67965e-147	0.744386	0.813	0.359	4.34211e-143	Intermediate Monocytes	OLR1
5.06768e-146	0.757546	0.927	0.597	8.21167e-142	Intermediate Monocytes	ZFP36L1
8.11294e-145	1.13635	0.818	0.475	1.31462e-140	Intermediate Monocytes	RNASE1
3.83983e-144	0.673661	0.789	0.332	6.22206e-140	Intermediate Monocytes	PHLDA1
1.14446e-142	0.763929	0.746	0.316	1.85448e-138	Intermediate Monocytes	DUSP6
2.7851e-140	0.925208	0.849	0.493	4.51298e-136	Intermediate Monocytes	HIPK2
3.13068e-140	0.938619	0.744	0.358	5.07296e-136	Intermediate Monocytes	CD14
1.84262e-131	1.13655	0.657	0.269	2.98579e-127	Intermediate Monocytes	S100A8
2.99928e-131	0.547336	0.609	0.217	4.86003e-127	Intermediate Monocytes	FCGR3A
6.29067e-131	0.770476	0.892	0.605	1.01934e-126	Intermediate Monocytes	ANPEP
2.63515e-125	0.751606	0.892	0.591	4.27e-121	Intermediate Monocytes	SPI1
3.40942e-116	0.632222	0.298	0.047	5.52462e-112	Intermediate Monocytes	LOC100505702
1.2496e-114	0.602879	0.962	0.753	2.02485e-110	Intermediate Monocytes	S100A10
9.12415e-108	0.855295	0.375	0.086	1.47848e-103	Intermediate Monocytes	GAPT
1.27131e-107	1.03417	0.765	0.439	2.06003e-103	Intermediate Monocytes	ALOX5AP
2.48072e-107	0.924637	0.789	0.523	4.01976e-103	Intermediate Monocytes	GLUL
2.43506e-106	0.581659	0.333	0.066	3.94577e-102	Intermediate Monocytes	HS3ST1
6.47961e-100	0.77358	0.369	0.097	1.04996e-95	Intermediate Monocytes	RCBTB2
7.86967e-100	0.652223	0.836	0.537	1.2752e-95	Intermediate Monocytes	LIMS1
2.33889e-99	0.648147	0.717	0.384	3.78994e-95	Intermediate Monocytes	TXNIP
2.14436e-98	0.626685	0.482	0.183	3.47472e-94	Intermediate Monocytes	HTRA1
9.78866e-94	0.632611	0.547	0.232	1.58615e-89	Intermediate Monocytes	ATXN1
4.01473e-92	0.642334	0.473	0.168	6.50547e-88	Intermediate Monocytes	ALOX5
1.09277e-91	0.667167	0.625	0.324	1.77072e-87	Intermediate Monocytes	SORL1
2.98859e-91	0.845966	0.493	0.178	4.84271e-87	Intermediate Monocytes	DOK3
2.40153e-90	0.559828	0.405	0.128	3.89145e-86	Intermediate Monocytes	PDK4
1.59406e-85	0.590028	0.763	0.492	2.58302e-81	Intermediate Monocytes	SLC16A3
7.0665e-84	0.613064	0.645	0.337	1.14506e-79	Intermediate Monocytes	MARCKSL1
5.69517e-82	0.871436	0.555	0.281	9.22845e-78	Intermediate Monocytes	ADAP2
2.71461e-76	1.06769	0.658	0.415	4.39875e-72	Intermediate Monocytes	CYP1B1
8.90227e-73	0.685935	0.73	0.483	1.44252e-68	Intermediate Monocytes	LMNA
8.98865e-72	0.573384	0.693	0.425	1.45652e-67	Intermediate Monocytes	SH3KBP1
1.01242e-71	0.68627	0.745	0.509	1.64052e-67	Intermediate Monocytes	CD84
2.37287e-71	0.546292	0.485	0.213	3.84499e-67	Intermediate Monocytes	LACC1
3.47744e-70	0.597885	0.59	0.282	5.63485e-66	Intermediate Monocytes	THBS1
6.3504e-68	0.522822	0.493	0.233	1.02902e-63	Intermediate Monocytes	CLEC7A
1.42829e-64	0.624116	0.538	0.293	2.31441e-60	Intermediate Monocytes	FPR3
3.11249e-64	0.540899	0.22	0.048	5.04348e-60	Intermediate Monocytes	NFXL1
7.30279e-64	0.585608	0.416	0.167	1.18334e-59	Intermediate Monocytes	TRPS1
3.57094e-63	0.516979	0.902	0.704	5.78635e-59	Intermediate Monocytes	GPX1
1.4918e-58	0.639432	0.357	0.138	2.41732e-54	Intermediate Monocytes	C19orf59
5.39874e-57	0.497808	0.645	0.38	8.74812e-53	Intermediate Monocytes	PPIF
6.84036e-57	0.566934	0.348	0.138	1.10841e-52	Intermediate Monocytes	C17orf85
8.87282e-57	0.527628	0.558	0.312	1.43775e-52	Intermediate Monocytes	MIDN
3.6122e-56	0.780854	0.741	0.532	5.85321e-52	Intermediate Monocytes	ACTN4
3.57602e-54	0.56473	0.534	0.295	5.79459e-50	Intermediate Monocytes	LUC7L3
1.39024e-49	0.52276	0.236	0.071	2.25274e-45	Intermediate Monocytes	NISCH
5.93576e-47	0.507132	0.575	0.356	9.61831e-43	Intermediate Monocytes	S100A9
7.23025e-46	0.519214	0.593	0.362	1.17159e-41	Intermediate Monocytes	SLC7A11
1.72983e-45	0.718629	0.482	0.268	2.80301e-41	Intermediate Monocytes	NFIC
6.17458e-44	0.554581	0.35	0.161	1.00053e-39	Intermediate Monocytes	DAB2
4.17862e-40	0.531964	0.678	0.507	6.77104e-36	Intermediate Monocytes	HCLS1
7.05373e-40	0.571161	0.578	0.409	1.14299e-35	Intermediate Monocytes	AP1S2
7.98572e-40	0.584156	0.584	0.395	1.29401e-35	Intermediate Monocytes	VHL
1.06836e-39	0.556292	0.477	0.276	1.73116e-35	Intermediate Monocytes	SLC4A7
1.61825e-39	0.503943	0.609	0.423	2.62221e-35	Intermediate Monocytes	IDS
2.36592e-39	0.498942	0.774	0.593	3.83374e-35	Intermediate Monocytes	ZYX
4.97833e-39	0.49989	0.224	0.076	8.06689e-35	Intermediate Monocytes	SKI
2.30257e-38	0.679937	0.588	0.416	3.73108e-34	Intermediate Monocytes	ATP6V0D1
3.0811e-38	0.502476	0.585	0.398	4.99262e-34	Intermediate Monocytes	EIF3A
4.99697e-38	0.500478	0.447	0.256	8.09708e-34	Intermediate Monocytes	CIAO1
7.25872e-37	0.723893	0.509	0.322	1.1762e-32	Intermediate Monocytes	MOB3A
4.79298e-36	0.679743	0.418	0.238	7.76655e-32	Intermediate Monocytes	RHBDD2
5.01208e-36	0.629266	0.63	0.464	8.12157e-32	Intermediate Monocytes	STK24
5.57635e-36	0.536348	0.363	0.186	9.03591e-32	Intermediate Monocytes	ABCC3
2.50188e-35	0.625001	0.432	0.253	4.05405e-31	Intermediate Monocytes	FOXN3
4.53759e-35	0.55841	0.299	0.133	7.35272e-31	Intermediate Monocytes	YPEL3
5.56769e-35	0.53592	0.433	0.259	9.02189e-31	Intermediate Monocytes	BAZ2B
3.09183e-34	0.561568	0.507	0.337	5.01001e-30	Intermediate Monocytes	PECAM1
4.13764e-33	0.660219	0.51	0.325	6.70464e-29	Intermediate Monocytes	PRPF38B
8.65553e-33	0.578165	0.58	0.434	1.40254e-28	Intermediate Monocytes	HDGF
5.11956e-31	0.5171	0.609	0.447	8.29573e-27	Intermediate Monocytes	UBE2R2
9.08717e-31	0.600221	0.517	0.357	1.47249e-26	Intermediate Monocytes	FAM129B
3.12158e-30	0.530981	0.43	0.267	5.05821e-26	Intermediate Monocytes	ARHGAP30
1.06713e-29	0.548254	0.634	0.478	1.72918e-25	Intermediate Monocytes	RBM25
1.94045e-29	0.577956	0.403	0.243	3.1443e-25	Intermediate Monocytes	WAS
2.71894e-29	0.521617	0.311	0.161	4.40577e-25	Intermediate Monocytes	ARL4C
4.23045e-29	0.769399	0.409	0.259	6.85502e-25	Intermediate Monocytes	FYB
3.37634e-28	0.59412	0.568	0.418	5.47102e-24	Intermediate Monocytes	BRD4
1.99652e-27	0.634137	0.308	0.167	3.23516e-23	Intermediate Monocytes	KLHDC3
1.62073e-26	0.499784	0.246	0.116	2.62623e-22	Intermediate Monocytes	TCOF1
9.03197e-26	0.553729	0.433	0.291	1.46354e-21	Intermediate Monocytes	EIF3B
1.45627e-18	0.529289	0.49	0.368	2.35974e-14	Intermediate Monocytes	LTA4H
1.46539e-18	0.670409	0.356	0.239	2.37452e-14	Intermediate Monocytes	TNFSF8
2.53377e-17	0.523949	0.298	0.185	4.10573e-13	Intermediate Monocytes	HIST1H2BK
1.8003e-13	0.661816	0.458	0.376	2.9172e-09	Intermediate Monocytes	C1orf162
2.28163e-12	0.587747	0.282	0.184	3.69716e-08	Intermediate Monocytes	MS4A14
9.79449e-12	0.547897	0.319	0.228	1.5871e-07	Intermediate Monocytes	GSK3A
1.646e-11	0.514527	0.477	0.39	2.66717e-07	Intermediate Monocytes	PITPNA
5.55794e-10	0.714104	0.311	0.242	9.00608e-06	Intermediate Monocytes	C4orf48
1.74693e-08	0.502476	0.112	0.06	0.000283073	Intermediate Monocytes	CNOT10
0	2.7605	0.925	0.036	0	Monocytic DC	LAD1
0	2.67931	0.925	0.032	0	Monocytic DC	TBC1D4
0	1.65482	0.581	0.005	0	Monocytic DC	CD200
0	1.50707	0.634	0.004	0	Monocytic DC	GCSAM
0	1.27825	0.613	0.006	0	Monocytic DC	TNNT2
0	1.07591	0.72	0.009	0	Monocytic DC	CALCRL
0	1.03107	0.581	0.007	0	Monocytic DC	CD5
1.60703e-301	1.08982	0.441	0.004	2.60403e-297	Monocytic DC	ABP1
2.15888e-294	1.26044	0.581	0.011	3.49825e-290	Monocytic DC	ADAM19
1.49669e-277	1.7552	0.613	0.014	2.42524e-273	Monocytic DC	ITM2C
1.17059e-251	2.50569	0.957	0.057	1.89682e-247	Monocytic DC	CST7
1.86636e-227	1.08213	0.774	0.036	3.02425e-223	Monocytic DC	IRF4
2.10513e-222	2.49929	0.742	0.035	3.41116e-218	Monocytic DC	NCCRP1
1.97372e-219	1.14963	0.452	0.009	3.19821e-215	Monocytic DC	UBD
1.09393e-204	1.45755	0.323	0.003	1.77261e-200	Monocytic DC	INSM1
4.48945e-189	1.21586	0.774	0.049	7.27471e-185	Monocytic DC	DSG2
1.1682e-182	2.08703	0.796	0.054	1.89296e-178	Monocytic DC	HLA-DOB
8.59447e-171	1.0947	0.72	0.045	1.39265e-166	Monocytic DC	ZER1
8.10121e-170	1.07878	0.731	0.048	1.31272e-165	Monocytic DC	TBC1D13
5.8391e-168	1.64624	0.957	0.094	9.46167e-164	Monocytic DC	ANXA6
1.78423e-145	1.93945	0.634	0.041	2.89117e-141	Monocytic DC	IDO2
4.75025e-134	1.15081	0.828	0.084	7.6973e-130	Monocytic DC	TMCC3
6.37254e-108	1.30737	0.946	0.153	1.03261e-103	Monocytic DC	KDM2B
6.51969e-107	1.39349	0.903	0.146	1.05645e-102	Monocytic DC	NAA25
1.45024e-106	1.04337	0.527	0.039	2.34996e-102	Monocytic DC	ALOX15B
3.97423e-105	1.77119	0.978	0.197	6.43985e-101	Monocytic DC	RAB9A
6.37043e-101	1.17049	0.871	0.13	1.03227e-96	Monocytic DC	HIVEP1
6.99446e-101	1.66216	0.968	0.182	1.13338e-96	Monocytic DC	MAP3K1
9.79998e-100	1.49838	0.968	0.201	1.58799e-95	Monocytic DC	DAPP1
1.87869e-99	1.54329	0.968	0.176	3.04423e-95	Monocytic DC	LYST
4.95994e-99	2.0205	0.989	0.207	8.03708e-95	Monocytic DC	CRIP1
3.12518e-96	2.13813	1	0.246	5.06404e-92	Monocytic DC	LAMP3
7.44859e-95	3.23154	1	0.257	1.20697e-90	Monocytic DC	FSCN1
5.7031e-93	1.27875	0.892	0.154	9.2413e-89	Monocytic DC	CLIC2
1.56435e-90	1.6681	0.925	0.189	2.53488e-86	Monocytic DC	POGLUT1
6.41348e-90	1.52233	0.957	0.194	1.03924e-85	Monocytic DC	FAM60A
6.35884e-88	1.54906	0.978	0.224	1.03039e-83	Monocytic DC	RASSF4
1.08056e-85	1.1308	0.892	0.166	1.75094e-81	Monocytic DC	EBI3
4.61172e-85	3.43786	0.989	0.293	7.47283e-81	Monocytic DC	CCL22
1.36008e-82	1.60986	1	0.267	2.20387e-78	Monocytic DC	ALDH2
7.66682e-82	1.43314	1	0.261	1.24233e-77	Monocytic DC	CELF2
6.78306e-81	1.39184	0.946	0.206	1.09913e-76	Monocytic DC	TSPAN33
2.9977e-77	1.47769	0.946	0.246	4.85747e-73	Monocytic DC	GRSF1
1.05303e-75	2.30764	1	0.305	1.70632e-71	Monocytic DC	HLA-DQA1
4.8335e-75	2.50354	0.946	0.249	7.83221e-71	Monocytic DC	LOC440896
2.5113e-74	1.46255	0.892	0.184	4.06931e-70	Monocytic DC	RGS1
1.03227e-73	1.03266	0.624	0.084	1.6727e-69	Monocytic DC	MCM5
3.40219e-72	1.17499	0.667	0.099	5.51291e-68	Monocytic DC	RFX5
1.94657e-71	2.16371	1	0.345	3.15423e-67	Monocytic DC	CCR7
8.42717e-71	1.04473	0.183	0.005	1.36554e-66	Monocytic DC	CXCL13
5.31213e-70	2.12574	1	0.362	8.60778e-66	Monocytic DC	HLA-DQB1
1.77158e-68	3.2472	1	0.488	2.87067e-64	Monocytic DC	BIRC3
1.29245e-67	1.19959	0.968	0.272	2.09429e-63	Monocytic DC	GLS
8.00877e-67	1.3736	0.774	0.157	1.29774e-62	Monocytic DC	ANKRD33B
5.9984e-66	1.78815	1	0.415	9.71981e-62	Monocytic DC	FNBP1
2.63325e-64	1.71237	1	0.362	4.26691e-60	Monocytic DC	IL7R
7.4344e-64	1.76949	1	0.424	1.20467e-59	Monocytic DC	ID2
1.29932e-63	1.3862	1	0.36	2.10542e-59	Monocytic DC	RFTN1
5.24016e-63	1.51741	0.957	0.308	8.49116e-59	Monocytic DC	NUB1
1.80588e-60	2.77936	1	0.597	2.92625e-56	Monocytic DC	TXN
2.34864e-58	1.06122	0.882	0.243	3.80573e-54	Monocytic DC	PPA1
7.11293e-58	1.57059	0.763	0.173	1.15258e-53	Monocytic DC	GADD45A
2.0389e-57	1.71028	1	0.453	3.30383e-53	Monocytic DC	HLA-DPB1
2.08391e-57	1.6276	0.968	0.363	3.37677e-53	Monocytic DC	IDO1
2.07815e-56	1.22702	0.903	0.247	3.36744e-52	Monocytic DC	CXCR4
4.1652e-56	1.55344	1	0.515	6.74929e-52	Monocytic DC	CD83
2.24974e-54	1.34928	0.978	0.358	3.64548e-50	Monocytic DC	SAMSN1
2.27603e-54	1.91159	1	0.742	3.68809e-50	Monocytic DC	HLA-DRA
2.59698e-53	1.85597	1	0.579	4.20815e-49	Monocytic DC	HLA-DPA1
8.48901e-53	1.38489	0.978	0.39	1.37556e-48	Monocytic DC	MARCKSL1
3.12033e-52	1.85153	1	0.819	5.05619e-48	Monocytic DC	CD74
9.15808e-52	1.1448	1	0.432	1.48398e-47	Monocytic DC	SYNGR2
2.08581e-51	1.3427	0.903	0.313	3.37984e-47	Monocytic DC	KIAA0226
3.86582e-49	1.0225	0.925	0.342	6.26417e-45	Monocytic DC	IL13RA1
1.77773e-48	1.04382	0.978	0.359	2.88063e-44	Monocytic DC	PSD3
1.62554e-47	1.22201	0.957	0.384	2.63403e-43	Monocytic DC	VOPP1
4.12977e-47	1.11404	0.978	0.461	6.69187e-43	Monocytic DC	STK4
7.46905e-47	1.05922	0.968	0.385	1.21029e-42	Monocytic DC	FAM129A
2.79242e-46	1.06123	0.957	0.307	4.52484e-42	Monocytic DC	HLA-DRB5
7.50839e-46	1.14946	0.925	0.342	1.21666e-41	Monocytic DC	DPP9
7.76234e-46	1.19183	1	0.45	1.25781e-41	Monocytic DC	GPR183
2.51685e-45	1.41309	0.978	0.411	4.07831e-41	Monocytic DC	DUSP5
2.7194e-45	1.1518	1	0.914	4.40651e-41	Monocytic DC	EEF1A1
6.87108e-45	1.02187	0.989	0.512	1.11339e-40	Monocytic DC	GSTP1
6.9168e-44	1.20549	0.989	0.553	1.1208e-39	Monocytic DC	SEC61B
6.07287e-43	1.08135	0.968	0.41	9.84049e-39	Monocytic DC	HINT1
3.42386e-42	1.28935	0.645	0.16	5.54802e-38	Monocytic DC	MALT1
2.85002e-41	1.21664	0.989	0.596	4.61817e-37	Monocytic DC	NFKB1
2.88131e-41	1.23474	1	0.593	4.66887e-37	Monocytic DC	HLA-DRB1
2.80831e-39	1.16351	0.72	0.223	4.55059e-35	Monocytic DC	RABGAP1L
3.56134e-39	1.04794	0.71	0.201	5.77079e-35	Monocytic DC	SEC14L1
3.68372e-38	1.23328	0.925	0.393	5.96909e-34	Monocytic DC	FOXP1
5.35071e-38	1.17851	1	0.531	8.67029e-34	Monocytic DC	TMEM123
1.0074e-37	1.0236	1	0.599	1.63239e-33	Monocytic DC	SQSTM1
1.57691e-37	1.1906	1	0.575	2.55522e-33	Monocytic DC	CDKN1A
1.82532e-37	1.43914	0.688	0.208	2.95775e-33	Monocytic DC	TMEM176A
4.65799e-37	1.03745	1	0.578	7.54781e-33	Monocytic DC	BASP1
2.76755e-25	1.30746	0.742	0.33	4.48453e-21	Monocytic DC	TMEM176B
5.58416e-25	1.09942	0.581	0.2	9.04857e-21	Monocytic DC	BCL2L1
3.06442e-18	1.03411	0.559	0.213	4.96559e-14	Monocytic DC	CKB
9.82301e-96	3.7555	1	0.919	1.59172e-91	UGDH-AS1+ cell	KCNQ1OT1
6.3678e-95	3.62185	1	0.822	1.03184e-90	UGDH-AS1+ cell	LOC100131257
5.69487e-88	3.44318	0.987	0.815	9.22796e-84	UGDH-AS1+ cell	MAB21L3
6.28429e-88	3.74454	0.974	0.747	1.01831e-83	UGDH-AS1+ cell	UGDH-AS1
7.63715e-75	3.17842	0.895	0.52	1.23752e-70	UGDH-AS1+ cell	TMEM212
1.25964e-69	3.15428	0.875	0.516	2.04112e-65	UGDH-AS1+ cell	ODF2L
1.10755e-64	2.96884	0.789	0.356	1.79468e-60	UGDH-AS1+ cell	F5
1.50906e-62	2.18822	0.579	0.147	2.44528e-58	UGDH-AS1+ cell	LOC729987
3.506e-58	3.01097	0.77	0.377	5.68113e-54	UGDH-AS1+ cell	CCDC144B
5.34958e-55	2.96384	0.862	0.686	8.66845e-51	UGDH-AS1+ cell	PGM5P2
7.93202e-52	2.88876	0.796	0.511	1.2853e-47	UGDH-AS1+ cell	LOC643406
1.67312e-49	2.88408	0.48	0.117	2.71113e-45	UGDH-AS1+ cell	ESRG
1.15579e-42	3.07721	0.737	0.459	1.87284e-38	UGDH-AS1+ cell	ZNF471
4.7247e-41	1.77379	0.888	0.766	7.65591e-37	UGDH-AS1+ cell	CFLAR
1.2063e-38	2.53583	0.605	0.263	1.95469e-34	UGDH-AS1+ cell	ASTN2
1.48741e-37	1.86521	0.533	0.195	2.4102e-33	UGDH-AS1+ cell	HCG18
7.81123e-37	1.60377	0.408	0.109	1.26573e-32	UGDH-AS1+ cell	NXNL2
1.16846e-35	2.1656	0.612	0.297	1.89338e-31	UGDH-AS1+ cell	ZNF480
5.05054e-34	2.27369	0.612	0.311	8.18389e-30	UGDH-AS1+ cell	DDHD1
1.0286e-33	2.30861	0.454	0.148	1.66674e-29	UGDH-AS1+ cell	POTEM
1.19214e-33	2.0142	0.776	0.57	1.93175e-29	UGDH-AS1+ cell	XAF1
2.4487e-33	2.02195	0.428	0.132	3.96788e-29	UGDH-AS1+ cell	XRCC2
3.31733e-33	1.08593	0.27	0.05	5.3754e-29	UGDH-AS1+ cell	FAM111B
1.42899e-32	2.84296	0.684	0.47	2.31553e-28	UGDH-AS1+ cell	USP33
4.83834e-32	1.66286	0.316	0.071	7.84004e-28	UGDH-AS1+ cell	SCD5
8.28129e-32	1.90644	0.474	0.174	1.3419e-27	UGDH-AS1+ cell	RAD21-AS1
5.0585e-31	1.8804	0.487	0.189	8.19679e-27	UGDH-AS1+ cell	ZNF37BP
7.15599e-31	1.64837	0.243	0.043	1.15956e-26	UGDH-AS1+ cell	TLR8-AS1
5.89905e-30	1.75198	0.316	0.076	9.55882e-26	UGDH-AS1+ cell	LOC100506023
8.36049e-30	2.54136	0.664	0.457	1.35473e-25	UGDH-AS1+ cell	LOC642236
1.23407e-29	1.67021	0.309	0.073	1.99969e-25	UGDH-AS1+ cell	LINC00550
1.56614e-29	1.75396	0.428	0.146	2.53777e-25	UGDH-AS1+ cell	ARHGEF26-AS1
4.2765e-26	1.40412	0.243	0.051	6.92964e-22	UGDH-AS1+ cell	GPLD1
4.48953e-26	2.83354	0.658	0.485	7.27483e-22	UGDH-AS1+ cell	TSIX
2.49529e-25	1.09039	0.283	0.071	4.04337e-21	UGDH-AS1+ cell	ABCA9
8.36796e-25	1.65174	0.349	0.109	1.35594e-20	UGDH-AS1+ cell	LINC00547
5.7487e-24	1.11258	0.25	0.057	9.31519e-20	UGDH-AS1+ cell	LOC646214
8.13307e-24	2.40555	0.447	0.191	1.31788e-19	UGDH-AS1+ cell	ACADSB
1.02446e-23	2.14293	0.316	0.092	1.66004e-19	UGDH-AS1+ cell	LINC00670
1.5111e-23	1.74757	0.684	0.572	2.44858e-19	UGDH-AS1+ cell	SP100
2.57007e-23	1.61046	0.191	0.035	4.16454e-19	UGDH-AS1+ cell	LOC158696
4.29213e-23	1.87928	0.368	0.13	6.95497e-19	UGDH-AS1+ cell	ALPK1
4.60408e-23	1.68554	0.151	0.022	7.46046e-19	UGDH-AS1+ cell	ROCK1P1
5.40282e-23	1.5935	0.461	0.209	8.75473e-19	UGDH-AS1+ cell	LOC286437
5.70124e-23	1.32623	0.289	0.08	9.23829e-19	UGDH-AS1+ cell	LOC100130451
1.57018e-22	1.2179	0.276	0.074	2.54432e-18	UGDH-AS1+ cell	PCA3
1.78694e-22	1.21915	0.237	0.055	2.89555e-18	UGDH-AS1+ cell	LOC100379224
4.75973e-22	1.89885	0.388	0.15	7.71267e-18	UGDH-AS1+ cell	SAA2
3.38507e-21	1.91995	0.138	0.02	5.48517e-17	UGDH-AS1+ cell	UTS2D
1.9025e-20	1.44109	0.336	0.118	3.08281e-16	UGDH-AS1+ cell	HTRA4
1.65855e-19	1.55742	0.25	0.069	2.68751e-15	UGDH-AS1+ cell	FLJ31662
8.50407e-19	1.48547	0.309	0.107	1.378e-14	UGDH-AS1+ cell	ZNF829
5.16304e-18	1.21905	0.197	0.047	8.36618e-14	UGDH-AS1+ cell	SLC6A20
5.47732e-18	2.14088	0.467	0.26	8.87545e-14	UGDH-AS1+ cell	HYDIN2
1.58154e-17	1.55839	0.362	0.153	2.56273e-13	UGDH-AS1+ cell	ARRDC3-AS1
1.61091e-17	1.091	0.283	0.095	2.61031e-13	UGDH-AS1+ cell	LINC00346
1.76423e-17	1.47309	0.197	0.048	2.85877e-13	UGDH-AS1+ cell	SPDYE7P
2.37007e-17	1.02246	0.125	0.02	3.84046e-13	UGDH-AS1+ cell	CCDC148
4.43436e-17	1.47722	0.138	0.025	7.18544e-13	UGDH-AS1+ cell	LINC-ROR
1.09185e-16	2.60128	0.592	0.505	1.76923e-12	UGDH-AS1+ cell	ANKRD20A9P
1.42815e-16	1.49513	0.289	0.102	2.31418e-12	UGDH-AS1+ cell	HSD3BP4
1.43152e-16	1.14624	0.046	0.396	2.31964e-12	UGDH-AS1+ cell	RNF19B
2.15521e-14	1.1736	0.303	0.124	3.4923e-10	UGDH-AS1+ cell	SBF2-AS1
8.94596e-14	1.05095	0.25	0.089	1.4496e-09	UGDH-AS1+ cell	C2orf91
5.671e-13	1.4245	0.099	0.424	9.18929e-09	UGDH-AS1+ cell	RALA
7.00907e-13	1.75271	0.375	0.204	1.13575e-08	UGDH-AS1+ cell	TPTE2P1
1.43581e-12	1.25629	0.217	0.073	2.32659e-08	UGDH-AS1+ cell	MGC27345
1.98498e-12	1.46727	0.329	0.16	3.21647e-08	UGDH-AS1+ cell	ORC4
2.64394e-12	1.12513	0.224	0.079	4.28424e-08	UGDH-AS1+ cell	DZIP3
1.08658e-11	1.12778	0.145	0.038	1.76069e-07	UGDH-AS1+ cell	C3orf72
2.38981e-11	1.55401	0.336	0.177	3.87246e-07	UGDH-AS1+ cell	ADH4
1.5919e-10	1.08569	0.138	0.038	2.57952e-06	UGDH-AS1+ cell	LOC100507032
4.31254e-10	1.00907	0.033	0.261	6.98804e-06	UGDH-AS1+ cell	BCL2L13
6.37461e-10	1.01846	0.197	0.074	1.03294e-05	UGDH-AS1+ cell	LOC729732
7.57538e-10	1.741	0.428	0.305	1.22751e-05	UGDH-AS1+ cell	MCFD2
7.62732e-10	1.18241	0.053	0.291	1.23593e-05	UGDH-AS1+ cell	PDLIM7
1.03551e-09	1.55176	0.303	0.155	1.67794e-05	UGDH-AS1+ cell	ASB4
1.67787e-09	1.82483	0.355	0.217	2.71883e-05	UGDH-AS1+ cell	ENTPD1
2.42623e-09	1.00801	0.072	0.314	3.93146e-05	UGDH-AS1+ cell	SP1
2.44591e-09	1.59434	0.257	0.122	3.96335e-05	UGDH-AS1+ cell	UG0898H09
2.7766e-09	1.91708	0.046	0.272	4.4992e-05	UGDH-AS1+ cell	FNBP4
3.24945e-09	1.26457	0.362	0.225	5.26541e-05	UGDH-AS1+ cell	ZNF37A
1.07276e-08	1.23283	0.289	0.155	0.00017383	UGDH-AS1+ cell	NUDT9
2.41883e-08	1.04583	0.171	0.064	0.000391947	UGDH-AS1+ cell	LOC100216479
5.14598e-08	1.02328	0.112	0.352	0.000833855	UGDH-AS1+ cell	TMEM167A
8.50701e-08	1.24473	0.414	0.315	0.00137848	UGDH-AS1+ cell	NFX1
1.15242e-07	1.17904	0.184	0.077	0.00186737	UGDH-AS1+ cell	ZNF667
1.21458e-07	1.35857	0.599	0.725	0.0019681	UGDH-AS1+ cell	RAB12
1.79112e-07	1.17443	0.158	0.06	0.00290233	UGDH-AS1+ cell	LOC100134229
2.62231e-07	1.17726	0.237	0.12	0.00424919	UGDH-AS1+ cell	PLEKHA5
4.14529e-07	1.2399	0.48	0.424	0.00671702	UGDH-AS1+ cell	CTSC
5.52591e-07	1.04972	0.092	0.292	0.00895418	UGDH-AS1+ cell	KAT6A
6.21046e-07	1.59855	0.033	0.202	0.0100634	UGDH-AS1+ cell	CD2BP2
6.56032e-07	1.0169	0.039	0.216	0.0106303	UGDH-AS1+ cell	ARAP2
6.86114e-07	1.05686	0.079	0.26	0.0111178	UGDH-AS1+ cell	MAPK13
8.22903e-07	1.01657	0.026	0.189	0.0133343	UGDH-AS1+ cell	PMPCB
1.08545e-06	1.89104	0.059	0.237	0.0175886	UGDH-AS1+ cell	PPM1A
2.11114e-06	1.05835	0.257	0.148	0.034209	UGDH-AS1+ cell	RAB3IP
2.74791e-06	1.47307	0.164	0.072	0.0445271	UGDH-AS1+ cell	ARGFX
2.97035e-06	1.19069	0.026	0.176	0.0481315	UGDH-AS1+ cell	UBE3C
4.07369e-33	0.615248	0.099	0.462	6.60101e-29	Resting cells	FKBP2
6.67065e-33	1.01909	0.119	0.497	1.08091e-28	Resting cells	C19orf43
7.5275e-33	0.657506	0.116	0.492	1.21976e-28	Resting cells	YME1L1
2.42964e-32	0.617265	0.151	0.533	3.93698e-28	Resting cells	EIF1AX
1.13757e-30	0.728716	0.148	0.527	1.84332e-26	Resting cells	IL10RB
2.00632e-29	0.988833	0.088	0.43	3.25104e-25	Resting cells	PDCD6IP
1.19131e-28	0.552512	0.088	0.418	1.9304e-24	Resting cells	DAD1
8.68467e-28	0.730623	0.102	0.43	1.40726e-23	Resting cells	PSMA5
4.00681e-26	0.594275	0.088	0.39	6.49264e-22	Resting cells	KCNAB2
2.31401e-25	0.553048	0.202	0.583	3.74962e-21	Resting cells	ORAI2
4.31087e-25	0.593413	0.324	0.76	6.98533e-21	Resting cells	PFDN5
4.46739e-25	0.874911	0.094	0.404	7.23896e-21	Resting cells	ERGIC3
8.93703e-25	0.812318	0.094	0.397	1.44816e-20	Resting cells	ATP5I
1.2537e-24	0.8349	0.08	0.373	2.03149e-20	Resting cells	VPS35
1.79719e-24	0.845059	0.102	0.407	2.91216e-20	Resting cells	SYK
3.26529e-24	0.617235	0.026	0.281	5.29108e-20	Resting cells	DHRS7
5.0153e-23	0.557476	0.088	0.375	8.1268e-19	Resting cells	YPEL5
5.38175e-23	0.880565	0.017	0.255	8.72059e-19	Resting cells	HIVEP2
1.08276e-22	0.824982	0.014	0.248	1.75451e-18	Resting cells	SPSB1
2.49716e-22	0.778431	0.153	0.482	4.0464e-18	Resting cells	PABPC4
3.65312e-22	0.553826	0.057	0.31	5.91952e-18	Resting cells	IFNAR2
4.29132e-22	1.32264	0.031	0.276	6.95366e-18	Resting cells	SEPW1
5.37008e-22	1.58259	0.051	0.304	8.70168e-18	Resting cells	UBAP2L
6.10766e-22	0.982751	0.261	0.642	9.89685e-18	Resting cells	JUND
8.13149e-21	0.846829	0.116	0.402	1.31763e-16	Resting cells	MYO1F
8.38063e-21	0.549201	0.105	0.386	1.358e-16	Resting cells	FAM101B
8.92494e-21	0.621583	0.224	0.575	1.4462e-16	Resting cells	HMGA1
2.82643e-20	0.688999	0.241	0.612	4.57994e-16	Resting cells	SET
2.89008e-20	0.960096	0.074	0.327	4.68309e-16	Resting cells	NFE2L1
3.60007e-20	0.575136	0.105	0.383	5.83355e-16	Resting cells	SUMO3
3.66698e-20	0.683896	0.037	0.264	5.94198e-16	Resting cells	TMEM138
5.20755e-20	0.986427	0.04	0.271	8.43832e-16	Resting cells	ATP6V1D
6.43126e-20	0.541803	0.054	0.291	1.04212e-15	Resting cells	SLC4A2
2.68069e-19	0.775165	0.105	0.369	4.3438e-15	Resting cells	MAPK6
4.30104e-19	0.631859	0.037	0.258	6.96941e-15	Resting cells	PTPN18
1.46399e-18	0.627703	0.094	0.345	2.37225e-14	Resting cells	HIF1A
2.08228e-18	0.565388	0.051	0.275	3.37413e-14	Resting cells	C4orf48
3.3721e-18	0.633569	0.077	0.306	5.46414e-14	Resting cells	PHB2
1.63781e-17	0.709455	0.068	0.293	2.65391e-13	Resting cells	MRPL14
2.73624e-17	0.623887	0.065	0.287	4.4338e-13	Resting cells	SREK1IP1
8.13828e-17	0.539018	0.199	0.486	1.31873e-12	Resting cells	AKAP13
1.28443e-16	0.622308	0.097	0.328	2.08128e-12	Resting cells	SMG1
2.95536e-16	0.568981	0.031	0.224	4.78886e-12	Resting cells	IFITM1
4.59045e-16	0.833155	0.034	0.222	7.43836e-12	Resting cells	GSK3B
5.86976e-16	0.706428	0.213	0.505	9.51136e-12	Resting cells	SH3KBP1
7.37362e-16	0.687244	0.068	0.273	1.19482e-11	Resting cells	CPSF7
3.44598e-15	0.594856	0.074	0.279	5.58386e-11	Resting cells	SUPT6H
3.05081e-14	0.641943	0.045	0.224	4.94353e-10	Resting cells	PPP2R3C
3.35238e-14	0.703994	0.134	0.36	5.4322e-10	Resting cells	EIF3J
3.47002e-14	0.620649	0.065	0.262	5.62282e-10	Resting cells	SEC24C
3.49554e-14	0.687967	0.071	0.27	5.66417e-10	Resting cells	GALNT6
5.74365e-14	1.00779	0.031	0.2	9.30701e-10	Resting cells	UHRF1BP1
6.69731e-14	0.589869	0.165	0.407	1.08523e-09	Resting cells	SORL1
9.49092e-14	0.687893	0.045	0.223	1.53791e-09	Resting cells	FKBP3
2.50743e-13	0.664016	0.122	0.339	4.06304e-09	Resting cells	EIF3B
2.94253e-13	0.658363	0.031	0.192	4.76808e-09	Resting cells	PQBP1
3.28819e-13	1.28255	0.045	0.214	5.32818e-09	Resting cells	DCAF11
4.01702e-13	0.598948	0.065	0.241	6.50917e-09	Resting cells	NF1
6.20609e-13	0.562156	0.091	0.28	1.00564e-08	Resting cells	CLN8
1.32057e-12	0.561059	0.128	0.333	2.13985e-08	Resting cells	IER2
1.45211e-12	0.709686	0.091	0.281	2.35299e-08	Resting cells	RSF1
2.99754e-12	0.591242	0.136	0.345	4.85722e-08	Resting cells	MPHOSPH8
3.59239e-12	0.748476	0.088	0.268	5.82111e-08	Resting cells	IMPAD1
2.70946e-11	0.883337	0.026	0.16	4.39041e-07	Resting cells	BCL2
2.80487e-11	0.900354	0.04	0.184	4.54501e-07	Resting cells	PURA
3.31857e-11	0.772349	0.062	0.219	5.37742e-07	Resting cells	NIN
3.64459e-11	1.06431	0.062	0.219	5.90569e-07	Resting cells	DCXR
4.80715e-11	0.56043	0.026	0.158	7.7895e-07	Resting cells	CLK2
7.41007e-11	0.92877	0.028	0.161	1.20073e-06	Resting cells	WDFY3
1.07617e-10	1.30372	0.028	0.159	1.74382e-06	Resting cells	KLHL28
1.84804e-10	1.53229	0.054	0.199	2.99456e-06	Resting cells	ZFYVE16
2.21918e-10	0.610244	0.188	0.397	3.59596e-06	Resting cells	SEMA6B
2.80268e-10	0.814618	0.068	0.218	4.54146e-06	Resting cells	RAB11FIP4
3.28663e-10	0.59413	0.045	0.181	5.32566e-06	Resting cells	RBM10
3.42279e-10	0.667441	0.023	0.142	5.54629e-06	Resting cells	GOPC
3.60249e-10	0.563924	0.082	0.243	5.83747e-06	Resting cells	ITGAL
1.3277e-09	0.557546	0.037	0.163	2.1514e-05	Resting cells	HUS1
2.71154e-09	0.692344	0.068	0.208	4.39377e-05	Resting cells	COX14
3.43555e-09	0.780613	0.131	0.307	5.56696e-05	Resting cells	MT-ND6
4.11972e-09	1.303	0.043	0.167	6.6756e-05	Resting cells	LGALS8
6.37581e-09	0.556911	0.071	0.204	0.000103314	Resting cells	DNMT1
7.40402e-09	0.636156	0.091	0.242	0.000119975	Resting cells	CNOT7
1.3183e-08	0.634042	0.054	0.177	0.000213618	Resting cells	C2orf68
1.54192e-08	0.608147	0.068	0.2	0.000249852	Resting cells	C12orf5
1.95062e-08	0.866365	0.085	0.222	0.000316078	Resting cells	FKBP4
2.69413e-08	0.629566	0.085	0.221	0.000436557	Resting cells	GIGYF1
3.86021e-08	0.825513	0.011	0.101	0.000625508	Resting cells	LINC00152
7.83067e-08	0.654086	0.065	0.187	0.00126888	Resting cells	TAF1D
8.10466e-08	0.665942	0.148	0.317	0.00131328	Resting cells	ZXDC
1.18134e-07	1.00384	0.026	0.122	0.00191425	Resting cells	MRPL24
3.09232e-07	0.7692	0.057	0.166	0.00501079	Resting cells	CKLF
4.75413e-07	0.951573	0.026	0.115	0.0077036	Resting cells	PDIA6
7.55743e-07	0.716894	0.088	0.206	0.0122461	Resting cells	GPCPD1
7.92987e-07	0.605956	0.028	0.117	0.0128496	Resting cells	HIPK3
8.13093e-07	0.764865	0.043	0.139	0.0131754	Resting cells	FAM208A
1.42736e-06	0.823356	0.412	0.747	0.0231289	Resting cells	RAB12
1.50241e-06	1.27441	0.037	0.127	0.024345	Resting cells	TSTA3
1.66771e-06	0.849115	0.048	0.142	0.0270236	Resting cells	UBXN2B
2.90751e-06	0.716797	0.054	0.15	0.0471134	Resting cells	KIF13A
2.98414e-06	0.719006	0.051	0.145	0.0483551	Resting cells	TNFSF14
1.96855e-154	1.42647	0.737	0.127	3.18984e-150	Nonclassical Monocytes	VMO1
3.55926e-84	0.526478	0.424	0.066	5.76742e-80	Nonclassical Monocytes	VASH1
8.85568e-75	1.14542	0.869	0.357	1.43497e-70	Nonclassical Monocytes	SERPINA1
2.69917e-73	1.03652	0.542	0.124	4.37374e-69	Nonclassical Monocytes	GAPT
9.5733e-64	0.770063	0.742	0.274	1.55126e-59	Nonclassical Monocytes	FCGR3A
3.00717e-60	1.03509	0.953	0.595	4.87282e-56	Nonclassical Monocytes	CXCL16
1.63986e-57	0.658284	0.36	0.071	2.65722e-53	Nonclassical Monocytes	CLEC12A
1.34603e-55	0.535269	0.809	0.34	2.18111e-51	Nonclassical Monocytes	ZFAND5
2.84019e-55	0.603531	0.339	0.062	4.60225e-51	Nonclassical Monocytes	EGR2
1.53951e-54	0.739249	0.801	0.364	2.49461e-50	Nonclassical Monocytes	SORL1
1.29396e-53	0.585979	0.911	0.429	2.09674e-49	Nonclassical Monocytes	OLR1
1.15515e-48	0.777982	0.585	0.209	1.87181e-44	Nonclassical Monocytes	ITGAL
4.56055e-45	0.778486	0.949	0.582	7.38992e-41	Nonclassical Monocytes	HLA-DRB1
6.01117e-44	0.582977	0.665	0.269	9.7405e-40	Nonclassical Monocytes	FOXN3
6.94449e-44	0.90291	0.763	0.353	1.12528e-39	Nonclassical Monocytes	HLA-DQB1
1.74002e-43	0.565642	0.508	0.157	2.81952e-39	Nonclassical Monocytes	HBEGF
1.79526e-43	0.558096	0.419	0.119	2.90905e-39	Nonclassical Monocytes	SLC8A1
3.97479e-43	0.628586	0.314	0.065	6.44076e-39	Nonclassical Monocytes	CD101
5.41441e-43	1.06851	0.877	0.571	8.77351e-39	Nonclassical Monocytes	HLA-DPA1
2.76091e-42	0.463348	0.593	0.212	4.47378e-38	Nonclassical Monocytes	ALOX5
5.24006e-42	0.404711	0.534	0.17	8.491e-38	Nonclassical Monocytes	VDR
5.82567e-42	0.416454	0.373	0.092	9.43991e-38	Nonclassical Monocytes	RGS2
2.78708e-40	0.839182	0.97	0.735	4.51619e-36	Nonclassical Monocytes	HLA-DRA
5.91365e-40	0.551707	0.644	0.263	9.58248e-36	Nonclassical Monocytes	STARD7
9.76851e-40	0.54624	0.987	0.78	1.58289e-35	Nonclassical Monocytes	HLA-C
4.03832e-39	1.00011	0.992	0.814	6.54369e-35	Nonclassical Monocytes	CD74
1.78495e-37	0.646211	0.593	0.242	2.89234e-33	Nonclassical Monocytes	CXCR4
1.91219e-37	0.704384	0.716	0.353	3.09851e-33	Nonclassical Monocytes	PECAM1
6.59818e-37	0.403443	0.953	0.669	1.06917e-32	Nonclassical Monocytes	DDX5
1.099e-36	0.669543	0.686	0.299	1.78081e-32	Nonclassical Monocytes	HLA-DQA1
1.26009e-35	0.754532	0.627	0.278	2.04184e-31	Nonclassical Monocytes	POU2F2
3.65498e-35	0.714322	0.203	0.034	5.92253e-31	Nonclassical Monocytes	RGS16
8.06464e-35	0.687862	0.831	0.486	1.30679e-30	Nonclassical Monocytes	MBD2
1.40547e-34	0.517798	0.199	0.034	2.27742e-30	Nonclassical Monocytes	PLAC8
1.48971e-34	0.753374	0.818	0.444	2.41393e-30	Nonclassical Monocytes	HLA-DPB1
2.81751e-34	0.507051	0.805	0.446	4.56549e-30	Nonclassical Monocytes	ARL6IP5
5.35118e-34	0.413106	0.809	0.44	8.67106e-30	Nonclassical Monocytes	FMNL1
1.97835e-33	0.686537	0.797	0.452	3.20572e-29	Nonclassical Monocytes	IL2RG
2.61217e-33	0.465483	0.843	0.508	4.23276e-29	Nonclassical Monocytes	NCOA4
9.93403e-33	0.540689	0.792	0.435	1.60971e-28	Nonclassical Monocytes	TXNIP
3.0111e-32	0.537827	0.699	0.352	4.87918e-28	Nonclassical Monocytes	SAMSN1
6.24212e-32	0.447862	0.39	0.119	1.01147e-27	Nonclassical Monocytes	DUSP4
3.10503e-31	0.584061	0.585	0.259	5.0314e-27	Nonclassical Monocytes	RHBDD2
8.98255e-31	0.428513	0.606	0.27	1.45553e-26	Nonclassical Monocytes	ETS2
2.36705e-30	0.476185	0.568	0.244	3.83558e-26	Nonclassical Monocytes	SRXN1
6.58382e-30	0.470827	0.818	0.469	1.06684e-25	Nonclassical Monocytes	ETV6
1.53933e-29	0.464539	0.352	0.109	2.49433e-25	Nonclassical Monocytes	SNHG1
1.82802e-29	0.442741	0.975	0.761	2.96212e-25	Nonclassical Monocytes	PABPC1
4.81715e-29	0.440064	0.987	0.81	7.80571e-25	Nonclassical Monocytes	RPS27
5.95921e-29	0.443443	0.75	0.404	9.6563e-25	Nonclassical Monocytes	HLA-DRB6
1.03843e-28	0.674891	0.903	0.651	1.68267e-24	Nonclassical Monocytes	CST3
2.25781e-28	0.575975	0.784	0.478	3.65856e-24	Nonclassical Monocytes	EPB41L3
4.30763e-28	0.459944	0.758	0.418	6.98009e-24	Nonclassical Monocytes	ID2
7.1514e-28	0.448845	0.364	0.119	1.15881e-23	Nonclassical Monocytes	SEMA4D
1.55534e-27	0.698811	0.428	0.168	2.52027e-23	Nonclassical Monocytes	FGL2
4.79448e-27	0.440531	0.975	0.668	7.76897e-23	Nonclassical Monocytes	RPS15A
2.84834e-26	0.722444	0.708	0.394	4.61544e-22	Nonclassical Monocytes	SLC7A11
3.98337e-26	0.650082	0.924	0.687	6.45465e-22	Nonclassical Monocytes	MS4A7
1.7979e-25	0.459359	0.949	0.638	2.91332e-21	Nonclassical Monocytes	SPI1
2.42592e-25	0.501923	0.462	0.19	3.93097e-21	Nonclassical Monocytes	MS4A14
2.97623e-25	0.446441	0.763	0.445	4.82268e-21	Nonclassical Monocytes	RPL13A
3.21337e-25	0.439529	0.462	0.184	5.20694e-21	Nonclassical Monocytes	RGS1
7.24828e-25	0.470048	0.72	0.448	1.17451e-20	Nonclassical Monocytes	PILRA
1.92738e-24	0.546535	0.589	0.299	3.12313e-20	Nonclassical Monocytes	FMNL3
1.0582e-23	0.499887	0.665	0.378	1.71471e-19	Nonclassical Monocytes	LTA4H
2.49036e-23	0.789099	0.5	0.239	4.03539e-19	Nonclassical Monocytes	HN1
5.42152e-23	0.453907	0.623	0.304	8.78503e-19	Nonclassical Monocytes	HLA-DRB5
1.39372e-22	0.50455	0.669	0.399	2.25838e-18	Nonclassical Monocytes	PLEC
1.58333e-22	0.406113	0.686	0.381	2.56563e-18	Nonclassical Monocytes	SEC11A
1.52352e-21	0.6964	0.28	0.09	2.46872e-17	Nonclassical Monocytes	INHBA
2.57743e-21	0.46659	0.703	0.414	4.17646e-17	Nonclassical Monocytes	HNRNPUL1
1.87872e-20	0.640476	1	0.926	3.04428e-16	Nonclassical Monocytes	TIMP1
2.23432e-20	0.430031	0.5	0.23	3.62049e-16	Nonclassical Monocytes	DOK3
2.73804e-20	0.423995	0.678	0.414	4.43671e-16	Nonclassical Monocytes	TXNRD1
3.61077e-20	0.403986	0.606	0.316	5.85089e-16	Nonclassical Monocytes	EIF4EBP2
2.84224e-18	0.452573	0.619	0.349	4.60556e-14	Nonclassical Monocytes	PRPF38B
3.56056e-18	0.404055	0.568	0.316	5.76952e-14	Nonclassical Monocytes	GPR108
1.21264e-17	0.4131	0.394	0.178	1.96495e-13	Nonclassical Monocytes	FAM89B
4.10155e-17	0.443909	1	0.907	6.64616e-13	Nonclassical Monocytes	TMSB4X
1.79862e-16	0.405607	0.5	0.273	2.91448e-12	Nonclassical Monocytes	KAT6A
3.46608e-16	0.409778	0.364	0.16	5.61644e-12	Nonclassical Monocytes	NOP56
1.00077e-15	0.405698	0.64	0.416	1.62164e-11	Nonclassical Monocytes	DDX21
2.5074e-15	0.451302	0.559	0.33	4.06299e-11	Nonclassical Monocytes	SMAP2
7.29213e-15	0.466111	0.483	0.264	1.18162e-10	Nonclassical Monocytes	WAS
3.876e-14	0.407693	0.39	0.196	6.28067e-10	Nonclassical Monocytes	SOLH
3.88088e-14	0.447301	0.572	0.34	6.28857e-10	Nonclassical Monocytes	SHKBP1
8.44187e-14	0.525146	0.335	0.159	1.36792e-09	Nonclassical Monocytes	ATP6V0A1
9.82763e-14	0.62403	0.479	0.286	1.59247e-09	Nonclassical Monocytes	ZFP36L2
1.63654e-13	0.622501	0.335	0.157	2.65185e-09	Nonclassical Monocytes	C2orf68
2.76288e-13	0.48109	0.419	0.227	4.47698e-09	Nonclassical Monocytes	RIT1
5.82905e-13	0.438333	0.186	0.066	9.44539e-09	Nonclassical Monocytes	JAK3
9.02943e-11	0.569049	0.606	0.413	1.46313e-06	Nonclassical Monocytes	FCN1
1.92012e-10	0.408522	0.39	0.224	3.11137e-06	Nonclassical Monocytes	CDK2AP2
1.3653e-09	0.460502	0.504	0.34	2.21233e-05	Nonclassical Monocytes	ADA
4.08983e-09	0.635776	0.496	0.297	6.62716e-05	Nonclassical Monocytes	CCL22
4.38646e-09	0.548014	0.53	0.367	7.10782e-05	Nonclassical Monocytes	IL7R
7.05496e-09	0.406225	0.212	0.098	0.000114319	Nonclassical Monocytes	TSC2
9.75403e-09	0.407348	0.377	0.227	0.000158054	Nonclassical Monocytes	EIF2AK1
8.86764e-08	0.475656	0.691	0.516	0.00143691	Nonclassical Monocytes	CD83
2.59419e-06	0.487969	0.394	0.273	0.0420363	Nonclassical Monocytes	DCTN1
2.58509e-255	2.6069	0.834	0.235	4.18888e-251	Classical Monocytes	CXCL5
8.31863e-219	2.28025	0.878	0.34	1.34795e-214	Classical Monocytes	CXCL2
5.58439e-212	2.29473	0.909	0.413	9.04895e-208	Classical Monocytes	CXCL3
8.98462e-190	2.55831	0.862	0.373	1.45587e-185	Classical Monocytes	CXCL1
1.35203e-182	1.69698	0.984	0.751	2.19083e-178	Classical Monocytes	IL8
6.29766e-143	2.39785	0.514	0.113	1.02047e-138	Classical Monocytes	PPBP
4.80661e-140	1.71365	0.972	0.775	7.78862e-136	Classical Monocytes	IL1B
9.3454e-132	1.09721	0.617	0.176	1.51433e-127	Classical Monocytes	CD93
2.53087e-105	1.13005	0.764	0.378	4.10102e-101	Classical Monocytes	PHLDA1
3.47043e-105	1.02553	0.939	0.748	5.62348e-101	Classical Monocytes	IER3
5.45585e-104	2.3314	0.762	0.442	8.84065e-100	Classical Monocytes	CCL2
3.02416e-101	0.998376	0.857	0.5	4.90034e-97	Classical Monocytes	MAFB
2.62199e-99	1.82686	0.801	0.509	4.24868e-95	Classical Monocytes	CCL20
7.34816e-93	1.6112	0.348	0.072	1.1907e-88	Classical Monocytes	MT1G
2.10019e-92	0.877446	0.68	0.273	3.40315e-88	Classical Monocytes	PID1
2.56834e-89	1.94741	0.769	0.506	4.16174e-85	Classical Monocytes	SERPINB2
8.40731e-80	0.575057	0.185	0.018	1.36232e-75	Classical Monocytes	MT1H
6.90051e-78	0.84348	0.395	0.108	1.11816e-73	Classical Monocytes	NT5E
2.95944e-77	0.859644	0.983	0.922	4.79547e-73	Classical Monocytes	TIMP1
1.07992e-75	1.75204	0.631	0.315	1.74991e-71	Classical Monocytes	IL1A
1.83885e-75	1.11739	0.661	0.299	2.97967e-71	Classical Monocytes	THBS1
1.66819e-70	0.795462	0.274	0.058	2.70313e-66	Classical Monocytes	PTGES
2.74541e-69	0.747635	0.694	0.363	4.44867e-65	Classical Monocytes	DUSP6
3.49081e-62	0.51279	0.22	0.04	5.65651e-58	Classical Monocytes	KIAA0226L
1.39717e-61	0.584819	0.136	0.013	2.26398e-57	Classical Monocytes	CXCL6
4.96866e-61	1.11256	0.425	0.162	8.05122e-57	Classical Monocytes	MT1F
6.81792e-59	1.0254	0.795	0.627	1.10478e-54	Classical Monocytes	ATP13A3
6.96245e-58	0.95676	0.552	0.259	1.1282e-53	Classical Monocytes	POU2F2
3.17679e-57	1.84733	0.413	0.165	5.14768e-53	Classical Monocytes	CCL7
3.54375e-57	1.03882	0.628	0.366	5.74229e-53	Classical Monocytes	EREG
1.89396e-56	0.700425	0.357	0.121	3.06897e-52	Classical Monocytes	MT1X
2.34713e-56	0.842848	0.685	0.398	3.8033e-52	Classical Monocytes	PPIF
8.14407e-55	0.545525	0.825	0.588	1.31966e-50	Classical Monocytes	PLIN2
3.37939e-54	0.760463	0.645	0.346	5.47596e-50	Classical Monocytes	SERPINA1
6.12414e-54	0.675365	0.505	0.225	9.92356e-50	Classical Monocytes	TLR2
1.46846e-51	1.05944	0.619	0.369	2.37949e-47	Classical Monocytes	S100A9
9.00479e-51	0.898447	0.792	0.638	1.45914e-46	Classical Monocytes	NAMPT
2.02905e-50	0.615636	0.329	0.104	3.28788e-46	Classical Monocytes	THBD
3.33854e-50	0.551056	0.981	0.909	5.40977e-46	Classical Monocytes	SRGN
9.1224e-50	1.15295	0.156	0.024	1.47819e-45	Classical Monocytes	CA12
2.18686e-47	0.93093	0.6	0.359	3.54359e-43	Classical Monocytes	ZAK
7.86269e-45	0.62934	0.816	0.643	1.27407e-40	Classical Monocytes	ANPEP
2.74978e-44	0.71377	0.589	0.315	4.45575e-40	Classical Monocytes	S100A8
5.29158e-43	0.690508	0.558	0.306	8.57447e-39	Classical Monocytes	SLC25A37
7.82632e-43	0.861093	0.594	0.355	1.26818e-38	Classical Monocytes	MTF1
8.15101e-42	0.800115	0.832	0.674	1.32079e-37	Classical Monocytes	PLAUR
5.13195e-41	0.606593	0.17	0.036	8.31582e-37	Classical Monocytes	LIF
2.70835e-40	0.640136	0.911	0.852	4.38862e-36	Classical Monocytes	ANXA5
2.37437e-38	0.727181	0.629	0.435	3.84742e-34	Classical Monocytes	ST3GAL1
1.0355e-36	0.727636	0.299	0.112	1.67792e-32	Classical Monocytes	MARCO
1.71652e-35	0.61222	0.624	0.379	2.78145e-31	Classical Monocytes	SLC7A11
1.2151e-34	0.552882	0.944	0.845	1.96894e-30	Classical Monocytes	NFKBIA
9.2717e-34	0.789239	0.736	0.623	1.50239e-29	Classical Monocytes	ITGB1
1.59109e-32	0.78483	0.706	0.576	2.5782e-28	Classical Monocytes	ATP2B1
5.39435e-32	0.572497	0.86	0.722	8.74101e-28	Classical Monocytes	C15orf48
4.55631e-30	0.5779	0.364	0.179	7.38304e-26	Classical Monocytes	LOC338758
1.19939e-28	0.586038	0.706	0.547	1.94349e-24	Classical Monocytes	HIPK2
3.24231e-28	0.629	0.428	0.246	5.25384e-24	Classical Monocytes	LACC1
3.95539e-28	0.604124	0.535	0.338	6.40931e-24	Classical Monocytes	MIDN
7.65772e-28	0.752867	0.451	0.244	1.24086e-23	Classical Monocytes	CD300E
1.58942e-27	0.687728	0.615	0.413	2.5755e-23	Classical Monocytes	CD14
3.64098e-27	0.854374	0.67	0.515	5.89985e-23	Classical Monocytes	CTSL1
8.80254e-27	0.834758	0.661	0.549	1.42636e-22	Classical Monocytes	C5AR1
1.16613e-26	0.843458	0.271	0.114	1.88961e-22	Classical Monocytes	CES1
3.05249e-24	0.572572	0.596	0.446	4.94625e-20	Classical Monocytes	C1orf122
5.78138e-24	0.54922	0.248	0.103	9.36815e-20	Classical Monocytes	HS3ST1
1.05522e-23	0.583891	0.444	0.281	1.70987e-19	Classical Monocytes	PNP
1.50215e-22	0.585799	0.465	0.296	2.43408e-18	Classical Monocytes	SLC4A7
6.34633e-22	1.09331	0.657	0.574	1.02836e-17	Classical Monocytes	MT2A
1.01667e-21	0.565045	0.404	0.22	1.64741e-17	Classical Monocytes	DOK3
2.03544e-21	0.51258	0.316	0.154	3.29822e-17	Classical Monocytes	HBEGF
2.88676e-21	0.61603	0.253	0.115	4.6777e-17	Classical Monocytes	DUSP4
3.32225e-20	0.611028	0.713	0.646	5.38337e-16	Classical Monocytes	MCL1
1.2493e-18	0.58579	0.554	0.423	2.02437e-14	Classical Monocytes	MMP19
2.6904e-18	0.547686	0.603	0.485	4.35952e-14	Classical Monocytes	DYNLL1
6.9275e-18	0.551309	0.493	0.369	1.12253e-13	Classical Monocytes	BCAT1
2.15758e-17	0.90116	0.353	0.219	3.49615e-13	Classical Monocytes	LOC283050
3.00064e-17	0.513215	0.43	0.3	4.86223e-13	Classical Monocytes	ACSL5
3.26088e-17	0.542518	0.166	0.065	5.28393e-13	Classical Monocytes	CXCR7
4.44687e-17	0.586383	0.357	0.23	7.2057e-13	Classical Monocytes	HPSE
9.60267e-17	0.66061	0.572	0.486	1.55602e-12	Classical Monocytes	SLC39A8
3.75009e-16	0.596063	0.434	0.308	6.07665e-12	Classical Monocytes	CD163
3.15188e-14	0.689043	0.589	0.489	5.1073e-10	Classical Monocytes	PTPRE
8.44615e-14	0.794525	0.163	0.333	1.36861e-09	Classical Monocytes	TCEA1
1.24952e-12	0.517899	0.507	0.406	2.02472e-08	Classical Monocytes	HPCAL1
1.75025e-12	0.690797	0.456	0.364	2.83611e-08	Classical Monocytes	AGFG1
4.04216e-12	0.534672	0.121	0.049	6.54992e-08	Classical Monocytes	PDPN
5.03894e-12	0.738842	0.241	0.136	8.1651e-08	Classical Monocytes	ZSWIM4
1.02863e-11	0.509455	0.65	0.616	1.66679e-07	Classical Monocytes	DUSP1
1.05356e-09	0.668586	0.559	0.485	1.70719e-05	Classical Monocytes	EPB41L3
3.89206e-09	0.551879	0.544	0.498	6.3067e-05	Classical Monocytes	PPP1R15A
1.62782e-08	0.515456	0.481	0.42	0.000263773	Classical Monocytes	DDX21
1.8239e-08	0.789329	0.572	0.55	0.000295545	Classical Monocytes	SEC61G
8.01067e-08	0.567795	0.568	0.499	0.00129805	Classical Monocytes	ALOX5AP
1.11411e-07	0.529858	0.297	0.217	0.0018053	Classical Monocytes	ABCA1
2.5989e-07	0.655099	0.115	0.059	0.00421125	Classical Monocytes	FGFRL1
6.92653e-07	0.602356	0.156	0.092	0.0112237	Classical Monocytes	INHBA
1.37269e-06	0.816567	0.267	0.198	0.0222431	Classical Monocytes	IL6
2.24737e-06	0.525003	0.14	0.082	0.0364164	Classical Monocytes	VPS37B
2.84792e-06	0.587938	0.516	0.481	0.0461477	Classical Monocytes	LPXN
4.59387e-275	2.44149	0.697	0.052	7.44391e-271	HIF-1 signaling cells	HILPDA
3.68223e-249	2.47377	0.825	0.099	5.96668e-245	HIF-1 signaling cells	ZNF395
1.1404e-157	1.82962	0.547	0.061	1.84791e-153	HIF-1 signaling cells	ENO2
1.56862e-155	0.901694	0.265	0.008	2.5418e-151	HIF-1 signaling cells	EGLN3
6.19236e-147	2.31503	0.855	0.234	1.00341e-142	HIF-1 signaling cells	SLC2A3
6.9196e-138	1.9384	0.778	0.188	1.12125e-133	HIF-1 signaling cells	P4HA1
3.73736e-122	1.60795	0.564	0.091	6.05601e-118	HIF-1 signaling cells	BNIP3
3.43135e-114	1.9516	0.829	0.284	5.56016e-110	HIF-1 signaling cells	NDRG1
8.82291e-111	2.17883	0.962	0.6	1.42966e-106	HIF-1 signaling cells	PLIN2
1.01947e-104	1.69312	0.996	0.875	1.65196e-100	HIF-1 signaling cells	GAPDH
1.73447e-97	1.36862	0.504	0.087	2.81054e-93	HIF-1 signaling cells	CDCP1
2.59135e-96	1.62905	0.944	0.409	4.19903e-92	HIF-1 signaling cells	VCAN
3.82901e-95	1.58892	0.5	0.09	6.20453e-91	HIF-1 signaling cells	MXI1
1.39676e-90	1.6067	0.62	0.158	2.26331e-86	HIF-1 signaling cells	ADAM8
2.05713e-90	1.3244	0.979	0.81	3.33337e-86	HIF-1 signaling cells	BTG1
5.09424e-88	1.16841	1	0.881	8.2547e-84	HIF-1 signaling cells	TPT1
1.99111e-84	2.10215	0.594	0.156	3.22639e-80	HIF-1 signaling cells	ANGPTL4
2.82347e-84	1.22256	0.397	0.06	4.57516e-80	HIF-1 signaling cells	PDK1
1.84332e-83	0.839442	0.291	0.029	2.98692e-79	HIF-1 signaling cells	FAM13A
8.28177e-81	2.14912	0.363	0.05	1.34198e-76	HIF-1 signaling cells	TKTL1
1.75567e-74	1.55936	0.714	0.246	2.84489e-70	HIF-1 signaling cells	TNS1
2.81063e-74	1.55938	0.765	0.314	4.55435e-70	HIF-1 signaling cells	SLC25A37
4.37275e-74	1.66924	0.863	0.487	7.08561e-70	HIF-1 signaling cells	GPI
6.89707e-73	1.77997	0.833	0.468	1.1176e-68	HIF-1 signaling cells	BNIP3L
1.09062e-71	1.40119	0.756	0.291	1.76724e-67	HIF-1 signaling cells	VEGFA
2.28055e-69	0.951628	0.346	0.055	3.6954e-65	HIF-1 signaling cells	MIR210HG
2.64922e-68	1.36736	0.436	0.094	4.29279e-64	HIF-1 signaling cells	NGLY1
2.26339e-67	1.45474	0.889	0.649	3.6676e-63	HIF-1 signaling cells	LDHA
1.68345e-65	1.38509	0.526	0.144	2.72787e-61	HIF-1 signaling cells	GBE1
2.26567e-61	0.846843	0.996	0.912	3.67128e-57	HIF-1 signaling cells	EEF1A1
4.25005e-60	1.09361	0.359	0.066	6.88678e-56	HIF-1 signaling cells	TMEM158
1.31091e-55	1.46787	0.825	0.525	2.1242e-51	HIF-1 signaling cells	RNASET2
1.60402e-55	0.941461	0.979	0.822	2.59915e-51	HIF-1 signaling cells	ENO1
4.7891e-55	1.38171	0.598	0.22	7.76025e-51	HIF-1 signaling cells	ZNF292
7.47859e-55	1.14886	0.987	0.924	1.21183e-50	HIF-1 signaling cells	MALAT1
2.00472e-54	1.16876	0.598	0.197	3.24845e-50	HIF-1 signaling cells	TREM1
4.62775e-54	0.856113	0.466	0.129	7.49881e-50	HIF-1 signaling cells	SULF2
6.03046e-50	1.64872	0.598	0.255	9.77176e-46	HIF-1 signaling cells	HK2
5.57049e-47	0.96938	0.88	0.679	9.02643e-43	HIF-1 signaling cells	PGK1
2.93744e-46	1.01898	0.919	0.742	4.75982e-42	HIF-1 signaling cells	ALDOA
3.62943e-46	1.17439	0.47	0.151	5.88113e-42	HIF-1 signaling cells	FAM162A
2.14822e-45	1.44256	0.184	0.022	3.48098e-41	HIF-1 signaling cells	LOC154761
2.61579e-45	1.01564	0.85	0.642	4.23862e-41	HIF-1 signaling cells	TPI1
8.17599e-42	1.13739	0.363	0.09	1.32484e-37	HIF-1 signaling cells	EGR1
8.92856e-42	1.52811	0.594	0.242	1.44678e-37	HIF-1 signaling cells	CXCR4
4.09569e-40	0.896317	0.35	0.094	6.63666e-36	HIF-1 signaling cells	SLAMF9
1.33733e-38	0.880198	0.303	0.071	2.16701e-34	HIF-1 signaling cells	PFKFB4
1.8924e-38	1.01832	0.556	0.216	3.06645e-34	HIF-1 signaling cells	CD93
5.10984e-38	1.18069	0.748	0.497	8.27998e-34	HIF-1 signaling cells	WSB1
5.95083e-37	0.965653	0.97	0.771	9.64273e-33	HIF-1 signaling cells	IL8
1.91052e-36	0.981475	0.744	0.446	3.09581e-32	HIF-1 signaling cells	SLC11A1
2.74752e-35	0.992881	0.915	0.814	4.45208e-31	HIF-1 signaling cells	SAT1
4.81562e-35	1.4918	0.509	0.223	7.80322e-31	HIF-1 signaling cells	ERO1L
4.98387e-34	0.911396	0.701	0.339	8.07585e-30	HIF-1 signaling cells	FOS
3.32736e-33	1.17776	0.385	0.123	5.39165e-29	HIF-1 signaling cells	MARCO
6.85796e-33	0.940323	0.423	0.157	1.11126e-28	HIF-1 signaling cells	PIK3CB
1.61946e-31	0.899007	0.94	0.816	2.62418e-27	HIF-1 signaling cells	EIF1
2.14062e-31	1.17297	0.573	0.302	3.46867e-27	HIF-1 signaling cells	AGPAT6
2.80096e-31	0.930212	0.376	0.12	4.53867e-27	HIF-1 signaling cells	FOSB
3.35135e-31	0.842015	0.821	0.459	5.43053e-27	HIF-1 signaling cells	CXCL3
7.11909e-31	1.33896	0.816	0.616	1.15358e-26	HIF-1 signaling cells	TNFRSF1B
4.6842e-29	0.907574	0.363	0.12	7.59028e-25	HIF-1 signaling cells	SEMA4D
4.21747e-28	0.996026	0.449	0.189	6.83399e-24	HIF-1 signaling cells	LOC338758
5.46676e-28	0.976839	0.534	0.263	8.85834e-24	HIF-1 signaling cells	CYTIP
6.39739e-28	1.29812	0.624	0.371	1.03663e-23	HIF-1 signaling cells	BCAT1
6.27361e-27	0.843094	0.329	0.108	1.01658e-22	HIF-1 signaling cells	ARRDC3
7.38574e-27	1.17098	0.419	0.172	1.19678e-22	HIF-1 signaling cells	NLRP3
3.92879e-26	1.03461	0.632	0.422	6.36622e-22	HIF-1 signaling cells	GUK1
1.1361e-25	1.00549	0.842	0.657	1.84093e-21	HIF-1 signaling cells	ZFP36L1
3.99861e-24	0.955646	0.427	0.194	6.47935e-20	HIF-1 signaling cells	FLNB
8.72704e-24	1.15531	0.675	0.463	1.41413e-19	HIF-1 signaling cells	RBPJ
8.99131e-23	1.0718	0.513	0.272	1.45695e-18	HIF-1 signaling cells	EVI2A
1.15876e-22	1.07837	0.662	0.471	1.87765e-18	HIF-1 signaling cells	UBE2R2
1.96521e-22	1.27705	0.278	0.089	3.18443e-18	HIF-1 signaling cells	APBB3
2.41069e-22	1.17018	0.363	0.148	3.90628e-18	HIF-1 signaling cells	RNMT
7.38057e-22	1.01439	0.645	0.467	1.19595e-17	HIF-1 signaling cells	C4orf3
1.03839e-21	1.14153	0.479	0.245	1.68261e-17	HIF-1 signaling cells	DDIT4
1.57324e-21	1.14965	0.368	0.16	2.54928e-17	HIF-1 signaling cells	CLEC2B
3.97459e-21	0.876705	0.53	0.301	6.44043e-17	HIF-1 signaling cells	METRNL
6.27421e-21	0.859546	0.239	0.074	1.01667e-16	HIF-1 signaling cells	LAMB3
4.05943e-19	1.21096	0.479	0.267	6.5779e-15	HIF-1 signaling cells	ADM
4.87107e-19	1.15815	0.457	0.249	7.89308e-15	HIF-1 signaling cells	IVNS1ABP
7.29318e-19	0.859317	0.671	0.461	1.18179e-14	HIF-1 signaling cells	MYO9B
2.62861e-15	1.5177	0.282	0.124	4.25939e-11	HIF-1 signaling cells	FGFR1
5.70741e-15	0.940592	0.436	0.254	9.24829e-11	HIF-1 signaling cells	CHST15
2.99878e-14	0.904495	0.521	0.345	4.85922e-10	HIF-1 signaling cells	EVI2B
5.41178e-14	1.11173	0.231	0.092	8.76924e-10	HIF-1 signaling cells	PKD2
6.56918e-14	1.13248	0.496	0.329	1.06447e-09	HIF-1 signaling cells	ELL2
4.42664e-13	1.02115	0.363	0.204	7.17293e-09	HIF-1 signaling cells	FLT1
5.09347e-13	0.920244	0.603	0.411	8.25346e-09	HIF-1 signaling cells	SPP1
2.15969e-11	0.918456	0.526	0.371	3.49956e-07	HIF-1 signaling cells	ZNF385A
2.16304e-11	0.836984	0.41	0.259	3.50499e-07	HIF-1 signaling cells	EAF1
4.55161e-11	0.851222	0.423	0.277	7.37544e-07	HIF-1 signaling cells	DDX3Y
4.57927e-10	0.973609	0.504	0.353	7.42025e-06	HIF-1 signaling cells	MOB3A
1.21574e-09	1.0475	0.637	0.56	1.96998e-05	HIF-1 signaling cells	JARID2
1.64692e-09	0.980557	0.299	0.167	2.66866e-05	HIF-1 signaling cells	SESN2
2.79356e-09	0.83571	0.556	0.468	4.52668e-05	HIF-1 signaling cells	ZNFX1-AS1
7.91632e-09	0.920578	0.564	0.488	0.000128276	HIF-1 signaling cells	SNHG5
8.74197e-09	0.900938	0.517	0.41	0.000141655	HIF-1 signaling cells	PTTG1IP
1.40309e-08	0.839645	0.491	0.391	0.000227356	HIF-1 signaling cells	RYBP
3.94157e-50	3.09505	0.436	0.028	6.38692e-46	Antigen-signaling cells	HSPA6
8.52054e-42	3.55448	0.897	0.179	1.38067e-37	Antigen-signaling cells	HMOX1
2.33595e-35	2.2206	0.615	0.087	3.78518e-31	Antigen-signaling cells	HSPA1B
3.23315e-28	3.66436	0.949	0.407	5.23899e-24	Antigen-signaling cells	HSPA1A
1.31387e-25	3.04045	1	0.793	2.12899e-21	Antigen-signaling cells	HSP90AA1
6.73038e-25	3.15438	0.795	0.236	1.09059e-20	Antigen-signaling cells	HSPH1
9.07042e-23	3.3613	0.744	0.229	1.46977e-18	Antigen-signaling cells	DNAJB1
5.73826e-21	3.54972	0.846	0.319	9.29828e-17	Antigen-signaling cells	HSPB1
1.61987e-20	2.73911	0.897	0.466	2.62485e-16	Antigen-signaling cells	NEAT1
6.23295e-16	2.47785	0.974	0.744	1.00999e-11	Antigen-signaling cells	UBC
2.20462e-15	1.00894	1	0.985	3.57237e-11	Antigen-signaling cells	FTH1
2.63606e-12	1.30926	0.974	0.927	4.27147e-08	Antigen-signaling cells	MALAT1
3.29013e-12	0.996857	1	0.961	5.33133e-08	Antigen-signaling cells	FTL
5.76122e-12	2.07084	0.872	0.628	9.33548e-08	Antigen-signaling cells	HSP90AB1
1.5986e-11	1.11782	0.923	0.616	2.59038e-07	Antigen-signaling cells	PLIN2
6.45139e-11	1.28746	0.949	0.78	1.04538e-06	Antigen-signaling cells	IL8
9.36509e-11	1.08888	0.974	0.881	1.51752e-06	Antigen-signaling cells	GAPDH
1.24766e-09	1.71173	0.795	0.606	2.02171e-05	Antigen-signaling cells	SQSTM1
1.77885e-08	0.308282	0.128	0.015	0.000288245	Antigen-signaling cells	SAP30
1.81445e-08	1.22367	0.333	0.084	0.000294013	Antigen-signaling cells	HILPDA
3.76901e-08	0.784389	0.282	0.065	0.00061073	Antigen-signaling cells	TKTL1
5.60674e-08	1.6525	0.436	0.164	0.000908516	Antigen-signaling cells	BAG3
7.2199e-08	0.847676	1	0.886	0.00116991	Antigen-signaling cells	TPT1
1.15244e-07	3.40697	0.641	0.374	0.00186742	Antigen-signaling cells	VMP1
1.89215e-07	1.12351	0.231	0.052	0.00306605	Antigen-signaling cells	DNAJA4
2.14291e-07	0.703124	0.256	0.062	0.00347237	Antigen-signaling cells	HAUS6
2.50931e-07	1.40234	0.308	0.085	0.00406609	Antigen-signaling cells	ENO2
2.59566e-07	1.70106	0.436	0.185	0.00420601	Antigen-signaling cells	C6orf48
6.41792e-07	1.04313	0.436	0.17	0.0103996	Antigen-signaling cells	GCLM
1.1896e-06	1.26914	0.282	0.077	0.0192762	Antigen-signaling cells	TSPYL2
1.48469e-06	1.2614	0.462	0.213	0.0240579	Antigen-signaling cells	CACYBP
2.02714e-06	1.02249	0.462	0.194	0.0328478	Antigen-signaling cells	GPCPD1
0	1.67977	0.877	0.157	0	Macrophages-1	CXCL11
0	1.66872	0.946	0.205	0	Macrophages-1	CXCL10
0	1.61368	0.971	0.308	0	Macrophages-1	CCL5
0	1.61364	0.97	0.311	0	Macrophages-1	GBP4
0	1.59167	0.985	0.307	0	Macrophages-1	OASL
0	1.58923	0.979	0.293	0	Macrophages-1	RSAD2
0	1.58767	0.979	0.325	0	Macrophages-1	GBP1
0	1.463	0.97	0.31	0	Macrophages-1	IFITM3
0	1.45443	0.994	0.358	0	Macrophages-1	ISG15
0	1.41338	0.966	0.253	0	Macrophages-1	MX1
0	1.35998	0.768	0.134	0	Macrophages-1	C1QA
0	1.34138	0.96	0.232	0	Macrophages-1	HERC5
0	1.31781	0.995	0.393	0	Macrophages-1	SLAMF7
0	1.31378	0.914	0.247	0	Macrophages-1	MX2
0	1.29857	0.924	0.252	0	Macrophages-1	GBP5
0	1.27046	0.927	0.259	0	Macrophages-1	OAS2
0	1.18915	0.945	0.251	0	Macrophages-1	ISG20
0	1.09297	0.897	0.26	0	Macrophages-1	PELI1
0	1.05118	0.78	0.155	0	Macrophages-1	TNFSF10
0	0.847948	0.86	0.179	0	Macrophages-1	CMPK2
8.8168e-306	0.963018	0.681	0.103	1.42867e-301	Macrophages-1	IFITM1
6.70822e-301	1.53993	0.822	0.193	1.087e-296	Macrophages-1	C1QB
6.37511e-300	1.56859	0.864	0.235	1.03302e-295	Macrophages-1	FUCA1
9.15532e-299	1.42769	0.989	0.477	1.48353e-294	Macrophages-1	WARS
6.96802e-297	1.01666	0.87	0.23	1.1291e-292	Macrophages-1	EPSTI1
2.90201e-295	1.10359	0.87	0.239	4.70242e-291	Macrophages-1	CD40
6.93726e-293	0.990644	0.686	0.117	1.12411e-288	Macrophages-1	C1QC
5.94192e-291	1.04264	0.901	0.255	9.62829e-287	Macrophages-1	OAS3
1.45408e-290	0.87115	0.951	0.223	2.3562e-286	Macrophages-1	IFIT2
1.3139e-288	1.34811	0.941	0.318	2.12905e-284	Macrophages-1	GCH1
1.18896e-287	1.09464	0.944	0.276	1.92658e-283	Macrophages-1	TNFSF13B
6.01019e-286	1.17567	0.97	0.381	9.73892e-282	Macrophages-1	PARP14
7.58099e-285	0.849645	0.855	0.226	1.22842e-280	Macrophages-1	BLVRA
4.8201e-281	0.902734	0.896	0.218	7.8105e-277	Macrophages-1	DDX58
2.3359e-278	0.90841	0.89	0.261	3.7851e-274	Macrophages-1	IDO1
2.78528e-274	0.912502	0.844	0.216	4.51326e-270	Macrophages-1	HELZ2
3.41462e-272	1.73819	0.616	0.094	5.53306e-268	Macrophages-1	CXCL9
1.2008e-270	0.907379	0.902	0.319	1.94577e-266	Macrophages-1	DRAM1
4.71353e-269	1.05667	0.854	0.236	7.6378e-265	Macrophages-1	UBE2L6
6.46267e-269	1.24223	0.989	0.529	1.04721e-264	Macrophages-1	LITAF
1.68173e-268	1.32779	0.882	0.285	2.72508e-264	Macrophages-1	CECR1
5.04867e-263	0.967119	0.795	0.198	8.18086e-259	Macrophages-1	VSIG4
1.48892e-262	1.38194	0.741	0.159	2.41265e-258	Macrophages-1	CFB
3.17369e-261	1.33338	0.985	0.578	5.14264e-257	Macrophages-1	TNFAIP2
4.34202e-261	0.939817	0.829	0.217	7.03581e-257	Macrophages-1	IRF8
8.2007e-255	0.937496	0.919	0.331	1.32884e-250	Macrophages-1	B4GALT5
1.20365e-252	0.932057	0.922	0.237	1.9504e-248	Macrophages-1	APOE
2.99742e-251	1.02468	0.716	0.163	4.85703e-247	Macrophages-1	CD4
3.16225e-248	0.997267	0.984	0.301	5.1241e-244	Macrophages-1	IFIT3
3.67231e-248	0.860714	0.677	0.145	5.95062e-244	Macrophages-1	SIGLEC1
3.2299e-247	0.879022	0.836	0.228	5.23373e-243	Macrophages-1	IFIH1
8.9812e-243	1.04715	0.464	0.045	1.45531e-238	Macrophages-1	NUPR1
5.067e-240	0.946306	0.88	0.224	8.21056e-236	Macrophages-1	IFIT1
2.14663e-238	1.24572	0.971	0.376	3.4784e-234	Macrophages-1	GPNMB
3.48428e-236	0.906838	0.932	0.374	5.64594e-232	Macrophages-1	APOL6
2.26382e-233	0.938318	0.997	0.833	3.6683e-229	Macrophages-1	SOD2
1.25582e-220	0.913265	0.811	0.247	2.03493e-216	Macrophages-1	SAMD9L
5.9244e-220	0.971829	0.503	0.072	9.5999e-216	Macrophages-1	FXYD6
1.0199e-218	0.968506	0.939	0.4	1.65264e-214	Macrophages-1	GBP2
1.22561e-216	0.872884	0.927	0.408	1.98598e-212	Macrophages-1	IL10RA
2.03891e-211	1.15375	0.955	0.522	3.30386e-207	Macrophages-1	HLA-DRB1
3.24186e-209	0.923417	0.856	0.292	5.25312e-205	Macrophages-1	CD48
1.09854e-208	1.06384	0.672	0.157	1.78007e-204	Macrophages-1	HERC6
2.54582e-208	0.908458	0.705	0.186	4.12524e-204	Macrophages-1	RGL1
1.33565e-206	0.937366	0.93	0.361	2.16429e-202	Macrophages-1	ZC3HAV1
4.03357e-205	1.06372	0.731	0.237	6.536e-201	Macrophages-1	TNFRSF9
3.5566e-203	0.893926	0.809	0.243	5.76312e-199	Macrophages-1	PARP9
9.53184e-203	1.07209	0.951	0.483	1.54454e-198	Macrophages-1	SERPINB9
1.54701e-201	0.897597	0.558	0.107	2.50677e-197	Macrophages-1	CPVL
3.59523e-201	0.897372	0.806	0.27	5.82571e-197	Macrophages-1	FAM49A
4.38132e-201	1.004	0.86	0.283	7.09949e-197	Macrophages-1	LOC731424
2.38585e-200	1.10131	0.884	0.338	3.86603e-196	Macrophages-1	SDC4
1.36826e-199	0.8368	0.882	0.32	2.21712e-195	Macrophages-1	TNFAIP6
3.41873e-197	0.895731	0.877	0.372	5.53971e-193	Macrophages-1	HLA-DPB1
1.75474e-196	1.05963	0.992	0.785	2.84338e-192	Macrophages-1	CD74
6.01251e-194	0.886697	0.982	0.618	9.74267e-190	Macrophages-1	CTSS
5.23467e-191	0.956764	0.946	0.508	8.48226e-187	Macrophages-1	HLA-DPA1
1.00534e-184	0.877474	0.989	0.692	1.62905e-180	Macrophages-1	GRN
1.61626e-184	0.957838	0.728	0.212	2.619e-180	Macrophages-1	OPTN
2.15119e-182	0.838254	0.932	0.453	3.48578e-178	Macrophages-1	TMEM123
1.46205e-176	0.850361	0.986	0.694	2.36911e-172	Macrophages-1	HLA-DRA
1.72497e-175	0.823097	0.87	0.372	2.79514e-171	Macrophages-1	MAP4K4
2.16454e-175	0.821207	0.901	0.388	3.50742e-171	Macrophages-1	ZNFX1
3.57416e-170	0.817656	0.945	0.528	5.79157e-166	Macrophages-1	NFKB1
1.38385e-167	0.818464	0.84	0.329	2.24238e-163	Macrophages-1	DUSP5
3.91107e-165	0.889279	0.994	0.739	6.3375e-161	Macrophages-1	LYZ
7.62197e-159	0.865002	0.765	0.288	1.23506e-154	Macrophages-1	HLA-DQB1
2.40702e-158	0.942133	0.717	0.254	3.90033e-154	Macrophages-1	TMEM176B
4.32309e-154	1.05315	0.69	0.237	7.00514e-150	Macrophages-1	HLA-DQA1
1.1082e-151	0.991674	0.736	0.275	1.79573e-147	Macrophages-1	CCR7
1.06002e-145	0.868061	0.809	0.383	1.71766e-141	Macrophages-1	GPR183
1.67455e-118	0.910596	0.456	0.113	2.71343e-114	Macrophages-1	PTX3
2.89682e-117	0.942927	0.527	0.158	4.694e-113	Macrophages-1	IFITM2
1.2708e-116	1.00244	0.989	0.678	2.05921e-112	Macrophages-1	CCL4
8.46606e-111	0.94449	0.315	0.054	1.37184e-106	Macrophages-1	IL23A
1.12731e-107	1.17332	0.303	0.05	1.82669e-103	Macrophages-1	CCL8
8.06233e-106	0.921806	0.548	0.2	1.30642e-101	Macrophages-1	LOC440896
2.27819e-97	0.862176	0.73	0.355	3.69158e-93	Macrophages-1	FCN1
7.37797e-56	0.94751	0.534	0.273	1.19553e-51	Macrophages-1	HLA-DRB5
1.92583e-51	0.906155	0.189	0.042	3.12062e-47	Macrophages-1	IL12B
0	1.71655	0.968	0.208	0	Macrophages-2	FABP4
0	1.48861	0.995	0.325	0	Macrophages-2	LIPA
0	1.38304	0.993	0.285	0	Macrophages-2	GM2A
0	1.34343	0.95	0.136	0	Macrophages-2	LPL
0	1.20503	0.875	0.065	0	Macrophages-2	TM4SF19
0	1.12878	0.635	0.03	0	Macrophages-2	CRABP2
0	1.09284	0.724	0.071	0	Macrophages-2	CSF1
0	1.07968	0.861	0.099	0	Macrophages-2	SPARC
0	1.03349	0.946	0.205	0	Macrophages-2	IGSF6
0	0.984639	0.92	0.207	0	Macrophages-2	HMG20B
0	0.96481	0.778	0.046	0	Macrophages-2	GPC4
0	0.947229	0.881	0.128	0	Macrophages-2	HK3
0	0.910692	0.911	0.193	0	Macrophages-2	MSR1
0	0.829785	0.803	0.057	0	Macrophages-2	SCIN
0	0.824757	0.532	0.025	0	Macrophages-2	PSAT1
0	0.781459	0.833	0.117	0	Macrophages-2	MSMO1
0	0.760964	0.91	0.173	0	Macrophages-2	CD276
0	0.738314	0.794	0.1	0	Macrophages-2	SORT1
0	0.69712	0.764	0.079	0	Macrophages-2	ATP1B1
2.71943e-306	0.712768	0.926	0.184	4.40657e-302	Macrophages-2	TREM2
1.09095e-303	1.26607	0.97	0.314	1.76777e-299	Macrophages-2	MFSD12
1.6517e-303	2.06214	0.997	0.296	2.67642e-299	Macrophages-2	CHI3L1
2.91045e-303	0.976012	0.863	0.178	4.7161e-299	Macrophages-2	TGM2
6.78647e-298	1.76929	0.997	0.406	1.09968e-293	Macrophages-2	CD52
3.53187e-297	0.722826	0.91	0.198	5.72304e-293	Macrophages-2	FDX1
2.84361e-292	1.64396	0.995	0.426	4.60779e-288	Macrophages-2	FBP1
7.69708e-290	0.874301	0.896	0.211	1.24723e-285	Macrophages-2	RHOC
1.67308e-288	0.685112	0.806	0.135	2.71106e-284	Macrophages-2	MS4A4A
1.78342e-287	0.748014	0.952	0.208	2.88985e-283	Macrophages-2	A2M
8.95333e-284	1.97433	0.739	0.115	1.4508e-279	Macrophages-2	MMP7
8.7214e-281	0.711672	0.888	0.186	1.41322e-276	Macrophages-2	CHCHD10
2.0528e-276	0.737216	0.868	0.187	3.32635e-272	Macrophages-2	HSD17B12
6.37472e-275	0.783108	0.901	0.219	1.03296e-270	Macrophages-2	GUSB
3.24272e-274	0.99844	0.967	0.245	5.2545e-270	Macrophages-2	IFIT1
1.08253e-272	0.726766	0.833	0.158	1.75412e-268	Macrophages-2	EXT1
5.14185e-272	1.1694	0.985	0.263	8.33185e-268	Macrophages-2	APOE
4.75206e-270	0.756945	0.483	0.033	7.70024e-266	Macrophages-2	TIMP3
8.20906e-264	0.774028	0.893	0.197	1.3302e-259	Macrophages-2	APOC1
2.34782e-263	0.785339	0.438	0.024	3.8044e-259	Macrophages-2	CHIT1
1.1261e-260	1.02372	0.982	0.257	1.82474e-256	Macrophages-2	IFIT2
9.90255e-259	0.982914	0.936	0.233	1.60461e-254	Macrophages-2	ACP5
4.74264e-257	1.32521	0.993	0.336	7.68498e-253	Macrophages-2	IFIT3
4.95523e-255	0.877394	0.957	0.244	8.02945e-251	Macrophages-2	DDX58
2.08436e-253	0.690913	0.873	0.181	3.3775e-249	Macrophages-2	DNAAF1
7.157e-243	0.891313	0.931	0.262	1.15972e-238	Macrophages-2	VAT1
1.46793e-241	0.682398	0.492	0.043	2.37863e-237	Macrophages-2	CCND1
6.15053e-239	1.02402	0.983	0.345	9.96632e-235	Macrophages-2	PLD3
6.50022e-238	1.20614	0.967	0.335	1.0533e-233	Macrophages-2	SPP1
1.61195e-235	1.04056	0.96	0.317	2.612e-231	Macrophages-2	CD36
5.18429e-231	0.932589	0.913	0.272	8.40062e-227	Macrophages-2	CCRL2
1.82858e-229	0.812774	0.846	0.213	2.96302e-225	Macrophages-2	ALAS1
5.97894e-229	1.16919	0.985	0.454	9.68827e-225	Macrophages-2	FABP5
9.54095e-226	0.945438	0.988	0.382	1.54602e-221	Macrophages-2	CYP27A1
3.011e-222	0.848971	0.95	0.33	4.87903e-218	Macrophages-2	PPT1
1.02755e-221	0.926909	0.983	0.415	1.66505e-217	Macrophages-2	LAMP1
3.82181e-221	0.732619	0.689	0.124	6.19287e-217	Macrophages-2	RPS6KA2
1.73524e-220	0.719751	0.893	0.238	2.81178e-216	Macrophages-2	PMAIP1
2.9544e-220	0.765799	0.667	0.118	4.78731e-216	Macrophages-2	JAKMIP2
7.22224e-213	0.980851	0.946	0.328	1.17029e-208	Macrophages-2	G6PD
7.73584e-210	1.00232	0.993	0.755	1.25352e-205	Macrophages-2	CD63
1.41241e-209	0.738263	0.962	0.35	2.28867e-205	Macrophages-2	CLIC4
1.54683e-207	0.862206	0.968	0.427	2.50649e-203	Macrophages-2	CD164
2.18025e-205	0.872322	0.988	0.532	3.53287e-201	Macrophages-2	ITGB2
2.35219e-205	0.954934	0.941	0.301	3.81149e-201	Macrophages-2	LOC731424
7.24255e-202	0.841312	0.993	0.327	1.17358e-197	Macrophages-2	RSAD2
4.79075e-199	0.751036	0.903	0.289	7.76293e-195	Macrophages-2	UCP2
2.72481e-198	0.852662	0.955	0.339	4.41528e-194	Macrophages-2	PLA2G7
3.02933e-198	0.763956	0.98	0.306	4.90873e-194	Macrophages-2	TNFSF13B
1.58055e-196	0.759638	0.789	0.197	2.56112e-192	Macrophages-2	IRG1
1.70693e-196	0.824695	0.973	0.455	2.76591e-192	Macrophages-2	DBI
1.33691e-195	0.801638	0.967	0.359	2.16633e-191	Macrophages-2	ASAH1
2.27388e-195	0.739639	0.952	0.329	3.68459e-191	Macrophages-2	CPM
6.86359e-195	0.82267	0.975	0.465	1.11218e-190	Macrophages-2	BCAP31
1.13059e-193	0.706584	0.933	0.297	1.832e-189	Macrophages-2	FNIP2
5.75241e-192	0.7197	0.95	0.348	9.32121e-188	Macrophages-2	LILRB4
3.57343e-191	0.723728	0.955	0.35	5.79039e-187	Macrophages-2	SNX10
4.83223e-191	0.701318	0.958	0.372	7.83014e-187	Macrophages-2	COX5B
6.82208e-191	0.842825	0.955	0.389	1.10545e-186	Macrophages-2	ANXA11
6.03387e-186	0.886671	0.99	0.405	9.77729e-182	Macrophages-2	GPNMB
7.4215e-186	0.776523	0.973	0.401	1.20258e-181	Macrophages-2	HCST
4.00651e-183	0.941208	0.99	0.628	6.49215e-179	Macrophages-2	CSTB
1.81579e-181	0.836971	0.97	0.385	2.94231e-177	Macrophages-2	ZC3HAV1
1.7756e-179	0.71588	0.945	0.387	2.87717e-175	Macrophages-2	GSN
1.71933e-178	1.01359	0.982	0.517	2.78601e-174	Macrophages-2	PLEK
2.25515e-178	0.683298	0.978	0.482	3.65425e-174	Macrophages-2	MYL12A
1.29593e-176	0.783642	0.973	0.409	2.09993e-172	Macrophages-2	TRAF1
4.53012e-172	0.74829	0.93	0.397	7.3406e-168	Macrophages-2	RAC2
9.67003e-171	0.906805	0.987	0.501	1.56693e-166	Macrophages-2	BCL2A1
4.77747e-169	0.739057	0.968	0.465	7.74141e-165	Macrophages-2	CAPG
4.61691e-166	0.74617	0.99	0.358	7.48125e-162	Macrophages-2	GBP1
4.88561e-162	0.765175	0.998	0.391	7.91664e-158	Macrophages-2	ISG15
5.80943e-148	0.929773	0.856	0.31	9.4136e-144	Macrophages-2	PTGS2
4.87495e-133	0.71719	0.972	0.538	7.89936e-129	Macrophages-2	LSP1
5.52544e-133	0.795039	0.992	0.656	8.95342e-129	Macrophages-2	LGALS3
2.20517e-132	0.794967	0.982	0.569	3.57326e-128	Macrophages-2	NCF2
4.8626e-132	0.687449	0.992	0.553	7.87936e-128	Macrophages-2	LITAF
2.19759e-123	0.80973	0.528	0.12	3.56097e-119	Macrophages-2	PTX3
1.61537e-120	0.719948	0.849	0.344	2.61755e-116	Macrophages-2	MMP9
2.76723e-94	0.76869	0.676	0.234	4.48402e-90	Macrophages-2	TNF
3.08836e-89	0.816628	0.978	0.641	5.00438e-85	Macrophages-2	CCL3
7.80962e-83	1.50027	0.78	0.357	1.26547e-78	Unpolarized	CHI3L1
1.11714e-39	0.752164	0.038	0.41	1.81022e-35	Unpolarized	ETF1
1.1143e-36	0.747831	0.09	0.486	1.8056e-32	Unpolarized	HADHA
1.21454e-36	0.750446	0.103	0.496	1.96805e-32	Unpolarized	LRPAP1
4.24718e-34	0.974924	0.09	0.459	6.88213e-30	Unpolarized	UBR4
4.44611e-33	0.717093	0.122	0.515	7.20447e-29	Unpolarized	NDUFA4
3.21309e-32	0.832463	0.046	0.367	5.20649e-28	Unpolarized	MAP4
4.48568e-31	0.672467	0.255	0.763	7.26859e-27	Unpolarized	RAB12
1.11328e-28	1.23229	0.084	0.411	1.80396e-24	Unpolarized	IRAK2
1.18464e-28	0.781783	0.068	0.383	1.91959e-24	Unpolarized	RRBP1
3.12205e-28	0.904834	0.084	0.411	5.05898e-24	Unpolarized	RELA
7.48206e-28	0.755341	0.043	0.33	1.21239e-23	Unpolarized	USP8
1.55012e-27	1.05784	0.038	0.323	2.51181e-23	Unpolarized	TDP2
2.69118e-27	0.765928	0.236	0.659	4.36079e-23	Unpolarized	FCGRT
1.86806e-25	0.71438	0.152	0.503	3.02701e-21	Unpolarized	CTSH
2.01529e-25	0.765238	0.068	0.359	3.26558e-21	Unpolarized	ACAA2
5.68395e-24	0.6722	0.062	0.339	9.21028e-20	Unpolarized	RNF19A
1.13576e-23	0.638816	0.068	0.346	1.84038e-19	Unpolarized	NUB1
1.20659e-23	0.752473	0.179	0.531	1.95515e-19	Unpolarized	CD164
2.6606e-23	0.932495	0.076	0.355	4.31124e-19	Unpolarized	SNHG6
3.0929e-23	0.702411	0.06	0.331	5.01174e-19	Unpolarized	ZNF480
7.17526e-23	0.654394	0.022	0.254	1.16268e-18	Unpolarized	PLXDC2
7.47447e-23	0.71204	0.168	0.522	1.21116e-18	Unpolarized	ATP6AP1
2.60651e-22	0.947473	0.647	0.458	4.2236e-18	Unpolarized	ISG15
4.05462e-22	0.746815	0.043	0.29	6.57011e-18	Unpolarized	SLC25A1
4.95323e-22	0.70596	0.049	0.297	8.02622e-18	Unpolarized	JAK2
1.77732e-20	0.686787	0.185	0.509	2.87997e-16	Unpolarized	ZNFX1
3.82318e-20	0.843577	0.038	0.259	6.19509e-16	Unpolarized	UGGT1
2.2694e-19	0.75453	0.06	0.296	3.67733e-15	Unpolarized	LPCAT2
2.86515e-19	0.810865	0.122	0.398	4.64268e-15	Unpolarized	RIN2
3.92939e-19	0.855104	0.046	0.269	6.36718e-15	Unpolarized	SEPN1
9.97191e-19	0.742908	0.155	0.456	1.61585e-14	Unpolarized	LILRB4
1.47801e-18	0.689875	0.049	0.265	2.39497e-14	Unpolarized	POLR2K
3.9465e-18	0.628869	0.079	0.316	6.39491e-14	Unpolarized	CRTAP
5.64129e-18	1.0743	0.128	0.399	9.14114e-14	Unpolarized	HLA-DMA
9.74872e-18	1.06245	0.117	0.379	1.57968e-13	Unpolarized	TNIP3
1.44192e-17	0.660574	0.073	0.304	2.33649e-13	Unpolarized	IFI44L
1.74568e-17	0.629077	0.098	0.341	2.8287e-13	Unpolarized	SP110
1.76365e-17	0.71209	0.054	0.268	2.85782e-13	Unpolarized	DDX60
2.02844e-17	0.681384	0.052	0.266	3.28688e-13	Unpolarized	TRPV2
2.1236e-17	0.796281	0.035	0.232	3.44108e-13	Unpolarized	ABHD16A
3.23557e-17	0.64024	0.103	0.348	5.24292e-13	Unpolarized	TNFRSF9
3.27851e-17	0.846568	0.098	0.335	5.31249e-13	Unpolarized	PML
4.19728e-17	0.906348	0.245	0.586	6.80127e-13	Unpolarized	SLC2A6
9.36082e-17	1.05692	0.019	0.199	1.51683e-12	Unpolarized	PRKDC
1.54109e-16	0.913999	0.068	0.286	2.49719e-12	Unpolarized	IL15RA
2.00277e-16	0.653696	0.03	0.216	3.24528e-12	Unpolarized	CLASP2
2.41145e-16	0.773789	0.024	0.203	3.90751e-12	Unpolarized	PPP2R4
5.14045e-16	0.667229	0.027	0.203	8.32959e-12	Unpolarized	CCNT2
8.30212e-16	0.826246	0.16	0.422	1.34528e-11	Unpolarized	TRIP10
8.83968e-16	0.782636	0.027	0.204	1.43238e-11	Unpolarized	KDSR
2.49143e-15	0.659187	0.136	0.381	4.03711e-11	Unpolarized	CCRL2
2.70413e-15	0.712128	0.068	0.273	4.38176e-11	Unpolarized	SERPINE1
4.28999e-15	0.75607	0.163	0.431	6.9515e-11	Unpolarized	RDX
5.23198e-15	0.880492	0.011	0.165	8.47791e-11	Unpolarized	RNF167
5.54989e-15	0.905394	0.041	0.219	8.99304e-11	Unpolarized	TMEM194A
1.06662e-14	0.725281	0.019	0.18	1.72835e-10	Unpolarized	JOSD2
2.29736e-14	0.82401	0.073	0.273	3.72264e-10	Unpolarized	MYO1E
4.47917e-14	0.792118	0.043	0.219	7.25805e-10	Unpolarized	ATN1
1.24729e-13	0.648671	0.13	0.356	2.0211e-09	Unpolarized	OAS1
2.21691e-13	1.341	0.141	0.37	3.59228e-09	Unpolarized	EIF2AK2
2.34273e-13	0.658553	0.109	0.322	3.79617e-09	Unpolarized	CMPK2
3.13978e-13	0.804619	0.198	0.444	5.0877e-09	Unpolarized	PLA2G7
3.96826e-13	1.132	0.09	0.285	6.43018e-09	Unpolarized	IL27
5.51806e-13	0.676068	0.114	0.324	8.94147e-09	Unpolarized	IGSF6
8.15393e-13	0.642924	0.046	0.213	1.32126e-08	Unpolarized	NR1H3
1.07363e-12	0.724852	0.033	0.184	1.73971e-08	Unpolarized	LY86
1.22632e-12	0.68351	0.014	0.149	1.98713e-08	Unpolarized	KLHDC10
2.29861e-12	0.91805	0.016	0.15	3.72467e-08	Unpolarized	GNPAT
4.38931e-12	0.885351	0.196	0.436	7.11244e-08	Unpolarized	PPT1
5.26557e-12	0.918401	0.038	0.187	8.53233e-08	Unpolarized	SLC38A6
5.77762e-12	0.832387	0.084	0.257	9.36205e-08	Unpolarized	SIGLEC1
6.20641e-12	0.637538	0.062	0.229	1.00569e-07	Unpolarized	ITGB7
1.5459e-11	0.982594	0.158	0.377	2.50497e-07	Unpolarized	SAMD9
1.84305e-11	0.832797	0.024	0.155	2.98648e-07	Unpolarized	CDYL
2.72102e-11	1.02443	0.59	0.495	4.40914e-07	Unpolarized	SLAMF7
3.29641e-11	0.642217	0.06	0.216	5.3415e-07	Unpolarized	C1orf54
4.0279e-11	0.653522	0.024	0.153	6.52682e-07	Unpolarized	CBR1
6.36156e-11	0.730005	0.027	0.156	1.03083e-06	Unpolarized	MFN1
8.45107e-11	0.660834	0.177	0.387	1.36941e-06	Unpolarized	MX2
1.62742e-10	0.903223	0.122	0.317	2.63707e-06	Unpolarized	PEBP1
2.3995e-10	0.664297	0.179	0.397	3.88816e-06	Unpolarized	ISG20
3.59167e-10	0.752314	0.125	0.308	5.81993e-06	Unpolarized	APOC1
4.29445e-10	0.713495	0.549	0.415	6.95873e-06	Unpolarized	IFIT3
6.61962e-10	1.00415	0.122	0.308	1.07264e-05	Unpolarized	MT-ND6
7.5748e-10	0.79278	0.027	0.146	1.22742e-05	Unpolarized	ETV7
8.17895e-10	0.656684	0.011	0.115	1.32532e-05	Unpolarized	MFSD7
1.6106e-09	0.885916	0.016	0.122	2.60982e-05	Unpolarized	ENDOD1
1.66769e-09	0.64484	0.226	0.458	2.70232e-05	Unpolarized	SDC4
2.52826e-09	0.641434	0.03	0.142	4.09679e-05	Unpolarized	FBXW2
9.5398e-09	0.792924	0.13	0.307	0.000154583	Unpolarized	MSR1
1.00128e-08	0.68299	0.014	0.109	0.000162247	Unpolarized	VPS13B
1.07089e-08	0.634041	0.024	0.128	0.000173528	Unpolarized	RNF138
3.56092e-08	0.653278	0.264	0.483	0.000577012	Unpolarized	ZC3HAV1
6.44648e-08	0.999952	0.207	0.389	0.00104459	Unpolarized	OAS3
6.62328e-08	0.80596	0.019	0.11	0.00107324	Unpolarized	SIGLEC14
8.75059e-08	0.642966	0.185	0.357	0.00141795	Unpolarized	DDX58
2.63363e-07	0.791144	0.098	0.233	0.00426754	Unpolarized	C1QC
3.33521e-07	0.696389	0.171	0.344	0.00540438	Unpolarized	ACP5
4.4461e-07	0.786856	0.34	0.618	0.00720446	Unpolarized	ITGB2

## Sheet: S2B.DEG_to_RPMI
TableS2B.Differentially expressed genes comparing to RPMI-controls of monocytes/macrophages from each condition/groups in vitro study
p_val	avg_logFC	pct.1	pct.2	p_val_adj	gene	stim_condition	cell	group
1.32098e-14	2.2386	0.947	0.488	2.14052e-10	SERPINB2	BG	Classical Monocytes	M-MONO
6.66114e-14	1.75176	0.822	0.186	1.07937e-09	SERPINB9	BG	Classical Monocytes	M-MONO
8.84048e-14	1.38283	1	0.93	1.43251e-09	IL1B	BG	Classical Monocytes	M-MONO
1.83648e-11	1.45291	0.993	0.791	2.97584e-07	CXCL3	BG	Classical Monocytes	M-MONO
6.72166e-11	1.01683	1	0.93	1.08918e-06	IL8	BG	Classical Monocytes	M-MONO
9.13233e-11	1.40088	0.783	0.233	1.4798e-06	SLC25A37	BG	Classical Monocytes	M-MONO
9.30744e-11	1.4593	0.849	0.349	1.50818e-06	ST3GAL1	BG	Classical Monocytes	M-MONO
1.07242e-10	1.52394	0.954	0.651	1.73775e-06	CCL3	BG	Classical Monocytes	M-MONO
1.5914e-10	-1.95814	0.329	0.721	2.5787e-06	GLUL	BG	Classical Monocytes	M-MONO
1.82374e-10	1.23761	0.882	0.302	2.95518e-06	ATP2B1	BG	Classical Monocytes	M-MONO
2.11746e-10	1.16748	0.901	0.488	3.43113e-06	CEBPB	BG	Classical Monocytes	M-MONO
4.26727e-10	1.39534	0.954	0.698	6.91468e-06	CCL20	BG	Classical Monocytes	M-MONO
4.62524e-10	1.20935	0.809	0.233	7.49475e-06	RAC2	BG	Classical Monocytes	M-MONO
6.51299e-10	0.702747	0.941	0.605	1.05536e-05	PLAUR	BG	Classical Monocytes	M-MONO
7.06494e-10	-1.46927	0.033	0.349	1.1448e-05	HS3ST1	BG	Classical Monocytes	M-MONO
7.42837e-10	1.15271	0.684	0.14	1.20369e-05	DOT1L	BG	Classical Monocytes	M-MONO
1.02072e-09	1.43155	0.724	0.233	1.65398e-05	NFKB1	BG	Classical Monocytes	M-MONO
1.14149e-09	0.88008	0.816	0.279	1.84967e-05	SLC7A11	BG	Classical Monocytes	M-MONO
1.28044e-09	0.945338	0.743	0.209	2.07483e-05	EHD1	BG	Classical Monocytes	M-MONO
1.713e-09	1.12641	0.697	0.14	2.77575e-05	UPP1	BG	Classical Monocytes	M-MONO
1.99757e-09	1.06931	0.809	0.279	3.23686e-05	TXN	BG	Classical Monocytes	M-MONO
2.12633e-09	1.3824	0.908	0.605	3.4455e-05	IL1A	BG	Classical Monocytes	M-MONO
2.6571e-09	1.06536	0.586	0.047	4.30557e-05	TNIP3	BG	Classical Monocytes	M-MONO
3.23465e-09	0.862186	0.836	0.349	5.24142e-05	TPM4	BG	Classical Monocytes	M-MONO
4.20115e-09	1.42161	0.724	0.233	6.80755e-05	ASAP1	BG	Classical Monocytes	M-MONO
5.85054e-09	1.92486	0.664	0.163	9.48021e-05	ZC3H12A	BG	Classical Monocytes	M-MONO
6.15587e-09	0.592962	0.993	0.791	9.97497e-05	SOD2	BG	Classical Monocytes	M-MONO
6.87772e-09	0.893188	0.77	0.279	0.000111447	IL1RN	BG	Classical Monocytes	M-MONO
7.80302e-09	0.458223	0.868	0.419	0.00012644	PPIF	BG	Classical Monocytes	M-MONO
8.14563e-09	1.46049	0.941	0.651	0.000131992	CXCL2	BG	Classical Monocytes	M-MONO
8.31869e-09	0.804135	0.941	0.535	0.000134796	MARCKS	BG	Classical Monocytes	M-MONO
1.19006e-08	2.14426	0.671	0.233	0.000192838	PTGS2	BG	Classical Monocytes	M-MONO
1.23725e-08	0.960362	0.599	0.07	0.000200483	CCL22	BG	Classical Monocytes	M-MONO
1.30992e-08	1.24081	0.645	0.14	0.00021226	IRAK2	BG	Classical Monocytes	M-MONO
1.34145e-08	0.933275	0.757	0.256	0.000217369	BASP1	BG	Classical Monocytes	M-MONO
1.36628e-08	0.933392	0.796	0.279	0.000221392	WTAP	BG	Classical Monocytes	M-MONO
1.86202e-08	0.735918	0.98	0.814	0.000301722	ANXA5	BG	Classical Monocytes	M-MONO
2.17597e-08	1.617	0.553	0.047	0.000352594	LOC283050	BG	Classical Monocytes	M-MONO
2.30646e-08	1.12712	0.645	0.163	0.000373738	HDGF	BG	Classical Monocytes	M-MONO
2.38532e-08	0.973787	0.678	0.163	0.000386517	TXNRD1	BG	Classical Monocytes	M-MONO
3.28789e-08	1.72001	0.559	0.093	0.000532769	SNX9	BG	Classical Monocytes	M-MONO
4.47361e-08	0.239415	0.829	0.349	0.000724903	BCL2A1	BG	Classical Monocytes	M-MONO
5.55176e-08	1.26608	0.737	0.302	0.000899608	HPCAL1	BG	Classical Monocytes	M-MONO
6.24738e-08	1.18487	0.789	0.302	0.00101232	EREG	BG	Classical Monocytes	M-MONO
6.28235e-08	0.149948	0.664	0.163	0.00101799	TREM1	BG	Classical Monocytes	M-MONO
7.39107e-08	1.0753	0.796	0.372	0.00119765	FNDC3B	BG	Classical Monocytes	M-MONO
7.61871e-08	1.31079	0.632	0.14	0.00123454	ITGAX	BG	Classical Monocytes	M-MONO
9.72518e-08	1.03733	0.533	0.093	0.00157587	USP12	BG	Classical Monocytes	M-MONO
1.32432e-07	0.89378	0.625	0.163	0.00214593	RPS6KA3	BG	Classical Monocytes	M-MONO
1.52031e-07	0.859792	0.882	0.395	0.00246351	TNIP1	BG	Classical Monocytes	M-MONO
1.58163e-07	-0.344734	0.013	0.233	0.00256288	MERTK	BG	Classical Monocytes	M-MONO
2.13177e-07	1.09838	0.507	0.047	0.00345432	MSC	BG	Classical Monocytes	M-MONO
2.22677e-07	0.76452	0.579	0.116	0.00360825	RYBP	BG	Classical Monocytes	M-MONO
2.23541e-07	0.848947	0.664	0.233	0.00362225	BZW1	BG	Classical Monocytes	M-MONO
2.27955e-07	0.770481	0.632	0.14	0.00369379	MAP2K3	BG	Classical Monocytes	M-MONO
2.56738e-07	0.698224	0.921	0.581	0.00416018	FLNA	BG	Classical Monocytes	M-MONO
2.73799e-07	1.02595	0.507	0.07	0.00443664	UBALD2	BG	Classical Monocytes	M-MONO
2.87619e-07	-1.94929	0.237	0.558	0.00466058	FOS	BG	Classical Monocytes	M-MONO
3.45728e-07	0.724792	0.914	0.465	0.00560218	INSIG1	BG	Classical Monocytes	M-MONO
4.0476e-07	-0.948851	0.033	0.279	0.00655873	PDK4	BG	Classical Monocytes	M-MONO
4.15058e-07	1.47378	0.52	0.093	0.00672561	DUSP4	BG	Classical Monocytes	M-MONO
4.25159e-07	1.0739	0.671	0.186	0.00688928	ARHGEF2	BG	Classical Monocytes	M-MONO
4.3663e-07	0.592651	0.783	0.326	0.00707515	MTF1	BG	Classical Monocytes	M-MONO
4.39693e-07	0.835457	0.586	0.14	0.00712479	ARF6	BG	Classical Monocytes	M-MONO
4.45681e-07	1.09574	0.684	0.256	0.00722181	TNFAIP2	BG	Classical Monocytes	M-MONO
4.8385e-07	0.804136	0.618	0.163	0.0078403	DENND5A	BG	Classical Monocytes	M-MONO
6.48157e-07	1.0191	0.743	0.302	0.0105027	CDKN1A	BG	Classical Monocytes	M-MONO
7.08597e-07	0.894125	0.776	0.395	0.0114821	ZAK	BG	Classical Monocytes	M-MONO
7.1986e-07	0.687737	0.513	0.07	0.0116646	SMOX	BG	Classical Monocytes	M-MONO
7.20289e-07	0.964703	0.77	0.372	0.0116716	JARID2	BG	Classical Monocytes	M-MONO
7.45237e-07	0.304148	0.704	0.256	0.0120758	PPP1R15A	BG	Classical Monocytes	M-MONO
7.74477e-07	-0.55755	0.007	0.186	0.0125496	LOC100505702	BG	Classical Monocytes	M-MONO
8.16615e-07	1.36632	0.434	0.023	0.0132324	TRAF1	BG	Classical Monocytes	M-MONO
8.92357e-07	0.935797	0.836	0.512	0.0144598	NINJ1	BG	Classical Monocytes	M-MONO
1.00649e-06	0.458734	0.605	0.163	0.0163091	ETS2	BG	Classical Monocytes	M-MONO
1.05997e-06	-0.950669	0.987	0.93	0.0171757	B2M	BG	Classical Monocytes	M-MONO
1.22963e-06	1.1269	0.625	0.233	0.019925	JAK1	BG	Classical Monocytes	M-MONO
1.31571e-06	0.4427	0.592	0.14	0.0213197	PIM3	BG	Classical Monocytes	M-MONO
1.37837e-06	0.919226	0.395	0	0.0223352	SCG5	BG	Classical Monocytes	M-MONO
1.39358e-06	0.70311	0.533	0.116	0.0225815	ADORA2A	BG	Classical Monocytes	M-MONO
1.39991e-06	1.03179	0.625	0.233	0.0226842	NUMB	BG	Classical Monocytes	M-MONO
1.43381e-06	1.1898	0.599	0.186	0.0232334	SLC3A2	BG	Classical Monocytes	M-MONO
1.524e-06	1.03375	0.651	0.256	0.024695	ITGA5	BG	Classical Monocytes	M-MONO
1.64608e-06	1.05398	0.553	0.14	0.0266731	PHC2	BG	Classical Monocytes	M-MONO
1.66729e-06	0.918637	0.914	0.628	0.0270168	MT-ATP8	BG	Classical Monocytes	M-MONO
1.90824e-06	1.06943	0.638	0.256	0.0309211	KIF5B	BG	Classical Monocytes	M-MONO
1.97847e-06	-2.07495	0.099	0.372	0.0320591	FPR3	BG	Classical Monocytes	M-MONO
2.2475e-06	1.04128	0.809	0.488	0.0364185	TNFRSF1B	BG	Classical Monocytes	M-MONO
2.28648e-06	0.823085	0.454	0.07	0.0370501	SLC2A3	BG	Classical Monocytes	M-MONO
2.32503e-06	1.11024	0.48	0.07	0.0376748	RILPL2	BG	Classical Monocytes	M-MONO
2.36707e-06	0.987506	0.454	0.047	0.038356	AK4	BG	Classical Monocytes	M-MONO
2.4371e-06	0.982121	0.73	0.372	0.0394907	SQSTM1	BG	Classical Monocytes	M-MONO
2.87624e-06	0.419338	0.836	0.419	0.0466065	ARF1	BG	Classical Monocytes	M-MONO
2.07882e-06	0.918986	0.955	0.535	0.0336852	RPS29	UA	Classical Monocytes	M-MONO
2.1782e-06	0.330334	0.455	0	0.0352956	AKR1C1	UA	Classical Monocytes	M-MONO
8.90727e-07	1.10622	0.667	0.14	0.0144333	PHC2	oxLDL	Classical Monocytes	M-MONO
1.09474e-10	1.14386	0.959	0.535	1.77392e-06	MARCKS	MDP	Classical Monocytes	M-MONO
1.47007e-09	-1.01696	0.02	0.395	2.38211e-05	ISG15	MDP	Classical Monocytes	M-MONO
4.36703e-09	0.906475	0.939	0.581	7.07634e-05	NAMPT	MDP	Classical Monocytes	M-MONO
6.14835e-09	1.22769	0.959	0.791	9.96279e-05	CXCL3	MDP	Classical Monocytes	M-MONO
1.21626e-08	1.17017	0.878	0.558	0.000197083	LYN	MDP	Classical Monocytes	M-MONO
2.28607e-08	1.24275	0.571	0.047	0.000370434	TNIP3	MDP	Classical Monocytes	M-MONO
2.60378e-08	0.694993	0.918	0.605	0.000421916	PLAUR	MDP	Classical Monocytes	M-MONO
2.74155e-08	0.654967	0.745	0.233	0.00044424	SLC2A6	MDP	Classical Monocytes	M-MONO
6.48029e-08	1.12577	0.939	0.698	0.00105007	CXCL5	MDP	Classical Monocytes	M-MONO
6.8921e-08	0.869916	1	0.93	0.0011168	IL8	MDP	Classical Monocytes	M-MONO
1.04859e-07	1.01548	0.735	0.256	0.00169914	PFKFB3	MDP	Classical Monocytes	M-MONO
1.42673e-07	1.24628	0.796	0.302	0.00231187	TNFAIP3	MDP	Classical Monocytes	M-MONO
1.49608e-07	0.920324	0.837	0.302	0.00242425	ATP2B1	MDP	Classical Monocytes	M-MONO
2.04791e-07	0.906547	0.847	0.349	0.00331843	HCK	MDP	Classical Monocytes	M-MONO
2.36524e-07	1.18085	0.959	0.767	0.00383263	CXCL1	MDP	Classical Monocytes	M-MONO
2.38282e-07	1.50521	0.663	0.233	0.00386113	SLC25A37	MDP	Classical Monocytes	M-MONO
2.74126e-07	1.00279	0.827	0.395	0.00444194	TNIP1	MDP	Classical Monocytes	M-MONO
3.08537e-07	0.945893	0.684	0.209	0.00499953	EHD1	MDP	Classical Monocytes	M-MONO
5.62588e-07	1.21998	0.939	0.651	0.00911618	CXCL2	MDP	Classical Monocytes	M-MONO
5.74061e-07	1.25841	0.837	0.488	0.00930209	TNFRSF1B	MDP	Classical Monocytes	M-MONO
6.06368e-07	0.990772	0.786	0.326	0.00982559	MTF1	MDP	Classical Monocytes	M-MONO
7.65614e-07	1.06845	0.51	0.07	0.012406	UBALD2	MDP	Classical Monocytes	M-MONO
8.33387e-07	1.25297	0.918	0.698	0.0135042	CCL20	MDP	Classical Monocytes	M-MONO
8.46349e-07	0.501552	1	0.791	0.0137142	SOD2	MDP	Classical Monocytes	M-MONO
8.85966e-07	1.47931	0.673	0.233	0.0143562	ASAP1	MDP	Classical Monocytes	M-MONO
9.18156e-07	0.672472	0.929	0.651	0.0148778	CCL3	MDP	Classical Monocytes	M-MONO
1.03052e-06	0.810547	0.99	0.93	0.0166985	IL1B	MDP	Classical Monocytes	M-MONO
1.08472e-06	1.27626	0.602	0.163	0.0175768	HDGF	MDP	Classical Monocytes	M-MONO
1.126e-06	1.0753	0.673	0.279	0.0182457	ACSL1	MDP	Classical Monocytes	M-MONO
2.11947e-06	1.10173	0.765	0.349	0.034344	ST3GAL1	MDP	Classical Monocytes	M-MONO
2.50663e-06	0.807115	0.929	0.674	0.0406174	CD44	MDP	Classical Monocytes	M-MONO
1.30402e-39	2.19817	0.98	0.536	2.11304e-35	SOD2	BG	Intermediate Monocytes	M-MONO
1.01691e-33	2.70107	0.885	0.2	1.64781e-29	IL1RN	BG	Intermediate Monocytes	M-MONO
1.30662e-26	2.76441	0.959	0.521	2.11724e-22	IL1B	BG	Intermediate Monocytes	M-MONO
1.51134e-26	-1.39011	0.419	0.943	2.44898e-22	GLUL	BG	Intermediate Monocytes	M-MONO
1.5432e-26	1.64054	0.797	0.214	2.50061e-22	KYNU	BG	Intermediate Monocytes	M-MONO
8.72224e-26	2.29228	0.838	0.264	1.41335e-21	CCL4	BG	Intermediate Monocytes	M-MONO
1.53897e-24	2.13444	0.939	0.579	2.49374e-20	IL8	BG	Intermediate Monocytes	M-MONO
1.83761e-23	-1.20203	0.723	0.993	2.97767e-19	ZFP36L1	BG	Intermediate Monocytes	M-MONO
6.73293e-23	1.5124	0.689	0.129	1.091e-18	SLC2A6	BG	Intermediate Monocytes	M-MONO
6.85787e-23	-1.37991	0.223	0.779	1.11125e-18	ADAP2	BG	Intermediate Monocytes	M-MONO
4.18593e-22	1.30664	0.838	0.364	6.78288e-18	TNIP1	BG	Intermediate Monocytes	M-MONO
4.23984e-22	0.880325	1	0.979	6.87024e-18	VIM	BG	Intermediate Monocytes	M-MONO
8.49376e-22	1.83857	0.804	0.321	1.37633e-17	CCL3	BG	Intermediate Monocytes	M-MONO
9.44331e-22	2.87491	0.75	0.179	1.53019e-17	SERPINB2	BG	Intermediate Monocytes	M-MONO
5.9885e-21	1.43911	0.628	0.107	9.70377e-17	SNX9	BG	Intermediate Monocytes	M-MONO
6.31181e-21	1.53345	0.865	0.45	1.02277e-16	SLC7A11	BG	Intermediate Monocytes	M-MONO
6.34985e-21	-1.31357	0.338	0.821	1.02893e-16	FOS	BG	Intermediate Monocytes	M-MONO
6.51472e-21	1.10743	0.912	0.457	1.05564e-16	C15orf48	BG	Intermediate Monocytes	M-MONO
1.15205e-20	1.40069	0.946	0.614	1.86679e-16	INSIG1	BG	Intermediate Monocytes	M-MONO
5.88017e-20	1.25424	0.757	0.286	9.52822e-16	TXN	BG	Intermediate Monocytes	M-MONO
1.5556e-19	-1.83777	0.223	0.721	2.52069e-15	C1orf162	BG	Intermediate Monocytes	M-MONO
1.77102e-19	1.70234	0.723	0.236	2.86975e-15	ITGAX	BG	Intermediate Monocytes	M-MONO
3.77298e-19	-1.6429	0.081	0.564	6.11374e-15	FYB	BG	Intermediate Monocytes	M-MONO
4.89639e-19	1.20411	0.635	0.171	7.93411e-15	EMP1	BG	Intermediate Monocytes	M-MONO
7.22032e-19	0.987122	0.628	0.129	1.16998e-14	EHD1	BG	Intermediate Monocytes	M-MONO
7.47287e-19	0.910916	0.946	0.807	1.2109e-14	CD44	BG	Intermediate Monocytes	M-MONO
1.98072e-18	1.06267	0.892	0.679	3.20957e-14	CEBPB	BG	Intermediate Monocytes	M-MONO
5.66323e-18	-0.922633	0.277	0.757	9.1767e-14	VAMP8	BG	Intermediate Monocytes	M-MONO
7.48532e-18	2.85264	0.655	0.2	1.21292e-13	IL1A	BG	Intermediate Monocytes	M-MONO
8.31651e-18	1.69185	0.635	0.15	1.34761e-13	SERPINB9	BG	Intermediate Monocytes	M-MONO
1.28408e-17	1.32028	0.818	0.421	2.08073e-13	PLAUR	BG	Intermediate Monocytes	M-MONO
1.93543e-17	1.23663	0.736	0.329	3.13617e-13	TXNRD1	BG	Intermediate Monocytes	M-MONO
2.23539e-17	0.930192	0.75	0.236	3.62222e-13	DOT1L	BG	Intermediate Monocytes	M-MONO
9.69612e-17	0.912677	0.473	0.043	1.57116e-12	IRAK2	BG	Intermediate Monocytes	M-MONO
1.08408e-16	-1.15801	0.149	0.614	1.75664e-12	CD36	BG	Intermediate Monocytes	M-MONO
1.54913e-16	1.04713	0.98	0.893	2.5102e-12	ANXA5	BG	Intermediate Monocytes	M-MONO
1.56297e-16	-0.904269	0.541	0.921	2.53263e-12	CD84	BG	Intermediate Monocytes	M-MONO
1.67616e-16	1.2606	0.784	0.371	2.71605e-12	ATP2B1	BG	Intermediate Monocytes	M-MONO
3.23789e-16	0.984184	0.601	0.136	5.24668e-12	MAP2K3	BG	Intermediate Monocytes	M-MONO
3.5805e-16	1.5346	0.541	0.1	5.80184e-12	ZC3H12A	BG	Intermediate Monocytes	M-MONO
4.24201e-16	-1.23979	0.054	0.479	6.87375e-12	FUCA1	BG	Intermediate Monocytes	M-MONO
5.13661e-16	1.70814	0.486	0.064	8.32336e-12	TNFSF14	BG	Intermediate Monocytes	M-MONO
5.53506e-16	0.912208	0.527	0.1	8.96902e-12	SLC16A6	BG	Intermediate Monocytes	M-MONO
6.04116e-16	-0.815909	0.095	0.543	9.78909e-12	PDK4	BG	Intermediate Monocytes	M-MONO
7.61239e-16	0.934939	0.635	0.186	1.23351e-11	CD83	BG	Intermediate Monocytes	M-MONO
7.83507e-16	0.940588	0.48	0.057	1.26959e-11	TRAF1	BG	Intermediate Monocytes	M-MONO
9.8757e-16	-0.885223	0.101	0.543	1.60026e-11	RCBTB2	BG	Intermediate Monocytes	M-MONO
1.30952e-15	-1.27367	0.635	0.9	2.12195e-11	VCAN	BG	Intermediate Monocytes	M-MONO
2.77387e-15	1.0663	0.581	0.129	4.49479e-11	MSC	BG	Intermediate Monocytes	M-MONO
3.08733e-15	1.03999	0.696	0.3	5.0027e-11	SMS	BG	Intermediate Monocytes	M-MONO
4.16462e-15	-0.790601	0.014	0.379	6.74836e-11	2001-03-01	BG	Intermediate Monocytes	M-MONO
7.01989e-15	0.716485	0.622	0.179	1.1375e-10	ICAM1	BG	Intermediate Monocytes	M-MONO
7.54826e-15	2.30858	0.588	0.179	1.22312e-10	CCL20	BG	Intermediate Monocytes	M-MONO
1.07495e-14	1.13625	0.845	0.443	1.74185e-10	PPIF	BG	Intermediate Monocytes	M-MONO
2.66212e-14	1.14725	0.689	0.293	4.3137e-10	BASP1	BG	Intermediate Monocytes	M-MONO
3.19739e-14	1.01304	0.561	0.143	5.18105e-10	BCL2A1	BG	Intermediate Monocytes	M-MONO
6.84437e-14	1.97384	0.696	0.336	1.10906e-09	CXCL3	BG	Intermediate Monocytes	M-MONO
7.03113e-14	0.928725	0.75	0.321	1.13932e-09	ASAP1	BG	Intermediate Monocytes	M-MONO
7.49042e-14	0.755128	0.466	0.079	1.21375e-09	LCP2	BG	Intermediate Monocytes	M-MONO
8.73892e-14	-0.213298	0	0.321	1.41606e-09	HBB	BG	Intermediate Monocytes	M-MONO
1.04787e-13	1.2045	0.554	0.157	1.69798e-09	NRIP3	BG	Intermediate Monocytes	M-MONO
1.25504e-13	0.704447	0.466	0.079	2.03366e-09	ACSL5	BG	Intermediate Monocytes	M-MONO
1.4461e-13	1.23669	0.838	0.6	2.34326e-09	ATP13A3	BG	Intermediate Monocytes	M-MONO
1.45744e-13	-0.885468	0.02	0.364	2.36164e-09	LOC100505702	BG	Intermediate Monocytes	M-MONO
1.81343e-13	-0.262876	0	0.314	2.93849e-09	HBA1	BG	Intermediate Monocytes	M-MONO
2.09945e-13	-0.735095	0.865	0.95	3.40195e-09	RPL27A	BG	Intermediate Monocytes	M-MONO
2.5233e-13	0.615753	0.338	0.007	4.08876e-09	SCG5	BG	Intermediate Monocytes	M-MONO
3.13932e-13	1.29387	0.5	0.129	5.08696e-09	MAFF	BG	Intermediate Monocytes	M-MONO
3.6069e-13	-0.756093	0.081	0.457	5.84462e-09	HS3ST1	BG	Intermediate Monocytes	M-MONO
4.08819e-13	0.59	0.608	0.207	6.6245e-09	CCL22	BG	Intermediate Monocytes	M-MONO
4.22083e-13	1.20332	0.703	0.371	6.83944e-09	ST3GAL1	BG	Intermediate Monocytes	M-MONO
4.31615e-13	1.16251	0.811	0.479	6.99388e-09	CSTB	BG	Intermediate Monocytes	M-MONO
4.32889e-13	0.95402	0.736	0.364	7.01454e-09	PTPN12	BG	Intermediate Monocytes	M-MONO
4.40386e-13	-0.860772	0.054	0.414	7.13601e-09	NFXL1	BG	Intermediate Monocytes	M-MONO
4.7611e-13	0.70803	0.345	0.014	7.71489e-09	RNF144B	BG	Intermediate Monocytes	M-MONO
6.02109e-13	1.00781	0.642	0.243	9.75657e-09	TNFAIP3	BG	Intermediate Monocytes	M-MONO
6.22717e-13	1.03577	0.554	0.15	1.00905e-08	POU2F2	BG	Intermediate Monocytes	M-MONO
1.20763e-12	0.880111	0.858	0.55	1.95685e-08	JARID2	BG	Intermediate Monocytes	M-MONO
1.31178e-12	1.02576	0.791	0.421	2.12561e-08	CDKN1A	BG	Intermediate Monocytes	M-MONO
1.409e-12	-0.722911	0.061	0.414	2.28314e-08	RNF135	BG	Intermediate Monocytes	M-MONO
1.51971e-12	-0.621109	0.311	0.7	2.46254e-08	FCGR3A	BG	Intermediate Monocytes	M-MONO
1.60469e-12	1.36215	0.5	0.136	2.60023e-08	FNIP2	BG	Intermediate Monocytes	M-MONO
2.02037e-12	0.929538	0.662	0.271	3.27381e-08	FGR	BG	Intermediate Monocytes	M-MONO
2.25605e-12	2.39593	0.601	0.257	3.65571e-08	CXCL1	BG	Intermediate Monocytes	M-MONO
2.49389e-12	0.956891	0.784	0.471	4.0411e-08	ACTN1	BG	Intermediate Monocytes	M-MONO
2.86967e-12	-0.580962	1	1	4.65001e-08	IFI30	BG	Intermediate Monocytes	M-MONO
2.94337e-12	-1.20594	0.135	0.493	4.76943e-08	GAS7	BG	Intermediate Monocytes	M-MONO
3.51021e-12	0.965456	0.75	0.443	5.68795e-08	WTAP	BG	Intermediate Monocytes	M-MONO
3.53307e-12	1.50794	0.5	0.129	5.72498e-08	LOC283050	BG	Intermediate Monocytes	M-MONO
4.79547e-12	1.09813	0.324	0.014	7.77057e-08	DUSP4	BG	Intermediate Monocytes	M-MONO
5.53423e-12	0.93381	0.649	0.293	8.96766e-08	NUMB	BG	Intermediate Monocytes	M-MONO
6.32448e-12	1.1963	0.689	0.336	1.02482e-07	CTSL1	BG	Intermediate Monocytes	M-MONO
1.86255e-11	0.477951	1	1	3.01807e-07	FTH1	BG	Intermediate Monocytes	M-MONO
1.94028e-11	0.707688	0.514	0.143	3.14403e-07	KCNN4	BG	Intermediate Monocytes	M-MONO
2.49817e-11	-0.567606	0.939	0.979	4.04804e-07	RPLP2	BG	Intermediate Monocytes	M-MONO
2.93621e-11	0.787365	0.628	0.279	4.75783e-07	BID	BG	Intermediate Monocytes	M-MONO
3.30436e-11	-0.74346	0.061	0.379	5.35439e-07	GPR65	BG	Intermediate Monocytes	M-MONO
3.33517e-11	-0.884823	0.149	0.493	5.40431e-07	CD163	BG	Intermediate Monocytes	M-MONO
3.85379e-11	0.965115	0.588	0.264	6.24468e-07	PIM3	BG	Intermediate Monocytes	M-MONO
5.09733e-11	0.577145	0.574	0.221	8.25971e-07	ARFGAP3	BG	Intermediate Monocytes	M-MONO
6.54168e-11	0.59927	0.372	0.064	1.06001e-06	CD109	BG	Intermediate Monocytes	M-MONO
7.75233e-11	-0.590159	0.831	0.986	1.25619e-06	MAFB	BG	Intermediate Monocytes	M-MONO
8.05293e-11	0.839325	0.595	0.229	1.3049e-06	PSD3	BG	Intermediate Monocytes	M-MONO
8.19288e-11	0.742901	0.649	0.321	1.32757e-06	ABL2	BG	Intermediate Monocytes	M-MONO
8.5816e-11	0.738632	0.676	0.314	1.39056e-06	MITF	BG	Intermediate Monocytes	M-MONO
8.63644e-11	0.77749	0.628	0.286	1.39945e-06	UPP1	BG	Intermediate Monocytes	M-MONO
9.79712e-11	0.473389	0.351	0.043	1.58753e-06	ADORA2A	BG	Intermediate Monocytes	M-MONO
1.01459e-10	-0.906497	0.284	0.636	1.64404e-06	HK1	BG	Intermediate Monocytes	M-MONO
1.19183e-10	-0.514646	0.02	0.293	1.93124e-06	MERTK	BG	Intermediate Monocytes	M-MONO
1.22588e-10	0.791876	0.486	0.15	1.98641e-06	RGCC	BG	Intermediate Monocytes	M-MONO
1.71131e-10	0.948201	0.649	0.329	2.773e-06	NFKB1	BG	Intermediate Monocytes	M-MONO
1.92862e-10	0.784158	0.682	0.329	3.12514e-06	RAC2	BG	Intermediate Monocytes	M-MONO
2.26444e-10	1.35913	0.405	0.086	3.6693e-06	IL7R	BG	Intermediate Monocytes	M-MONO
2.29194e-10	-0.643967	0.811	0.943	3.71385e-06	RPS2	BG	Intermediate Monocytes	M-MONO
2.35321e-10	0.540994	0.993	0.993	3.81314e-06	SRGN	BG	Intermediate Monocytes	M-MONO
3.22422e-10	-0.83227	0.426	0.807	5.22453e-06	CD14	BG	Intermediate Monocytes	M-MONO
3.43843e-10	1.0515	0.365	0.064	5.57163e-06	CDC42EP3	BG	Intermediate Monocytes	M-MONO
3.94733e-10	0.885056	0.514	0.186	6.39625e-06	SRXN1	BG	Intermediate Monocytes	M-MONO
4.01561e-10	0.981069	0.493	0.186	6.5069e-06	TNFAIP8	BG	Intermediate Monocytes	M-MONO
4.12119e-10	-0.237506	0	0.236	6.67798e-06	HBA2	BG	Intermediate Monocytes	M-MONO
4.13234e-10	1.02781	0.264	0.007	6.69604e-06	TMEM158	BG	Intermediate Monocytes	M-MONO
4.38211e-10	0.699755	0.838	0.593	7.10077e-06	FNDC3B	BG	Intermediate Monocytes	M-MONO
4.74299e-10	1.24805	0.655	0.393	7.68554e-06	MMP19	BG	Intermediate Monocytes	M-MONO
4.80157e-10	0.568079	0.541	0.186	7.78046e-06	KDM6B	BG	Intermediate Monocytes	M-MONO
5.64335e-10	0.535052	0.372	0.064	9.14448e-06	FSCN1	BG	Intermediate Monocytes	M-MONO
6.25607e-10	-0.775102	0.662	0.929	1.01373e-05	RNASE1	BG	Intermediate Monocytes	M-MONO
6.66116e-10	-0.453005	0.061	0.357	1.07937e-05	SAMHD1	BG	Intermediate Monocytes	M-MONO
7.74357e-10	0.592777	0.993	0.793	1.25477e-05	FLNA	BG	Intermediate Monocytes	M-MONO
8.82163e-10	-0.784169	0.75	0.936	1.42946e-05	GNAI2	BG	Intermediate Monocytes	M-MONO
1.03305e-09	1.05148	0.622	0.314	1.67396e-05	CXCL2	BG	Intermediate Monocytes	M-MONO
1.14045e-09	-0.336759	0.014	0.257	1.84799e-05	SLC7A8	BG	Intermediate Monocytes	M-MONO
1.22039e-09	0.705213	0.757	0.464	1.97752e-05	BZW1	BG	Intermediate Monocytes	M-MONO
1.22446e-09	0.572762	0.338	0.05	1.98411e-05	PRKAG2	BG	Intermediate Monocytes	M-MONO
1.28939e-09	-0.738795	0.716	0.879	2.08933e-05	ENG	BG	Intermediate Monocytes	M-MONO
1.53985e-09	0.762489	0.534	0.2	2.49517e-05	ETS2	BG	Intermediate Monocytes	M-MONO
1.66906e-09	0.659657	0.959	0.879	2.70455e-05	NFKBIA	BG	Intermediate Monocytes	M-MONO
1.87483e-09	0.650093	0.534	0.207	3.03797e-05	TUBB6	BG	Intermediate Monocytes	M-MONO
1.91872e-09	0.667373	0.446	0.129	3.1091e-05	MGLL	BG	Intermediate Monocytes	M-MONO
1.97262e-09	-0.893401	0.041	0.307	3.19643e-05	C10orf54	BG	Intermediate Monocytes	M-MONO
2.11591e-09	0.461759	0.372	0.071	3.42861e-05	KANK1	BG	Intermediate Monocytes	M-MONO
2.82992e-09	0.717425	0.345	0.064	4.58561e-05	TNIP3	BG	Intermediate Monocytes	M-MONO
3.09619e-09	0.796418	0.338	0.057	5.01707e-05	GPR68	BG	Intermediate Monocytes	M-MONO
3.30892e-09	0.813522	0.439	0.143	5.36177e-05	AMPD3	BG	Intermediate Monocytes	M-MONO
3.39018e-09	0.315323	0.223	0	5.49344e-05	MSANTD3	BG	Intermediate Monocytes	M-MONO
3.55414e-09	0.897616	0.743	0.464	5.75913e-05	MARCKS	BG	Intermediate Monocytes	M-MONO
3.64479e-09	0.590441	0.378	0.093	5.90602e-05	DENND5A	BG	Intermediate Monocytes	M-MONO
3.67758e-09	0.534077	0.959	0.886	5.95915e-05	ACTG1	BG	Intermediate Monocytes	M-MONO
4.00436e-09	0.432762	0.311	0.043	6.48867e-05	RIPK2	BG	Intermediate Monocytes	M-MONO
6.05898e-09	0.600878	0.595	0.25	9.81796e-05	RUNX1	BG	Intermediate Monocytes	M-MONO
6.30858e-09	0.652475	0.446	0.136	0.000102224	SOWAHC	BG	Intermediate Monocytes	M-MONO
6.53124e-09	0.489271	0.338	0.064	0.000105832	FAM129A	BG	Intermediate Monocytes	M-MONO
6.79641e-09	0.510215	0.703	0.45	0.000110129	FERMT3	BG	Intermediate Monocytes	M-MONO
7.55342e-09	0.730091	0.703	0.436	0.000122396	RPS6KA3	BG	Intermediate Monocytes	M-MONO
8.49328e-09	-0.740218	0.014	0.236	0.000137625	ADORA3	BG	Intermediate Monocytes	M-MONO
8.85232e-09	0.911257	0.399	0.121	0.000143443	ASPH	BG	Intermediate Monocytes	M-MONO
9.41727e-09	0.572563	0.23	0.007	0.000152598	C1orf21	BG	Intermediate Monocytes	M-MONO
9.55955e-09	-0.452165	0.054	0.314	0.000154903	ZNF710	BG	Intermediate Monocytes	M-MONO
1.10621e-08	0.384836	0.277	0.029	0.00017925	UXS1	BG	Intermediate Monocytes	M-MONO
1.3131e-08	0.865677	0.392	0.107	0.000212775	SMOX	BG	Intermediate Monocytes	M-MONO
1.49291e-08	0.751243	0.838	0.586	0.000241912	PTPRE	BG	Intermediate Monocytes	M-MONO
1.49764e-08	-0.724732	0.696	0.886	0.000242678	TGFBI	BG	Intermediate Monocytes	M-MONO
1.52271e-08	1.09943	0.493	0.221	0.00024674	BCAT1	BG	Intermediate Monocytes	M-MONO
1.63514e-08	-0.537453	0.142	0.443	0.000264959	PREX1	BG	Intermediate Monocytes	M-MONO
1.66179e-08	-0.741892	0.574	0.779	0.000269276	ARHGDIB	BG	Intermediate Monocytes	M-MONO
1.80645e-08	1.05037	0.264	0.029	0.000292717	INHBA	BG	Intermediate Monocytes	M-MONO
1.81835e-08	-0.476978	0.892	0.929	0.000294645	RPL28	BG	Intermediate Monocytes	M-MONO
1.95467e-08	0.672663	0.277	0.036	0.000316734	PTGS2	BG	Intermediate Monocytes	M-MONO
1.97491e-08	-0.533115	0.419	0.693	0.000320015	MAP3K2	BG	Intermediate Monocytes	M-MONO
1.99432e-08	-0.990564	0.216	0.521	0.000323159	NCKAP1L	BG	Intermediate Monocytes	M-MONO
1.99768e-08	0.656443	0.622	0.314	0.000323704	TREM1	BG	Intermediate Monocytes	M-MONO
2.29817e-08	0.69013	0.662	0.35	0.000372395	SPHK1	BG	Intermediate Monocytes	M-MONO
2.36489e-08	-0.53131	0.899	0.907	0.000383206	RPS12	BG	Intermediate Monocytes	M-MONO
2.59151e-08	0.772791	0.642	0.321	0.000419929	MTF1	BG	Intermediate Monocytes	M-MONO
2.82959e-08	0.681417	0.574	0.25	0.000458506	SRC	BG	Intermediate Monocytes	M-MONO
3.13454e-08	0.733401	0.439	0.164	0.000507922	ACSL1	BG	Intermediate Monocytes	M-MONO
3.23893e-08	-0.463187	0.088	0.357	0.000524836	SASH3	BG	Intermediate Monocytes	M-MONO
3.32978e-08	0.66288	0.5	0.214	0.000539557	MAP4K4	BG	Intermediate Monocytes	M-MONO
3.41873e-08	0.504018	0.243	0.021	0.00055397	MFSD2A	BG	Intermediate Monocytes	M-MONO
3.44077e-08	0.607264	0.689	0.414	0.000557543	TGFB1	BG	Intermediate Monocytes	M-MONO
3.44947e-08	0.720023	0.845	0.636	0.000558952	HMGA1	BG	Intermediate Monocytes	M-MONO
3.49424e-08	-0.385495	0.196	0.5	0.000566207	GDE1	BG	Intermediate Monocytes	M-MONO
3.60951e-08	0.415104	0.392	0.114	0.000584886	GLS	BG	Intermediate Monocytes	M-MONO
3.6762e-08	-0.87725	0.108	0.371	0.000595691	NISCH	BG	Intermediate Monocytes	M-MONO
3.75991e-08	1.20104	0.196	0	0.000609256	RGS16	BG	Intermediate Monocytes	M-MONO
3.82128e-08	-0.523859	0.264	0.55	0.0006192	STAB1	BG	Intermediate Monocytes	M-MONO
4.18146e-08	-0.411546	0.953	0.95	0.000677564	RPS24	BG	Intermediate Monocytes	M-MONO
4.29057e-08	-0.385977	0.986	0.993	0.000695244	LAPTM5	BG	Intermediate Monocytes	M-MONO
4.67591e-08	-0.674457	0.284	0.579	0.000757684	FPR3	BG	Intermediate Monocytes	M-MONO
5.37424e-08	-0.606764	0.216	0.507	0.000870842	CEBPD	BG	Intermediate Monocytes	M-MONO
5.55852e-08	-0.43236	0.973	1	0.000900703	RPL41	BG	Intermediate Monocytes	M-MONO
5.67815e-08	0.626538	0.372	0.1	0.000920087	DUSP5	BG	Intermediate Monocytes	M-MONO
6.7076e-08	-0.768814	0.095	0.35	0.0010869	CORO1B	BG	Intermediate Monocytes	M-MONO
7.5173e-08	-0.611915	0.027	0.243	0.0012181	GCHFR	BG	Intermediate Monocytes	M-MONO
8.25296e-08	-0.524305	0	0.179	0.00133731	OLFML2B	BG	Intermediate Monocytes	M-MONO
8.47137e-08	0.940713	0.838	0.636	0.0013727	SQSTM1	BG	Intermediate Monocytes	M-MONO
1.00753e-07	0.559903	0.588	0.286	0.00163261	MAPK6	BG	Intermediate Monocytes	M-MONO
1.23639e-07	0.665388	0.25	0.036	0.00200344	TNFAIP6	BG	Intermediate Monocytes	M-MONO
1.44023e-07	0.654596	0.351	0.1	0.00233375	PTGER2	BG	Intermediate Monocytes	M-MONO
1.49423e-07	1.11575	0.831	0.7	0.00242125	LGALS3	BG	Intermediate Monocytes	M-MONO
1.6222e-07	0.727699	0.331	0.093	0.00262862	SLAMF7	BG	Intermediate Monocytes	M-MONO
1.72931e-07	-0.254898	0.088	0.35	0.00280217	ST8SIA4	BG	Intermediate Monocytes	M-MONO
1.76094e-07	0.447131	0.209	0.014	0.00285343	MAMLD1	BG	Intermediate Monocytes	M-MONO
1.79342e-07	-0.621564	0.115	0.364	0.00290605	NCF4	BG	Intermediate Monocytes	M-MONO
1.96357e-07	0.974949	0.622	0.407	0.00318177	HPCAL1	BG	Intermediate Monocytes	M-MONO
2.01542e-07	0.822087	0.595	0.329	0.00326578	IL6R	BG	Intermediate Monocytes	M-MONO
2.02318e-07	-0.390237	0.007	0.186	0.00327837	EPHB2	BG	Intermediate Monocytes	M-MONO
2.035e-07	1.8482	0.514	0.279	0.00329752	CXCL5	BG	Intermediate Monocytes	M-MONO
2.14036e-07	-0.511696	0.284	0.579	0.00346824	HTRA1	BG	Intermediate Monocytes	M-MONO
2.16915e-07	-0.605433	0.054	0.271	0.00351489	TMEM170B	BG	Intermediate Monocytes	M-MONO
2.19524e-07	-0.360575	0.02	0.214	0.00355716	STX10	BG	Intermediate Monocytes	M-MONO
2.23412e-07	0.548845	0.811	0.579	0.00362017	ANKRD12	BG	Intermediate Monocytes	M-MONO
2.44359e-07	-0.590407	0.108	0.357	0.00395959	IDH2	BG	Intermediate Monocytes	M-MONO
2.46565e-07	0.596869	0.297	0.064	0.00399535	BHLHE40	BG	Intermediate Monocytes	M-MONO
2.55581e-07	0.353089	0.27	0.05	0.00414144	LOC143666	BG	Intermediate Monocytes	M-MONO
2.81119e-07	0.481434	0.649	0.386	0.00455525	SLC43A3	BG	Intermediate Monocytes	M-MONO
2.87164e-07	0.473652	0.601	0.336	0.00465321	KPNA4	BG	Intermediate Monocytes	M-MONO
2.88382e-07	0.866954	0.581	0.307	0.00467295	CALU	BG	Intermediate Monocytes	M-MONO
3.94029e-07	0.504758	0.534	0.229	0.00638485	RHOQ	BG	Intermediate Monocytes	M-MONO
3.94445e-07	0.593146	0.169	0	0.00639158	ELOVL7	BG	Intermediate Monocytes	M-MONO
4.09295e-07	0.760648	0.669	0.436	0.00663221	LPXN	BG	Intermediate Monocytes	M-MONO
4.15532e-07	-0.492522	0.811	0.929	0.00673327	RPL26	BG	Intermediate Monocytes	M-MONO
4.27936e-07	0.587422	0.865	0.764	0.00693428	UBC	BG	Intermediate Monocytes	M-MONO
4.49747e-07	-0.472851	0.02	0.207	0.0072877	TNFRSF11A	BG	Intermediate Monocytes	M-MONO
4.59549e-07	0.164871	0.236	0.029	0.00744653	TJP2	BG	Intermediate Monocytes	M-MONO
4.61705e-07	-0.718775	0.108	0.343	0.00748146	ETFB	BG	Intermediate Monocytes	M-MONO
4.67368e-07	-0.299942	0.081	0.321	0.00757323	KCNE3	BG	Intermediate Monocytes	M-MONO
4.8228e-07	-0.697279	0.608	0.807	0.00781486	CALM2	BG	Intermediate Monocytes	M-MONO
5.503e-07	0.80518	0.669	0.421	0.00891706	TNFAIP2	BG	Intermediate Monocytes	M-MONO
5.6168e-07	0.496956	0.25	0.043	0.00910146	CD276	BG	Intermediate Monocytes	M-MONO
5.65851e-07	-1.63419	0	0.157	0.00916904	FABP4	BG	Intermediate Monocytes	M-MONO
6.07317e-07	0.540813	0.608	0.364	0.00984096	SQRDL	BG	Intermediate Monocytes	M-MONO
6.10188e-07	-0.450077	0.047	0.257	0.00988749	MGAT4A	BG	Intermediate Monocytes	M-MONO
6.10188e-07	-0.55722	0.047	0.257	0.00988749	MEF2C	BG	Intermediate Monocytes	M-MONO
6.3933e-07	0.684769	0.919	0.85	0.0103597	IER3	BG	Intermediate Monocytes	M-MONO
6.83968e-07	-0.383166	0.878	0.9	0.011083	RPL37A	BG	Intermediate Monocytes	M-MONO
6.99738e-07	0.314625	0.25	0.05	0.0113386	LOC541471	BG	Intermediate Monocytes	M-MONO
7.04099e-07	0.265281	0.162	0	0.0114092	MATK	BG	Intermediate Monocytes	M-MONO
7.259e-07	-0.498715	0.108	0.357	0.0117625	ZNF503	BG	Intermediate Monocytes	M-MONO
7.36593e-07	0.456865	0.358	0.107	0.0119358	EGR2	BG	Intermediate Monocytes	M-MONO
7.66892e-07	-0.279376	0.088	0.314	0.0124267	CORO1A	BG	Intermediate Monocytes	M-MONO
8.20197e-07	0.496349	0.824	0.6	0.0132905	ATP1B3	BG	Intermediate Monocytes	M-MONO
8.7003e-07	0.182375	0.264	0.05	0.014098	PDE4B	BG	Intermediate Monocytes	M-MONO
8.95098e-07	0.283688	0.324	0.093	0.0145042	TMEM189	BG	Intermediate Monocytes	M-MONO
9.08601e-07	-1.00241	0.122	0.364	0.014723	HSPB1	BG	Intermediate Monocytes	M-MONO
9.38146e-07	1.13392	0.466	0.207	0.0152017	IL2RG	BG	Intermediate Monocytes	M-MONO
9.98878e-07	0.583241	0.865	0.693	0.0161858	TPM4	BG	Intermediate Monocytes	M-MONO
1.00072e-06	-0.379726	0.818	0.936	0.0162156	RPS29	BG	Intermediate Monocytes	M-MONO
1.00383e-06	0.816338	0.662	0.45	0.016266	PLEK	BG	Intermediate Monocytes	M-MONO
1.05987e-06	-0.678708	0.385	0.629	0.0171742	WIPF1	BG	Intermediate Monocytes	M-MONO
1.06837e-06	0.531453	0.486	0.236	0.0173118	NFE2L2	BG	Intermediate Monocytes	M-MONO
1.14749e-06	0.567767	0.851	0.736	0.0185939	CD82	BG	Intermediate Monocytes	M-MONO
1.24843e-06	-0.500518	0.993	1	0.0202296	SH3BGRL3	BG	Intermediate Monocytes	M-MONO
1.33696e-06	0.508645	0.365	0.129	0.0216641	SDC4	BG	Intermediate Monocytes	M-MONO
1.35188e-06	0.58989	0.453	0.186	0.0219059	ARRDC4	BG	Intermediate Monocytes	M-MONO
1.35627e-06	0.746675	0.203	0.021	0.021977	PDGFB	BG	Intermediate Monocytes	M-MONO
1.49986e-06	-0.42763	0.149	0.4	0.0243037	AKNA	BG	Intermediate Monocytes	M-MONO
1.54144e-06	0.229906	0.27	0.057	0.0249775	ANKRD10	BG	Intermediate Monocytes	M-MONO
1.57708e-06	-0.45805	0.845	0.9	0.025555	RPS3A	BG	Intermediate Monocytes	M-MONO
1.65844e-06	0.533835	0.655	0.414	0.0268734	MAFG	BG	Intermediate Monocytes	M-MONO
1.69325e-06	0.364934	0.169	0.007	0.0274375	MET	BG	Intermediate Monocytes	M-MONO
1.69702e-06	0.468231	0.507	0.243	0.0274985	EIF4E	BG	Intermediate Monocytes	M-MONO
1.71656e-06	0.775819	0.324	0.1	0.0278152	HIVEP3	BG	Intermediate Monocytes	M-MONO
1.71689e-06	0.837355	0.622	0.421	0.0278205	NAMPT	BG	Intermediate Monocytes	M-MONO
1.73726e-06	-0.525899	0.784	0.864	0.0281505	RPL19	BG	Intermediate Monocytes	M-MONO
1.76185e-06	0.447747	0.52	0.264	0.028549	TLR2	BG	Intermediate Monocytes	M-MONO
1.78029e-06	0.638943	0.655	0.457	0.0288478	NR3C1	BG	Intermediate Monocytes	M-MONO
1.78751e-06	0.655081	0.426	0.193	0.0289647	STK10	BG	Intermediate Monocytes	M-MONO
1.84795e-06	0.479417	0.939	0.757	0.0299442	CLEC5A	BG	Intermediate Monocytes	M-MONO
1.87427e-06	-0.341517	0.068	0.271	0.0303706	CAPN1	BG	Intermediate Monocytes	M-MONO
1.88468e-06	-0.525872	0.128	0.371	0.0305393	NT5DC2	BG	Intermediate Monocytes	M-MONO
1.94813e-06	-0.731865	0.068	0.279	0.0315675	VSIG4	BG	Intermediate Monocytes	M-MONO
1.94949e-06	0.514069	0.196	0.021	0.0315895	SLC26A11	BG	Intermediate Monocytes	M-MONO
2.0636e-06	0.255243	0.169	0.007	0.0334386	CHST7	BG	Intermediate Monocytes	M-MONO
2.08806e-06	0.606845	0.338	0.114	0.033835	ITGB1BP1	BG	Intermediate Monocytes	M-MONO
2.13076e-06	0.421334	0.318	0.086	0.0345269	B4GALT5	BG	Intermediate Monocytes	M-MONO
2.14748e-06	-0.544321	0.372	0.621	0.0347977	POLR2E	BG	Intermediate Monocytes	M-MONO
2.17126e-06	-0.540426	0.682	0.85	0.035183	COTL1	BG	Intermediate Monocytes	M-MONO
2.35001e-06	-0.541137	0.899	0.95	0.0380795	RPL23	BG	Intermediate Monocytes	M-MONO
2.38972e-06	0.610157	0.574	0.329	0.0387231	SLC3A2	BG	Intermediate Monocytes	M-MONO
2.44877e-06	0.565386	0.426	0.164	0.0396798	GBP2	BG	Intermediate Monocytes	M-MONO
2.45995e-06	-0.440495	0.277	0.536	0.039861	EVI2B	BG	Intermediate Monocytes	M-MONO
2.60414e-06	-0.408527	0.885	0.95	0.0421975	GPX1	BG	Intermediate Monocytes	M-MONO
2.72913e-06	-0.440257	0.865	0.936	0.0442227	RPS8	BG	Intermediate Monocytes	M-MONO
2.79459e-06	0.792009	0.432	0.207	0.0452835	NT5E	BG	Intermediate Monocytes	M-MONO
2.82814e-06	-0.525977	0.297	0.557	0.0458272	RUNX3	BG	Intermediate Monocytes	M-MONO
2.96216e-06	0.247306	0.588	0.293	0.0479989	BIRC3	BG	Intermediate Monocytes	M-MONO
3.07014e-06	0.444874	0.385	0.143	0.0497486	USP12	BG	Intermediate Monocytes	M-MONO
2.28957e-29	0.890438	1	1	3.71003e-25	EEF1A1	UA	Intermediate Monocytes	M-MONO
4.8535e-25	-0.834122	0.993	1	7.86461e-21	ACTB	UA	Intermediate Monocytes	M-MONO
3.63937e-14	-0.213298	0	0.321	5.89723e-10	HBB	UA	Intermediate Monocytes	M-MONO
7.70751e-14	-0.262876	0	0.314	1.24893e-09	HBA1	UA	Intermediate Monocytes	M-MONO
5.61453e-13	-0.825702	0.719	0.9	9.09779e-09	EMP3	UA	Intermediate Monocytes	M-MONO
6.74145e-13	-0.955898	0.758	0.914	1.09238e-08	SPI1	UA	Intermediate Monocytes	M-MONO
4.44836e-12	-0.80179	0.961	0.979	7.20813e-08	PKM	UA	Intermediate Monocytes	M-MONO
2.98258e-11	1.52356	0.556	0.214	4.83297e-07	KYNU	UA	Intermediate Monocytes	M-MONO
3.65162e-11	-0.708732	0.235	0.629	5.91709e-07	FABP5	UA	Intermediate Monocytes	M-MONO
1.27079e-10	-0.519275	1	1	2.05918e-06	IFI30	UA	Intermediate Monocytes	M-MONO
2.18357e-10	-0.237506	0	0.236	3.53825e-06	HBA2	UA	Intermediate Monocytes	M-MONO
4.69657e-10	-0.831696	0.529	0.807	7.61032e-06	CALM2	UA	Intermediate Monocytes	M-MONO
1.71335e-09	-0.714113	0.222	0.579	2.77631e-05	SLC4A7	UA	Intermediate Monocytes	M-MONO
1.78446e-09	-0.721223	0.915	0.979	2.89154e-05	S100A11	UA	Intermediate Monocytes	M-MONO
3.94769e-09	0.726285	0.882	0.807	6.39684e-05	LYZ	UA	Intermediate Monocytes	M-MONO
4.60643e-09	-0.281925	0.02	0.257	7.46425e-05	SLC7A8	UA	Intermediate Monocytes	M-MONO
5.15032e-09	-0.40811	0.595	0.821	8.34559e-05	MTRNR2L1	UA	Intermediate Monocytes	M-MONO
8.11905e-09	-0.474802	0.98	0.993	0.000131561	TYROBP	UA	Intermediate Monocytes	M-MONO
1.50293e-08	0.917798	0.497	0.207	0.000243534	TRIM25	UA	Intermediate Monocytes	M-MONO
1.51548e-08	-0.391759	0.033	0.264	0.000245568	TOMM5	UA	Intermediate Monocytes	M-MONO
1.60117e-08	-0.515661	0.882	0.979	0.000259454	ENO1	UA	Intermediate Monocytes	M-MONO
2.34426e-08	0.518383	0.987	0.971	0.000379865	TPT1	UA	Intermediate Monocytes	M-MONO
2.57497e-08	-0.582216	0.477	0.779	0.000417248	ADAP2	UA	Intermediate Monocytes	M-MONO
3.25473e-08	-0.570247	0.425	0.729	0.000527397	TUBA1C	UA	Intermediate Monocytes	M-MONO
3.62334e-08	-0.495073	0.68	0.886	0.000587126	ACTG1	UA	Intermediate Monocytes	M-MONO
4.61733e-08	-0.127774	0.144	0.45	0.000748193	LOC644936	UA	Intermediate Monocytes	M-MONO
7.01485e-08	-0.568935	0.902	0.957	0.00113669	CALM1	UA	Intermediate Monocytes	M-MONO
1.08734e-07	-0.28614	0.15	0.429	0.00176193	PPP1R14B	UA	Intermediate Monocytes	M-MONO
1.15466e-07	-0.796435	0.667	0.829	0.00187102	TYMP	UA	Intermediate Monocytes	M-MONO
1.17355e-07	-0.39454	0.804	0.943	0.00190162	ALDOA	UA	Intermediate Monocytes	M-MONO
1.67102e-07	-0.438344	0.863	0.95	0.00270773	RPL8	UA	Intermediate Monocytes	M-MONO
1.89969e-07	-0.6501	0.346	0.621	0.00307826	POLR2E	UA	Intermediate Monocytes	M-MONO
1.93e-07	-0.620128	0.51	0.8	0.00312737	CYP1B1	UA	Intermediate Monocytes	M-MONO
1.93014e-07	-0.511906	0.425	0.721	0.0031276	PSMA7	UA	Intermediate Monocytes	M-MONO
2.74251e-07	-0.89467	0.111	0.364	0.00444396	HSPB1	UA	Intermediate Monocytes	M-MONO
2.76284e-07	-0.787578	0.373	0.671	0.0044769	S100A9	UA	Intermediate Monocytes	M-MONO
2.98344e-07	-0.329463	0.19	0.493	0.00483436	PA2G4	UA	Intermediate Monocytes	M-MONO
3.26601e-07	-0.539545	0.725	0.85	0.00529224	RPL17	UA	Intermediate Monocytes	M-MONO
5.66681e-07	-0.408099	0.915	0.986	0.00918249	MAFB	UA	Intermediate Monocytes	M-MONO
5.72883e-07	-0.488805	0.588	0.829	0.009283	LMNA	UA	Intermediate Monocytes	M-MONO
5.87483e-07	-0.270765	0.065	0.293	0.00951958	GTF3C6	UA	Intermediate Monocytes	M-MONO
5.98709e-07	-0.750611	0.333	0.579	0.00970148	EIF5B	UA	Intermediate Monocytes	M-MONO
6.90018e-07	-0.50293	0.176	0.436	0.0111811	GADD45GIP1	UA	Intermediate Monocytes	M-MONO
7.7572e-07	-0.639302	0.68	0.836	0.0125698	SEMA6B	UA	Intermediate Monocytes	M-MONO
7.99525e-07	-0.670243	0.647	0.829	0.0129555	ARPC4	UA	Intermediate Monocytes	M-MONO
1.04588e-06	-0.389539	0.118	0.357	0.0169474	SASH3	UA	Intermediate Monocytes	M-MONO
1.16733e-06	0.352251	1	1	0.0189154	B2M	UA	Intermediate Monocytes	M-MONO
1.18785e-06	-0.252268	0.046	0.243	0.019248	ABCE1	UA	Intermediate Monocytes	M-MONO
1.19907e-06	-0.5627	0.163	0.4	0.0194297	ITGAL	UA	Intermediate Monocytes	M-MONO
1.31994e-06	-0.480139	0.908	0.979	0.0213883	LGALS1	UA	Intermediate Monocytes	M-MONO
1.54291e-06	-0.595564	0.209	0.471	0.0250013	PSMB6	UA	Intermediate Monocytes	M-MONO
1.5611e-06	-0.767681	0.641	0.821	0.025296	TLN1	UA	Intermediate Monocytes	M-MONO
1.61865e-06	-0.135695	0.556	0.814	0.0262286	TUBA1B	UA	Intermediate Monocytes	M-MONO
1.70038e-06	-0.296788	0.052	0.25	0.027553	EIF3M	UA	Intermediate Monocytes	M-MONO
1.71147e-06	0.371015	0.935	0.914	0.0277327	BTG1	UA	Intermediate Monocytes	M-MONO
2.50364e-06	-0.580887	0.614	0.757	0.0405691	LSP1	UA	Intermediate Monocytes	M-MONO
6.15383e-14	-0.213298	0	0.321	9.97166e-10	HBB	oxLDL	Intermediate Monocytes	M-MONO
1.28746e-13	-0.262876	0	0.314	2.08619e-09	HBA1	oxLDL	Intermediate Monocytes	M-MONO
3.19592e-10	-0.237506	0	0.236	5.17866e-06	HBA2	oxLDL	Intermediate Monocytes	M-MONO
4.91532e-10	-0.964238	0.14	0.436	7.96479e-06	HLA-DRB5	oxLDL	Intermediate Monocytes	M-MONO
3.47609e-09	0.632998	0.96	0.807	5.63265e-05	CD44	oxLDL	Intermediate Monocytes	M-MONO
1.82538e-08	-0.40744	0	0.193	0.000295785	RSAD2	oxLDL	Intermediate Monocytes	M-MONO
2.61693e-08	0.322637	1	1	0.000424047	FTH1	oxLDL	Intermediate Monocytes	M-MONO
2.75877e-08	-0.621281	0.847	0.85	0.000447031	RPL17	oxLDL	Intermediate Monocytes	M-MONO
2.81997e-08	0.475834	0.953	0.836	0.000456948	HLA-C	oxLDL	Intermediate Monocytes	M-MONO
3.07201e-08	0.573191	1	0.979	0.000497788	VIM	oxLDL	Intermediate Monocytes	M-MONO
1.38802e-07	-0.414104	1	1	0.00224915	IFI30	oxLDL	Intermediate Monocytes	M-MONO
1.46202e-07	-0.471705	0.907	0.9	0.00236905	RPL37A	oxLDL	Intermediate Monocytes	M-MONO
2.27834e-07	-0.42566	0.98	0.979	0.00369182	RPLP2	oxLDL	Intermediate Monocytes	M-MONO
9.44169e-07	0.839951	0.953	0.807	0.0152993	LYZ	oxLDL	Intermediate Monocytes	M-MONO
1.06948e-06	0.871922	0.693	0.429	0.0173298	LTA4H	oxLDL	Intermediate Monocytes	M-MONO
1.15545e-06	-0.830132	0.913	0.964	0.0187229	MT-ATP8	oxLDL	Intermediate Monocytes	M-MONO
1.74011e-06	-0.528438	0.9	0.957	0.0281968	CALM1	oxLDL	Intermediate Monocytes	M-MONO
1.77285e-06	-0.73707	0.653	0.8	0.0287272	CYP1B1	oxLDL	Intermediate Monocytes	M-MONO
2.89268e-06	-0.392477	0.96	1	0.046873	TIMP1	oxLDL	Intermediate Monocytes	M-MONO
1.32032e-38	2.11697	0.985	0.536	2.13945e-34	SOD2	MDP	Intermediate Monocytes	M-MONO
1.69651e-36	2.11345	0.985	0.579	2.74902e-32	IL8	MDP	Intermediate Monocytes	M-MONO
1.14513e-30	2.38428	0.969	0.521	1.85556e-26	IL1B	MDP	Intermediate Monocytes	M-MONO
2.66191e-30	1.58467	0.931	0.364	4.31337e-26	TNIP1	MDP	Intermediate Monocytes	M-MONO
4.85239e-30	1.90564	0.809	0.129	7.86281e-26	SLC2A6	MDP	Intermediate Monocytes	M-MONO
2.5367e-26	1.24617	0.771	0.129	4.11046e-22	EHD1	MDP	Intermediate Monocytes	M-MONO
7.00338e-25	2.00117	0.794	0.214	1.13483e-20	KYNU	MDP	Intermediate Monocytes	M-MONO
3.03104e-24	1.1798	0.954	0.457	4.91149e-20	C15orf48	MDP	Intermediate Monocytes	M-MONO
5.83133e-24	1.96157	0.84	0.264	9.44909e-20	CCL4	MDP	Intermediate Monocytes	M-MONO
2.15963e-20	2.36649	0.687	0.179	3.49946e-16	CCL20	MDP	Intermediate Monocytes	M-MONO
5.22107e-19	1.45748	0.893	0.464	8.46022e-15	MARCKS	MDP	Intermediate Monocytes	M-MONO
5.49205e-19	0.648042	1	1	8.89932e-15	FTH1	MDP	Intermediate Monocytes	M-MONO
5.37429e-18	1.66326	0.74	0.243	8.70849e-14	TNFAIP3	MDP	Intermediate Monocytes	M-MONO
5.95025e-18	0.948921	0.511	0.043	9.64178e-14	IRAK2	MDP	Intermediate Monocytes	M-MONO
7.45921e-18	1.06494	0.901	0.5	1.20869e-13	HCK	MDP	Intermediate Monocytes	M-MONO
8.43228e-17	2.13041	0.71	0.257	1.36637e-12	CXCL1	MDP	Intermediate Monocytes	M-MONO
5.71291e-16	1.20567	0.611	0.129	9.2572e-12	MSC	MDP	Intermediate Monocytes	M-MONO
7.16788e-16	0.994914	0.412	0.014	1.16148e-11	RNF144B	MDP	Intermediate Monocytes	M-MONO
7.45816e-16	-0.752455	1	1	1.20852e-11	IFI30	MDP	Intermediate Monocytes	M-MONO
1.40468e-15	0.947831	0.985	0.879	2.27615e-11	NFKBIA	MDP	Intermediate Monocytes	M-MONO
1.60135e-15	1.14245	0.87	0.6	2.59483e-11	ATP13A3	MDP	Intermediate Monocytes	M-MONO
1.68273e-15	0.631219	0.992	0.993	2.7267e-11	SRGN	MDP	Intermediate Monocytes	M-MONO
5.02562e-15	1.03343	0.962	0.893	8.14352e-11	ANXA5	MDP	Intermediate Monocytes	M-MONO
6.31303e-15	-1.31809	0.252	0.721	1.02296e-10	C1orf162	MDP	Intermediate Monocytes	M-MONO
9.62968e-15	0.722601	0.634	0.179	1.56039e-10	ICAM1	MDP	Intermediate Monocytes	M-MONO
9.8e-15	1.37777	0.733	0.371	1.58799e-10	ST3GAL1	MDP	Intermediate Monocytes	M-MONO
1.79622e-14	1.33633	0.794	0.45	2.9106e-10	SLC7A11	MDP	Intermediate Monocytes	M-MONO
2.20246e-14	0.833263	0.924	0.807	3.56887e-10	CD44	MDP	Intermediate Monocytes	M-MONO
3.66766e-14	-1.1582	0.176	0.614	5.94308e-10	CD36	MDP	Intermediate Monocytes	M-MONO
1.30664e-13	1.50678	0.634	0.214	2.11728e-09	MMP9	MDP	Intermediate Monocytes	M-MONO
1.75209e-13	-0.837639	0.687	0.943	2.83909e-09	GLUL	MDP	Intermediate Monocytes	M-MONO
2.14911e-13	1.07095	0.71	0.321	3.48242e-09	CCL3	MDP	Intermediate Monocytes	M-MONO
2.34982e-13	2.50837	0.626	0.179	3.80765e-09	SERPINB2	MDP	Intermediate Monocytes	M-MONO
3.22622e-13	0.926035	0.565	0.164	5.22777e-09	ACSL1	MDP	Intermediate Monocytes	M-MONO
3.75851e-13	-0.665564	0.626	0.921	6.09028e-09	CD84	MDP	Intermediate Monocytes	M-MONO
5.05517e-13	1.29552	0.718	0.336	8.19139e-09	CXCL3	MDP	Intermediate Monocytes	M-MONO
5.0721e-13	0.917883	0.908	0.736	8.21883e-09	CD82	MDP	Intermediate Monocytes	M-MONO
7.73037e-13	0.741127	0.664	0.264	1.25263e-08	TLR2	MDP	Intermediate Monocytes	M-MONO
8.24535e-13	1.12672	0.733	0.371	1.33608e-08	ATP2B1	MDP	Intermediate Monocytes	M-MONO
9.90596e-13	1.12363	0.763	0.421	1.60516e-08	NAMPT	MDP	Intermediate Monocytes	M-MONO
1.1556e-12	1.02528	0.481	0.093	1.87254e-08	G0S2	MDP	Intermediate Monocytes	M-MONO
1.7553e-12	-0.213298	0	0.321	2.84429e-08	HBB	MDP	Intermediate Monocytes	M-MONO
2.09534e-12	1.86027	0.656	0.279	3.39528e-08	CXCL5	MDP	Intermediate Monocytes	M-MONO
2.72076e-12	1.18231	0.412	0.057	4.40872e-08	TRAF1	MDP	Intermediate Monocytes	M-MONO
2.74591e-12	0.82069	0.687	0.286	4.44947e-08	TXN	MDP	Intermediate Monocytes	M-MONO
2.8621e-12	0.983042	0.779	0.421	4.63775e-08	PLAUR	MDP	Intermediate Monocytes	M-MONO
4.74894e-12	-0.828786	0.42	0.757	7.69519e-08	VAMP8	MDP	Intermediate Monocytes	M-MONO
5.62548e-12	0.966034	0.733	0.364	9.11553e-08	PTPN12	MDP	Intermediate Monocytes	M-MONO
7.0609e-12	0.681536	0.359	0.029	1.14415e-07	UXS1	MDP	Intermediate Monocytes	M-MONO
1.30845e-11	0.934197	0.71	0.321	2.12021e-07	MTF1	MDP	Intermediate Monocytes	M-MONO
2.14312e-11	0.962793	0.534	0.15	3.47271e-07	POU2F2	MDP	Intermediate Monocytes	M-MONO
2.30515e-11	-1.22902	0.122	0.479	3.73526e-07	FUCA1	MDP	Intermediate Monocytes	M-MONO
2.63041e-11	-0.564151	0.908	0.979	4.26232e-07	RPLP2	MDP	Intermediate Monocytes	M-MONO
2.65225e-11	0.592553	0.405	0.064	4.29771e-07	FAM129A	MDP	Intermediate Monocytes	M-MONO
4.7683e-11	1.3334	0.412	0.079	7.72656e-07	ACSL5	MDP	Intermediate Monocytes	M-MONO
4.81635e-11	0.976652	0.695	0.321	7.80441e-07	ASAP1	MDP	Intermediate Monocytes	M-MONO
1.08184e-10	0.748939	0.328	0.036	1.75301e-06	TNFAIP6	MDP	Intermediate Monocytes	M-MONO
1.12161e-10	0.785975	0.817	0.593	1.81746e-06	FNDC3B	MDP	Intermediate Monocytes	M-MONO
1.7505e-10	0.785874	0.374	0.057	2.8365e-06	GPR68	MDP	Intermediate Monocytes	M-MONO
1.78025e-10	0.529987	0.351	0.043	2.88472e-06	ADORA2A	MDP	Intermediate Monocytes	M-MONO
2.10774e-10	0.922415	0.733	0.35	3.41539e-06	C1orf122	MDP	Intermediate Monocytes	M-MONO
3.88132e-10	2.18573	0.519	0.2	6.28929e-06	IL1A	MDP	Intermediate Monocytes	M-MONO
5.49234e-10	0.614621	0.366	0.064	8.89979e-06	TNIP3	MDP	Intermediate Monocytes	M-MONO
5.68735e-10	-0.349805	0	0.257	9.21579e-06	SLC7A8	MDP	Intermediate Monocytes	M-MONO
5.74678e-10	1.02315	0.641	0.314	9.31208e-06	CXCL2	MDP	Intermediate Monocytes	M-MONO
6.18228e-10	0.543025	0.405	0.093	1.00178e-05	DENND5A	MDP	Intermediate Monocytes	M-MONO
6.22846e-10	-0.521608	0.985	1	1.00926e-05	FTL	MDP	Intermediate Monocytes	M-MONO
7.03378e-10	0.634452	0.618	0.229	1.13975e-05	PSD3	MDP	Intermediate Monocytes	M-MONO
7.9518e-10	-0.732084	0.13	0.45	1.28851e-05	DOK2	MDP	Intermediate Monocytes	M-MONO
9.16669e-10	0.550925	0.992	0.979	1.48537e-05	VIM	MDP	Intermediate Monocytes	M-MONO
1.13149e-09	0.825871	0.863	0.593	1.83346e-05	SIRPA	MDP	Intermediate Monocytes	M-MONO
1.20233e-09	0.624268	0.405	0.1	1.94825e-05	SLC16A6	MDP	Intermediate Monocytes	M-MONO
1.30857e-09	0.582996	0.626	0.286	2.12041e-05	PTPRJ	MDP	Intermediate Monocytes	M-MONO
1.33207e-09	-0.247102	0.031	0.314	2.15848e-05	HBA1	MDP	Intermediate Monocytes	M-MONO
1.44571e-09	0.87951	0.779	0.443	2.34263e-05	PPIF	MDP	Intermediate Monocytes	M-MONO
1.56105e-09	-0.877993	0.634	0.807	2.52952e-05	CALM2	MDP	Intermediate Monocytes	M-MONO
1.63702e-09	0.873867	0.489	0.171	2.65263e-05	CYP27A1	MDP	Intermediate Monocytes	M-MONO
2.34593e-09	0.559466	0.809	0.571	3.80135e-05	PSMA6	MDP	Intermediate Monocytes	M-MONO
2.46058e-09	-0.74388	0.015	0.271	3.98713e-05	ZNF395	MDP	Intermediate Monocytes	M-MONO
2.46481e-09	-0.482508	0.908	0.95	3.99398e-05	RPS24	MDP	Intermediate Monocytes	M-MONO
2.72201e-09	-0.623087	0.099	0.414	4.41075e-05	NFXL1	MDP	Intermediate Monocytes	M-MONO
2.88132e-09	0.814701	0.611	0.293	4.6689e-05	NUMB	MDP	Intermediate Monocytes	M-MONO
3.17929e-09	0.762765	0.618	0.3	5.15173e-05	SMS	MDP	Intermediate Monocytes	M-MONO
3.37285e-09	-0.919469	0.328	0.636	5.46537e-05	HK1	MDP	Intermediate Monocytes	M-MONO
3.7247e-09	0.705481	0.595	0.279	6.0355e-05	BID	MDP	Intermediate Monocytes	M-MONO
4.30669e-09	-0.574981	0.885	0.986	6.97857e-05	CTSB	MDP	Intermediate Monocytes	M-MONO
4.40391e-09	0.875091	0.389	0.086	7.1361e-05	IL7R	MDP	Intermediate Monocytes	M-MONO
4.41254e-09	0.587923	0.84	0.593	7.15008e-05	ITGB1	MDP	Intermediate Monocytes	M-MONO
5.08989e-09	0.908954	0.611	0.329	8.24765e-05	TXNRD1	MDP	Intermediate Monocytes	M-MONO
6.11536e-09	-0.707881	0.221	0.543	9.90932e-05	PDK4	MDP	Intermediate Monocytes	M-MONO
6.79561e-09	1.12234	0.542	0.243	0.000110116	EREG	MDP	Intermediate Monocytes	M-MONO
8.4055e-09	1.00294	0.328	0.057	0.000136203	TCF7L2	MDP	Intermediate Monocytes	M-MONO
8.71535e-09	0.610522	0.481	0.186	0.000141224	TNFAIP8	MDP	Intermediate Monocytes	M-MONO
9.05486e-09	0.839304	0.718	0.421	0.000146725	TNFAIP2	MDP	Intermediate Monocytes	M-MONO
9.83154e-09	-0.447238	0.832	0.95	0.00015931	GPX1	MDP	Intermediate Monocytes	M-MONO
1.08561e-08	0.822804	0.641	0.329	0.000175913	NFKB1	MDP	Intermediate Monocytes	M-MONO
1.14573e-08	-0.487542	0.992	0.993	0.000185654	TYROBP	MDP	Intermediate Monocytes	M-MONO
1.25113e-08	0.861176	0.435	0.143	0.000202733	AMPD3	MDP	Intermediate Monocytes	M-MONO
1.31241e-08	-0.607873	0.679	0.829	0.000212662	RPS4X	MDP	Intermediate Monocytes	M-MONO
1.3177e-08	-0.397135	0.87	0.957	0.00021352	CALM1	MDP	Intermediate Monocytes	M-MONO
1.41563e-08	0.785672	0.718	0.429	0.000229389	SLC39A8	MDP	Intermediate Monocytes	M-MONO
1.52589e-08	0.468605	0.351	0.071	0.000247256	MMP14	MDP	Intermediate Monocytes	M-MONO
1.69098e-08	0.468423	0.282	0.036	0.000274007	AK4	MDP	Intermediate Monocytes	M-MONO
2.18032e-08	-0.941409	0.198	0.493	0.000353299	GAS7	MDP	Intermediate Monocytes	M-MONO
2.33149e-08	-0.80088	0.237	0.557	0.000377794	RUNX3	MDP	Intermediate Monocytes	M-MONO
2.68248e-08	1.01483	0.26	0.029	0.000434668	GCH1	MDP	Intermediate Monocytes	M-MONO
2.82415e-08	0.784903	0.733	0.457	0.000457626	AQP9	MDP	Intermediate Monocytes	M-MONO
3.39705e-08	-0.649187	0.092	0.379	0.000550458	2001-03-01	MDP	Intermediate Monocytes	M-MONO
3.88769e-08	-0.932846	0.26	0.564	0.000629962	FYB	MDP	Intermediate Monocytes	M-MONO
3.99431e-08	0.429319	0.344	0.071	0.000647238	KANK1	MDP	Intermediate Monocytes	M-MONO
4.03865e-08	-0.496292	0	0.207	0.000654423	TNFRSF11A	MDP	Intermediate Monocytes	M-MONO
4.29445e-08	-1.31504	0.145	0.436	0.000695872	ZNF385A	MDP	Intermediate Monocytes	M-MONO
5.49039e-08	-0.883543	0.053	0.307	0.000889663	C10orf54	MDP	Intermediate Monocytes	M-MONO
5.63666e-08	0.798514	0.687	0.443	0.000913364	WTAP	MDP	Intermediate Monocytes	M-MONO
6.84907e-08	0.460264	0.42	0.121	0.00110982	BTG3	MDP	Intermediate Monocytes	M-MONO
6.91323e-08	-0.730874	0.16	0.464	0.00112022	ARL4C	MDP	Intermediate Monocytes	M-MONO
7.44914e-08	-0.579237	0.702	0.929	0.00120706	RNASE1	MDP	Intermediate Monocytes	M-MONO
7.50935e-08	0.700097	0.878	0.714	0.00121681	OLR1	MDP	Intermediate Monocytes	M-MONO
8.33671e-08	-0.607106	0.504	0.779	0.00135088	ADAP2	MDP	Intermediate Monocytes	M-MONO
9.3845e-08	0.784922	0.511	0.221	0.00152066	BCAT1	MDP	Intermediate Monocytes	M-MONO
9.65381e-08	0.801156	0.504	0.207	0.0015643	SLC25A37	MDP	Intermediate Monocytes	M-MONO
1.10036e-07	0.881775	0.718	0.471	0.00178302	ACTN1	MDP	Intermediate Monocytes	M-MONO
1.1669e-07	-0.499037	0.893	0.95	0.00189085	RPS11	MDP	Intermediate Monocytes	M-MONO
1.26941e-07	0.541147	0.58	0.293	0.00205696	TPST1	MDP	Intermediate Monocytes	M-MONO
1.31198e-07	-0.813279	0.527	0.736	0.00212594	AP2S1	MDP	Intermediate Monocytes	M-MONO
1.35351e-07	0.515188	0.42	0.129	0.00219322	MGLL	MDP	Intermediate Monocytes	M-MONO
1.51823e-07	0.585363	0.832	0.679	0.00246014	CEBPB	MDP	Intermediate Monocytes	M-MONO
1.67793e-07	0.865335	0.458	0.186	0.00271892	SRXN1	MDP	Intermediate Monocytes	M-MONO
1.68796e-07	0.633677	0.672	0.386	0.00273518	MLLT6	MDP	Intermediate Monocytes	M-MONO
2.40818e-07	0.190251	0.176	0	0.00390222	MSANTD3	MDP	Intermediate Monocytes	M-MONO
2.41459e-07	0.48104	0.473	0.193	0.0039126	AZIN1	MDP	Intermediate Monocytes	M-MONO
2.51162e-07	0.566967	0.237	0.029	0.00406983	NLRP3	MDP	Intermediate Monocytes	M-MONO
3.13538e-07	0.427319	0.58	0.286	0.00508056	GDI1	MDP	Intermediate Monocytes	M-MONO
3.42052e-07	0.668298	0.412	0.15	0.00554261	NFKBIZ	MDP	Intermediate Monocytes	M-MONO
3.51544e-07	0.36749	0.344	0.093	0.00569642	TMEM189	MDP	Intermediate Monocytes	M-MONO
3.68767e-07	-0.39285	0.695	0.821	0.00597551	MTRNR2L1	MDP	Intermediate Monocytes	M-MONO
4.30635e-07	0.764851	0.557	0.279	0.00697802	MXD1	MDP	Intermediate Monocytes	M-MONO
5.08541e-07	0.876774	0.427	0.15	0.0082404	SERPINB9	MDP	Intermediate Monocytes	M-MONO
5.35995e-07	-0.425681	0.87	0.95	0.00868527	RPL8	MDP	Intermediate Monocytes	M-MONO
5.36229e-07	0.566838	0.809	0.65	0.00868905	PID1	MDP	Intermediate Monocytes	M-MONO
5.62986e-07	-0.698633	0.344	0.629	0.00912263	WIPF1	MDP	Intermediate Monocytes	M-MONO
6.30577e-07	-0.230044	0.031	0.236	0.0102179	HBA2	MDP	Intermediate Monocytes	M-MONO
7.14755e-07	-0.475979	0.893	0.95	0.0115819	RPL27A	MDP	Intermediate Monocytes	M-MONO
8.06147e-07	0.424673	0.427	0.157	0.0130628	NRIP3	MDP	Intermediate Monocytes	M-MONO
8.16424e-07	-0.645245	0.55	0.8	0.0132293	CYP1B1	MDP	Intermediate Monocytes	M-MONO
8.20882e-07	0.615355	0.618	0.35	0.0133016	ADAM17	MDP	Intermediate Monocytes	M-MONO
8.42094e-07	0.3132	0.214	0.021	0.0136453	SLC1A3	MDP	Intermediate Monocytes	M-MONO
8.82248e-07	0.38375	0.16	0	0.0142959	ELOVL7	MDP	Intermediate Monocytes	M-MONO
9.12432e-07	0.306126	0.305	0.071	0.0147851	SEMA4A	MDP	Intermediate Monocytes	M-MONO
9.16606e-07	0.455061	0.557	0.25	0.0148527	NFKB2	MDP	Intermediate Monocytes	M-MONO
9.70041e-07	-0.685576	0.137	0.379	0.0157185	GPR65	MDP	Intermediate Monocytes	M-MONO
1.01462e-06	-0.49991	0.855	0.943	0.016441	ALDOA	MDP	Intermediate Monocytes	M-MONO
1.09031e-06	-1.3338	0.122	0.364	0.0176673	HSPB1	MDP	Intermediate Monocytes	M-MONO
1.2474e-06	-0.585945	0.046	0.257	0.0202129	MEF2C	MDP	Intermediate Monocytes	M-MONO
1.30751e-06	-0.342377	0.244	0.543	0.0211869	RCBTB2	MDP	Intermediate Monocytes	M-MONO
1.32022e-06	-0.363183	0.824	0.9	0.0213929	RPL37A	MDP	Intermediate Monocytes	M-MONO
1.34121e-06	0.775025	0.794	0.643	0.021733	LYN	MDP	Intermediate Monocytes	M-MONO
1.39655e-06	0.478254	0.42	0.171	0.0226297	RHOU	MDP	Intermediate Monocytes	M-MONO
1.47343e-06	-0.639835	0.168	0.429	0.0238755	HMOX1	MDP	Intermediate Monocytes	M-MONO
1.47662e-06	0.614191	0.71	0.486	0.0239272	ZAK	MDP	Intermediate Monocytes	M-MONO
1.48236e-06	0.901904	0.473	0.214	0.0240202	MYO10	MDP	Intermediate Monocytes	M-MONO
1.50771e-06	0.351515	0.336	0.1	0.0244309	CLIC4	MDP	Intermediate Monocytes	M-MONO
1.60758e-06	0.498864	0.924	0.757	0.0260492	CLEC5A	MDP	Intermediate Monocytes	M-MONO
1.69875e-06	0.644124	0.389	0.143	0.0275265	KCNN4	MDP	Intermediate Monocytes	M-MONO
1.81198e-06	-0.533663	0.679	0.757	0.0293613	RPS10	MDP	Intermediate Monocytes	M-MONO
1.84465e-06	-0.751933	0.282	0.557	0.0298907	SLC37A2	MDP	Intermediate Monocytes	M-MONO
2.00021e-06	0.842562	0.328	0.1	0.0324114	ZC3H12A	MDP	Intermediate Monocytes	M-MONO
2.04269e-06	0.247442	0.168	0.007	0.0330998	RTN1	MDP	Intermediate Monocytes	M-MONO
2.20344e-06	0.405206	0.328	0.1	0.0357045	PION	MDP	Intermediate Monocytes	M-MONO
2.24738e-06	0.543042	0.649	0.45	0.0364165	FERMT3	MDP	Intermediate Monocytes	M-MONO
2.27126e-06	-0.574873	0.153	0.4	0.0368035	AKNA	MDP	Intermediate Monocytes	M-MONO
2.70273e-06	-0.40666	0.115	0.357	0.043795	SAMHD1	MDP	Intermediate Monocytes	M-MONO
2.87568e-06	0.485458	0.588	0.329	0.0465974	DNAJC3	MDP	Intermediate Monocytes	M-MONO
7.17165e-09	2.87848	1	0.438	0.000116209	SOD2	BG	Non-classical Monocytes	M-MONO
1.1659e-08	-1.28628	0.122	0.812	0.000188923	CD36	BG	Non-classical Monocytes	M-MONO
2.35602e-08	-1.61098	0.02	0.625	0.000381769	FUCA1	BG	Non-classical Monocytes	M-MONO
2.92929e-08	1.96912	1	0.375	0.000474662	NFKB1	BG	Non-classical Monocytes	M-MONO
5.01645e-08	2.39136	0.959	0.312	0.000812866	KYNU	BG	Non-classical Monocytes	M-MONO
9.31245e-08	3.24923	0.98	0.438	0.00150899	IL8	BG	Non-classical Monocytes	M-MONO
1.48379e-07	-0.59172	0.041	0.625	0.00240433	2001-03-01	BG	Non-classical Monocytes	M-MONO
1.82102e-07	-0.691387	0	0.5	0.00295078	HBA1	BG	Non-classical Monocytes	M-MONO
3.53595e-07	1.87879	0.878	0.125	0.00572965	BCL2A1	BG	Non-classical Monocytes	M-MONO
4.07319e-07	-1.11945	0.102	0.688	0.0066002	PDK4	BG	Non-classical Monocytes	M-MONO
4.07319e-07	-2.3707	0.102	0.688	0.0066002	YPEL3	BG	Non-classical Monocytes	M-MONO
4.22504e-07	1.09618	1	1	0.00684625	CD44	BG	Non-classical Monocytes	M-MONO
4.34473e-07	2.65224	0.959	0.312	0.00704021	TXN	BG	Non-classical Monocytes	M-MONO
4.77069e-07	2.14695	0.939	0.312	0.00773042	SERPINB9	BG	Non-classical Monocytes	M-MONO
5.51905e-07	3.78903	0.98	0.25	0.00894307	IL1B	BG	Non-classical Monocytes	M-MONO
5.97807e-07	1.49865	0.898	0.062	0.00968686	SLC2A6	BG	Non-classical Monocytes	M-MONO
8.75746e-07	1.41112	0.959	0.562	0.0141906	TXNRD1	BG	Non-classical Monocytes	M-MONO
9.95385e-07	1.30209	0.98	0.375	0.0161292	TNIP1	BG	Non-classical Monocytes	M-MONO
1.95843e-06	3.05962	0.857	0.25	0.0317345	CCL4	BG	Non-classical Monocytes	M-MONO
1.97763e-06	1.26181	0.98	0.562	0.0320455	NINJ1	BG	Non-classical Monocytes	M-MONO
2.06843e-06	1.64927	0.98	0.625	0.0335168	C15orf48	BG	Non-classical Monocytes	M-MONO
3.55865e-07	-0.929328	1	1	0.00576643	ACTB	UA	Non-classical Monocytes	M-MONO
2.83392e-09	3.31806	1	0.438	4.59208e-05	SOD2	MDP	Non-classical Monocytes	M-MONO
3.91044e-09	2.45353	1	0.312	6.33648e-05	SERPINB9	MDP	Non-classical Monocytes	M-MONO
4.27464e-09	2.58031	1	0.312	6.92662e-05	KYNU	MDP	Non-classical Monocytes	M-MONO
1.37948e-08	3.1859	1	0.438	0.00022353	IL8	MDP	Non-classical Monocytes	M-MONO
1.54461e-08	2.36587	0.961	0.062	0.000250288	SLC2A6	MDP	Non-classical Monocytes	M-MONO
2.6039e-08	1.74264	1	1	0.000421935	CD44	MDP	Non-classical Monocytes	M-MONO
2.83276e-08	1.70217	1	0.938	0.000459021	NFKBIA	MDP	Non-classical Monocytes	M-MONO
3.04314e-08	-1.1699	0.039	0.688	0.000493111	ABI3	MDP	Non-classical Monocytes	M-MONO
3.69708e-08	1.80921	0.98	0.375	0.000599074	TNIP1	MDP	Non-classical Monocytes	M-MONO
5.51591e-08	1.70647	1	0.938	0.000893799	ANXA5	MDP	Non-classical Monocytes	M-MONO
5.87243e-08	-1.64964	0.039	0.625	0.000951569	FUCA1	MDP	Non-classical Monocytes	M-MONO
7.02636e-08	3.77804	0.941	0.25	0.00113855	IL1B	MDP	Non-classical Monocytes	M-MONO
7.43118e-08	-1.62183	0.078	0.688	0.00120415	CAMK1	MDP	Non-classical Monocytes	M-MONO
1.07402e-07	-0.730026	0	0.5	0.00174034	CDKN1C	MDP	Non-classical Monocytes	M-MONO
1.07749e-07	1.62276	0.98	0.375	0.00174597	NFKB1	MDP	Non-classical Monocytes	M-MONO
1.2865e-07	2.20286	0.961	0.5	0.00208464	MARCKS	MDP	Non-classical Monocytes	M-MONO
1.3148e-07	1.89669	0.863	0	0.00213051	TRAF1	MDP	Non-classical Monocytes	M-MONO
2.42767e-07	1.81265	0.961	0.25	0.00393379	TNFAIP3	MDP	Non-classical Monocytes	M-MONO
2.50544e-07	1.74847	0.98	0.625	0.00405982	C15orf48	MDP	Non-classical Monocytes	M-MONO
2.72954e-07	-1.16848	0.196	0.812	0.00442294	CD36	MDP	Non-classical Monocytes	M-MONO
3.22996e-07	1.36859	0.961	0.188	0.00523383	EHD1	MDP	Non-classical Monocytes	M-MONO
3.65356e-07	2.99195	0.882	0.25	0.00592022	CCL4	MDP	Non-classical Monocytes	M-MONO
5.08754e-07	1.79114	0.863	0.188	0.00824386	ACSL1	MDP	Non-classical Monocytes	M-MONO
5.93957e-07	1.66888	0.863	0.188	0.00962449	CCL3	MDP	Non-classical Monocytes	M-MONO
7.47763e-07	1.00469	1	1	0.0121168	SRGN	MDP	Non-classical Monocytes	M-MONO
7.47763e-07	0.902179	1	1	0.0121168	FTH1	MDP	Non-classical Monocytes	M-MONO
8.20255e-07	-0.378064	0	0.438	0.0132914	MNDA	MDP	Non-classical Monocytes	M-MONO
8.57525e-07	1.32328	0.863	0.125	0.0138953	RNF144B	MDP	Non-classical Monocytes	M-MONO
9.57947e-07	-0.688014	0.02	0.5	0.0155226	HBA1	MDP	Non-classical Monocytes	M-MONO
9.8021e-07	1.60279	0.961	0.562	0.0158833	NINJ1	MDP	Non-classical Monocytes	M-MONO
1.00987e-06	1.17755	1	1	0.0163639	VIM	MDP	Non-classical Monocytes	M-MONO
1.05231e-06	1.2622	0.98	0.312	0.0170516	C1orf122	MDP	Non-classical Monocytes	M-MONO
1.0985e-06	-0.580177	0.078	0.625	0.0178001	2001-03-01	MDP	Non-classical Monocytes	M-MONO
1.45559e-06	0.946463	0.863	0.125	0.0235863	ADORA2A	MDP	Non-classical Monocytes	M-MONO
1.55406e-06	1.29885	0.98	0.625	0.025182	HCK	MDP	Non-classical Monocytes	M-MONO
1.57354e-06	1.12999	1	0.812	0.0254976	ANXA2	MDP	Non-classical Monocytes	M-MONO
1.73788e-06	1.63974	0.902	0.25	0.0281607	SLC39A8	MDP	Non-classical Monocytes	M-MONO
2.00522e-06	2.19107	0.863	0.25	0.0324925	IL7R	MDP	Non-classical Monocytes	M-MONO
3.07603e-06	1.2824	0.98	0.562	0.0498441	MTF1	MDP	Non-classical Monocytes	M-MONO
3.09051e-12	-1.68035	0.304	0.845	5.00787e-08	RNASE1	BG	Macrophages-1	M-MONO
5.86713e-10	1.67837	0.911	0.707	9.5071e-06	IL1RN	BG	Macrophages-1	M-MONO
1.73621e-07	0.926629	0.848	0.448	0.00281335	TFRC	BG	Macrophages-1	M-MONO
1.86431e-07	-0.712571	0.987	1	0.00302093	ISG15	BG	Macrophages-1	M-MONO
2.46515e-06	-0.903966	0.405	0.776	0.0399453	C1QA	BG	Macrophages-1	M-MONO
2.55482e-06	-0.744544	0.772	0.931	0.0413984	HLA-F	BG	Macrophages-1	M-MONO
2.56179e-06	-0.731533	0.924	0.966	0.0415113	CCL5	BG	Macrophages-1	M-MONO
2.87253e-06	-0.468292	0.519	0.914	0.0465465	FN1	BG	Macrophages-1	M-MONO
4.24495e-10	-1.07799	0.549	0.914	6.87851e-06	FN1	UA	Macrophages-1	M-MONO
1.08254e-07	-0.648337	1	1	0.00175415	ISG15	UA	Macrophages-1	M-MONO
2.27846e-07	-0.501397	0.131	0.5	0.00369202	LRCH1	UA	Macrophages-1	M-MONO
2.57216e-07	0.505609	0.943	0.724	0.00416794	TNFSF10	UA	Macrophages-1	M-MONO
1.10746e-06	0.535682	1	1	0.0179452	CD74	UA	Macrophages-1	M-MONO
2.4682e-10	1.32719	0.865	0.5	3.99947e-06	HLA-DRB5	oxLDL	Macrophages-1	M-MONO
1.00798e-08	0.732104	1	0.983	0.000163332	MT-ND2	oxLDL	Macrophages-1	M-MONO
1.66514e-08	0.569039	1	0.983	0.000269819	MT-ND1	oxLDL	Macrophages-1	M-MONO
2.10488e-08	0.652096	0.99	0.862	0.000341074	PKM	oxLDL	Macrophages-1	M-MONO
1.13111e-07	-0.443464	1	1	0.00183285	HLA-B	oxLDL	Macrophages-1	M-MONO
1.99413e-07	-0.600769	1	1	0.00323128	B2M	oxLDL	Macrophages-1	M-MONO
4.40124e-07	-0.365719	1	1	0.00713177	SOD2	oxLDL	Macrophages-1	M-MONO
5.50016e-07	0.398043	0.562	0.155	0.00891246	TRAPPC1	oxLDL	Macrophages-1	M-MONO
5.77013e-07	0.4641	0.99	0.897	0.00934992	RPL26	oxLDL	Macrophages-1	M-MONO
8.32126e-07	0.419209	1	1	0.0134838	ACTB	oxLDL	Macrophages-1	M-MONO
1.73335e-06	0.610275	0.698	0.362	0.0280871	NXF1	oxLDL	Macrophages-1	M-MONO
2.18676e-06	0.903288	0.927	0.655	0.0354342	HLA-DQB1	oxLDL	Macrophages-1	M-MONO
3.04884e-06	0.563947	0.979	0.845	0.0494034	RPL34	oxLDL	Macrophages-1	M-MONO
1.78527e-06	0.620963	1	0.983	0.0289286	MT-ND1	MDP	Macrophages-1	M-MONO
2.3451e-11	-0.874226	1	1	3.8e-07	ISG15	BG	Macrophages-2	M-MONO
1.37652e-10	-0.795061	1	1	2.23052e-06	WARS	BG	Macrophages-2	M-MONO
3.627e-10	-0.853013	0.963	0.979	5.8772e-06	ALDOA	BG	Macrophages-2	M-MONO
4.17934e-10	-0.794914	0.988	1	6.77219e-06	RPL38	BG	Macrophages-2	M-MONO
2.08661e-09	-0.988582	0.756	0.979	3.38114e-05	FN1	BG	Macrophages-2	M-MONO
5.05149e-08	0.664048	0.988	0.957	0.000818543	CSTB	BG	Macrophages-2	M-MONO
5.05214e-08	-0.620671	1	0.957	0.000818648	RPS11	BG	Macrophages-2	M-MONO
7.60749e-08	-0.714782	0.951	0.979	0.00123272	CYBA	BG	Macrophages-2	M-MONO
8.48485e-08	-0.738504	0.976	0.979	0.00137488	RPL13	BG	Macrophages-2	M-MONO
1.11119e-07	-0.653369	1	1	0.00180058	NPC2	BG	Macrophages-2	M-MONO
1.79464e-07	-0.731831	0.988	1	0.00290804	LAPTM5	BG	Macrophages-2	M-MONO
2.12979e-07	-0.347118	0.988	0.979	0.00345112	RPS16	BG	Macrophages-2	M-MONO
2.57025e-07	-0.874504	0.659	0.936	0.00416483	C1QB	BG	Macrophages-2	M-MONO
3.1915e-07	0.639969	1	0.979	0.0051715	TNFAIP2	BG	Macrophages-2	M-MONO
3.77497e-07	-0.455231	0.988	0.979	0.00611696	RPLP2	BG	Macrophages-2	M-MONO
3.82389e-07	-0.546455	0.976	1	0.00619624	TNIP1	BG	Macrophages-2	M-MONO
4.57337e-07	-0.449979	0.963	0.957	0.00741069	RPL39	BG	Macrophages-2	M-MONO
6.07885e-07	-0.0726778	0	0.277	0.00985018	TUBB3	BG	Macrophages-2	M-MONO
6.13801e-07	0.751139	0.939	0.766	0.00994603	MPP1	BG	Macrophages-2	M-MONO
6.28811e-07	-0.531983	0.963	0.979	0.0101893	WDR1	BG	Macrophages-2	M-MONO
6.72158e-07	-0.511385	0.817	0.936	0.0108916	IRF7	BG	Macrophages-2	M-MONO
9.11954e-07	-0.517012	0.646	0.894	0.0147773	ANPEP	BG	Macrophages-2	M-MONO
1.04348e-06	-0.646376	0.915	0.915	0.0169085	RPL28	BG	Macrophages-2	M-MONO
1.14669e-06	-0.707069	0.988	0.979	0.018581	ENO1	BG	Macrophages-2	M-MONO
1.34456e-06	-0.633996	0.951	0.957	0.0217872	RPS5	BG	Macrophages-2	M-MONO
1.43861e-06	-0.590099	0.476	0.766	0.0233112	ITGB7	BG	Macrophages-2	M-MONO
1.50328e-06	0.836716	0.988	0.979	0.0243592	ANXA5	BG	Macrophages-2	M-MONO
1.54006e-06	-0.547486	0.963	0.979	0.0249552	RPS6	BG	Macrophages-2	M-MONO
1.55954e-06	-0.372669	1	0.979	0.0252708	RPS29	BG	Macrophages-2	M-MONO
1.57428e-06	0.519341	0.963	0.894	0.0255096	RAB12	BG	Macrophages-2	M-MONO
2.46872e-06	0.662881	0.976	0.915	0.0400032	HEXB	BG	Macrophages-2	M-MONO
2.70108e-06	0.430683	0.939	0.872	0.0437682	CD48	BG	Macrophages-2	M-MONO
1.52648e-09	0.936689	0.976	0.894	2.4735e-05	RAB12	UA	Macrophages-2	M-MONO
2.7367e-07	-0.768755	0.952	1	0.00443455	RPL38	UA	Macrophages-2	M-MONO
8.70631e-07	-0.641793	0.952	1	0.0141077	RPL27A	UA	Macrophages-2	M-MONO
1.24103e-06	-0.554573	0.976	0.979	0.0201097	ANXA2	UA	Macrophages-2	M-MONO
1.61915e-06	-0.746489	0.905	0.979	0.0262367	GSTO1	UA	Macrophages-2	M-MONO
1.83409e-06	-0.46651	0.952	1	0.0297196	RPL15	UA	Macrophages-2	M-MONO
3.49954e-08	-0.406769	1	1	0.000567065	RPL15	oxLDL	Macrophages-2	M-MONO
4.15668e-08	-0.359318	1	0.979	0.000673548	RPS16	oxLDL	Macrophages-2	M-MONO
3.84347e-07	-0.503408	1	1	0.00622796	RPL27A	oxLDL	Macrophages-2	M-MONO
9.3075e-07	0.296435	0.968	0.894	0.0150819	RAB12	oxLDL	Macrophages-2	M-MONO
4.57099e-12	0.399895	1	0.894	7.40683e-08	RAB12	MDP	Macrophages-2	M-MONO
2.75107e-10	-0.77937	1	0.957	4.45784e-06	RPS11	MDP	Macrophages-2	M-MONO
4.33976e-10	0.547904	1	1	7.03214e-06	ACTB	MDP	Macrophages-2	M-MONO
5.11362e-10	0.691847	1	0.936	8.2861e-06	YBX1	MDP	Macrophages-2	M-MONO
2.31693e-09	-0.504116	0.983	0.979	3.75436e-05	RPS16	MDP	Macrophages-2	M-MONO
1.11094e-08	0.511581	1	0.979	0.000180016	ANXA5	MDP	Macrophages-2	M-MONO
3.27661e-08	-0.585358	1	1	0.000530942	IFI30	MDP	Macrophages-2	M-MONO
2.32174e-07	-0.748999	1	0.979	0.00376214	RPL13	MDP	Macrophages-2	M-MONO
4.43294e-07	-0.662676	0.931	0.979	0.00718314	MTRNR2L1	MDP	Macrophages-2	M-MONO
5.4308e-07	-0.399425	1	1	0.00880007	FTL	MDP	Macrophages-2	M-MONO
6.09037e-07	-0.547878	0.948	0.936	0.00986883	RPS10	MDP	Macrophages-2	M-MONO
9.53841e-07	-0.608347	1	0.936	0.015456	RPS15	MDP	Macrophages-2	M-MONO
1.19009e-06	0.437267	0.948	0.872	0.0192843	MCL1	MDP	Macrophages-2	M-MONO
1.99294e-06	-0.817195	0.931	0.894	0.0322935	TYMP	MDP	Macrophages-2	M-MONO
7.82067e-10	1.79185	1	1	1.26726e-05	IL1B	BG	Classical Monocytes	M-PBMC
2.63875e-07	1.45399	1	0.872	0.00427584	SOD2	BG	Classical Monocytes	M-PBMC
3.97196e-09	-1.46738	0.778	0.974	6.43616e-05	ACTB	UA	Classical Monocytes	M-PBMC
1.35646e-08	-2.60571	0.389	0.923	0.0002198	MT-ND5	UA	Classical Monocytes	M-PBMC
2.37876e-07	-1.72108	0.25	0.821	0.00385455	ACTG1	UA	Classical Monocytes	M-PBMC
6.78492e-12	1.57458	0.985	1	1.09943e-07	IL1B	MDP	Classical Monocytes	M-PBMC
5.07283e-11	1.37792	1	0.769	8.22001e-07	CCL3	MDP	Classical Monocytes	M-PBMC
1.02505e-10	1.26703	0.985	0.872	1.66099e-06	SOD2	MDP	Classical Monocytes	M-PBMC
1.1215e-08	2.14418	0.8	0.231	0.000181727	G0S2	MDP	Classical Monocytes	M-PBMC
2.05811e-08	1.16447	0.969	0.897	0.000333495	NFKBIA	MDP	Classical Monocytes	M-PBMC
2.06434e-08	1.13432	1	0.974	0.000334505	IL8	MDP	Classical Monocytes	M-PBMC
2.86567e-08	1.23047	0.938	0.692	0.000464354	C15orf48	MDP	Classical Monocytes	M-PBMC
5.27436e-08	1.93984	0.938	0.615	0.000854657	SERPINB2	MDP	Classical Monocytes	M-PBMC
5.68824e-08	1.68247	0.908	0.667	0.000921722	CCL20	MDP	Classical Monocytes	M-PBMC
9.91165e-08	1.6468	0.846	0.462	0.00160608	ATP2B1	MDP	Classical Monocytes	M-PBMC
1.0214e-07	1.27912	0.862	0.385	0.00165507	TNIP1	MDP	Classical Monocytes	M-PBMC
2.89237e-07	1.33157	0.769	0.308	0.0046868	EHD1	MDP	Classical Monocytes	M-PBMC
3.20402e-07	1.15369	0.923	0.615	0.00519179	MARCKS	MDP	Classical Monocytes	M-PBMC
5.06123e-07	1.25455	0.938	0.872	0.00820122	CCL4	MDP	Classical Monocytes	M-PBMC
7.80382e-07	1.60923	0.723	0.256	0.0126453	SLC2A6	MDP	Classical Monocytes	M-PBMC
1.25767e-06	-1.17771	0.015	0.359	0.0203792	RSAD2	MDP	Classical Monocytes	M-PBMC
1.84188e-06	1.21928	0.723	0.282	0.0298459	PTGS2	MDP	Classical Monocytes	M-PBMC
4.0315e-08	2.37193	1	0.836	0.000653264	SOD2	BG	Intermediate Monocytes	M-PBMC
4.56556e-08	1.20135	0.5	0	0.000739803	LOC143666	BG	Intermediate Monocytes	M-PBMC
2.89839e-07	1.48145	0.571	0.036	0.00469655	DUSP4	BG	Intermediate Monocytes	M-PBMC
2.44861e-08	-1.98907	0.154	0.873	0.000396773	CCL2	UA	Intermediate Monocytes	M-PBMC
1.74158e-07	-1.07415	1	1	0.00282206	ACTB	UA	Intermediate Monocytes	M-PBMC
2.72774e-06	0.842218	0.962	0.891	0.0442003	FOS	UA	Intermediate Monocytes	M-PBMC
1.35834e-16	2.06482	0.985	0.836	2.20105e-12	SOD2	MDP	Intermediate Monocytes	M-PBMC
3.47359e-15	1.6719	1	0.927	5.6286e-11	IL8	MDP	Intermediate Monocytes	M-PBMC
1.04165e-11	1.72142	0.925	0.636	1.68789e-07	MARCKS	MDP	Intermediate Monocytes	M-PBMC
1.97523e-11	2.10125	0.821	0.309	3.20066e-07	G0S2	MDP	Intermediate Monocytes	M-PBMC
4.67357e-11	2.04934	0.97	1	7.57305e-07	IL1B	MDP	Intermediate Monocytes	M-PBMC
6.57172e-11	1.15219	0.985	0.891	1.06488e-06	NFKBIA	MDP	Intermediate Monocytes	M-PBMC
1.58896e-10	1.08641	0.955	0.636	2.57474e-06	CCL3	MDP	Intermediate Monocytes	M-PBMC
4.32148e-10	1.32713	0.955	0.927	7.00253e-06	CCL4	MDP	Intermediate Monocytes	M-PBMC
5.48133e-10	1.20488	0.821	0.291	8.88195e-06	SLC2A6	MDP	Intermediate Monocytes	M-PBMC
2.38327e-09	1.10864	0.896	0.4	3.86185e-05	ATP2B1	MDP	Intermediate Monocytes	M-PBMC
7.15786e-09	-0.628563	0.03	0.473	0.000115986	RSAD2	MDP	Intermediate Monocytes	M-PBMC
1.04492e-08	1.16344	0.881	0.436	0.000169318	KYNU	MDP	Intermediate Monocytes	M-PBMC
1.11739e-08	1.04425	0.955	0.709	0.000181061	C15orf48	MDP	Intermediate Monocytes	M-PBMC
3.81583e-08	-1.40788	0.194	0.636	0.000618318	RCBTB2	MDP	Intermediate Monocytes	M-PBMC
4.56897e-08	1.19873	0.597	0.127	0.000740356	MGLL	MDP	Intermediate Monocytes	M-PBMC
4.85689e-08	0.966934	0.776	0.345	0.00078701	EHD1	MDP	Intermediate Monocytes	M-PBMC
5.55287e-08	1.01613	0.925	0.727	0.000899788	CD82	MDP	Intermediate Monocytes	M-PBMC
5.91777e-08	1.7934	0.821	0.564	0.000958916	CCL20	MDP	Intermediate Monocytes	M-PBMC
9.36343e-08	0.886256	0.955	0.945	0.00151725	IER3	MDP	Intermediate Monocytes	M-PBMC
1.02216e-07	-1.10904	0.716	0.927	0.00165631	GLUL	MDP	Intermediate Monocytes	M-PBMC
1.15058e-07	1.80998	0.896	0.873	0.00186439	CXCL3	MDP	Intermediate Monocytes	M-PBMC
2.35553e-07	1.02619	0.463	0.055	0.0038169	AK4	MDP	Intermediate Monocytes	M-PBMC
2.8047e-07	0.932715	0.91	0.745	0.00454473	UBC	MDP	Intermediate Monocytes	M-PBMC
4.886e-07	-0.735389	0.627	0.855	0.00791727	FCGR3A	MDP	Intermediate Monocytes	M-PBMC
6.40498e-07	-1.02523	0.463	0.836	0.0103786	ADAP2	MDP	Intermediate Monocytes	M-PBMC
9.7696e-07	1.32754	0.731	0.382	0.0158307	C1orf122	MDP	Intermediate Monocytes	M-PBMC
9.95063e-07	-0.110136	0.015	0.345	0.016124	IL6	MDP	Intermediate Monocytes	M-PBMC
1.18202e-06	-0.813298	0.194	0.582	0.0191534	STAB1	MDP	Intermediate Monocytes	M-PBMC
1.30681e-06	1.10607	0.881	0.764	0.0211756	PLAUR	MDP	Intermediate Monocytes	M-PBMC
1.66247e-06	-0.918444	0.687	0.891	0.0269387	FOS	MDP	Intermediate Monocytes	M-PBMC
1.68971e-06	1.03681	0.642	0.291	0.02738	ACSL1	MDP	Intermediate Monocytes	M-PBMC
1.80838e-06	1.19907	0.821	0.473	0.029303	TNFAIP3	MDP	Intermediate Monocytes	M-PBMC
1.88651e-06	-0.791899	0.09	0.473	0.030569	ZNF503	MDP	Intermediate Monocytes	M-PBMC
2.60941e-06	-1.35938	0.269	0.655	0.0422829	C1orf162	MDP	Intermediate Monocytes	M-PBMC
3.02103e-06	1.3249	0.687	0.364	0.0489527	MTF1	MDP	Intermediate Monocytes	M-PBMC
2.24408e-17	-0.79857	1	1	3.63631e-13	MT-ND4	BG	Macrophages-1	M-PBMC
1.12009e-16	-1.25291	0.707	0.984	1.81499e-12	EMP3	BG	Macrophages-1	M-PBMC
3.94438e-14	-0.924056	0.948	1	6.39147e-10	MT-ND2	BG	Macrophages-1	M-PBMC
4.56678e-14	-0.982481	0.879	0.992	7.40001e-10	CST3	BG	Macrophages-1	M-PBMC
1.43493e-13	-1.15138	0.914	1	2.32516e-09	MT-ATP8	BG	Macrophages-1	M-PBMC
2.07245e-12	-0.963941	0.966	1	3.3582e-08	MT-ND5	BG	Macrophages-1	M-PBMC
3.3722e-12	-0.550248	0.224	0.825	5.46431e-08	GPR132	BG	Macrophages-1	M-PBMC
3.93606e-11	-0.511373	1	1	6.37799e-07	MT-ND3	BG	Macrophages-1	M-PBMC
5.62254e-11	-0.975315	0.569	0.897	9.11077e-07	CD4	BG	Macrophages-1	M-PBMC
9.64193e-11	-0.805936	0.914	1	1.56238e-06	PKM	BG	Macrophages-1	M-PBMC
2.38279e-10	-0.234494	0.362	0.817	3.86108e-06	LGALS9	BG	Macrophages-1	M-PBMC
2.59811e-10	-0.64479	0.776	0.976	4.20998e-06	RPL26	BG	Macrophages-1	M-PBMC
2.97123e-10	-0.789347	0.569	0.976	4.81459e-06	NFKB2	BG	Macrophages-1	M-PBMC
6.51941e-10	-0.691643	0.603	0.937	1.05641e-05	EHD1	BG	Macrophages-1	M-PBMC
6.60554e-10	-0.47847	0.483	0.897	1.07036e-05	PPP1R15B	BG	Macrophages-1	M-PBMC
7.15791e-10	-0.520498	1	1	1.15987e-05	MT-ND1	BG	Macrophages-1	M-PBMC
8.80728e-10	-0.437588	0.017	0.492	1.42713e-05	MMP2	BG	Macrophages-1	M-PBMC
8.85786e-10	-0.644273	0.362	0.857	1.43533e-05	LY6E	BG	Macrophages-1	M-PBMC
8.96584e-10	-0.822235	0.966	1	1.45283e-05	CD74	BG	Macrophages-1	M-PBMC
1.10099e-09	-0.448978	1	1	1.78405e-05	MT-CO1	BG	Macrophages-1	M-PBMC
1.56588e-09	-0.456506	1	1	2.53736e-05	TYROBP	BG	Macrophages-1	M-PBMC
1.88246e-09	0.594123	1	1	3.05034e-05	CTSB	BG	Macrophages-1	M-PBMC
2.01488e-09	-0.936755	0.328	0.802	3.26491e-05	FOXP1	BG	Macrophages-1	M-PBMC
2.47958e-09	-0.658013	0.241	0.754	4.01791e-05	MAFF	BG	Macrophages-1	M-PBMC
3.75921e-09	0.82857	0.966	0.984	6.09142e-05	SAT1	BG	Macrophages-1	M-PBMC
5.18143e-09	-0.434465	0.293	0.762	8.39599e-05	FXYD5	BG	Macrophages-1	M-PBMC
1.37105e-08	-0.596548	0.31	0.73	0.000222165	PTMS	BG	Macrophages-1	M-PBMC
1.6313e-08	0.531062	1	1	0.000264336	IFI30	BG	Macrophages-1	M-PBMC
1.78392e-08	1.44334	0.793	0.635	0.000289066	CTSL1	BG	Macrophages-1	M-PBMC
2.28286e-08	-0.923576	0.776	0.984	0.000369915	APOE	BG	Macrophages-1	M-PBMC
2.42455e-08	-0.484981	0.207	0.706	0.000392874	FMNL3	BG	Macrophages-1	M-PBMC
2.44823e-08	-0.744047	0.603	0.929	0.000396711	CAPNS1	BG	Macrophages-1	M-PBMC
2.58434e-08	-0.333787	0.362	0.865	0.000418766	GPSM3	BG	Macrophages-1	M-PBMC
2.59115e-08	-0.539532	0.862	0.992	0.00041987	RPS13	BG	Macrophages-1	M-PBMC
2.73494e-08	-0.794927	0.655	0.944	0.00044317	TRIP10	BG	Macrophages-1	M-PBMC
3.19221e-08	-0.322759	0.431	0.857	0.000517266	SRC	BG	Macrophages-1	M-PBMC
3.34981e-08	-0.447003	0.328	0.746	0.000542804	TICAM1	BG	Macrophages-1	M-PBMC
3.4812e-08	0.812268	0.914	0.944	0.000564094	ASAH1	BG	Macrophages-1	M-PBMC
3.48757e-08	0.606027	0.914	0.96	0.000565126	LAMP1	BG	Macrophages-1	M-PBMC
3.52601e-08	-0.494614	0.983	1	0.000571354	S100A11	BG	Macrophages-1	M-PBMC
3.77261e-08	-0.861616	0.534	0.897	0.000611313	TNFRSF9	BG	Macrophages-1	M-PBMC
4.57256e-08	-0.529413	0.638	0.937	0.000740938	MAN2B1	BG	Macrophages-1	M-PBMC
7.02586e-08	-0.434886	0.638	0.952	0.00113847	NAPA	BG	Macrophages-1	M-PBMC
8.31857e-08	0.82543	0.983	0.929	0.00134794	GCH1	BG	Macrophages-1	M-PBMC
1.0009e-07	-0.334953	0.121	0.524	0.00162185	CHMP1A	BG	Macrophages-1	M-PBMC
1.02681e-07	-0.329011	0.293	0.754	0.00166385	KDM6B	BG	Macrophages-1	M-PBMC
1.09081e-07	-0.484722	0.052	0.452	0.00176755	CLCF1	BG	Macrophages-1	M-PBMC
1.18627e-07	0.470571	1	1	0.00192223	FTL	BG	Macrophages-1	M-PBMC
1.64081e-07	-0.443904	1	1	0.00265877	ACTB	BG	Macrophages-1	M-PBMC
1.72202e-07	-0.417361	0.966	0.992	0.00279036	TNIP1	BG	Macrophages-1	M-PBMC
1.92722e-07	-0.447701	0.966	1	0.00312286	MT-RNR1	BG	Macrophages-1	M-PBMC
1.96818e-07	-0.60622	0.483	0.873	0.00318924	MIR155HG	BG	Macrophages-1	M-PBMC
2.25737e-07	-0.600508	0.345	0.722	0.00365784	ZBTB7A	BG	Macrophages-1	M-PBMC
2.42808e-07	-0.576723	0.207	0.651	0.00393447	SF3B4	BG	Macrophages-1	M-PBMC
3.1495e-07	-0.418958	0.276	0.738	0.00510345	TRIM56	BG	Macrophages-1	M-PBMC
3.25851e-07	-0.323621	0.621	0.881	0.0052801	IFI35	BG	Macrophages-1	M-PBMC
3.70965e-07	-0.539824	0.81	0.992	0.00601112	SDC4	BG	Macrophages-1	M-PBMC
3.79152e-07	-0.431259	0.483	0.825	0.00614377	SEC61A1	BG	Macrophages-1	M-PBMC
3.93739e-07	0.113187	0.052	0.468	0.00638015	UBAC2	BG	Macrophages-1	M-PBMC
4.41957e-07	-0.382104	0.155	0.532	0.00716148	STX5	BG	Macrophages-1	M-PBMC
4.46663e-07	-0.535729	0.103	0.54	0.00723773	STRN4	BG	Macrophages-1	M-PBMC
4.52703e-07	-0.510077	0.966	1	0.0073356	SRGN	BG	Macrophages-1	M-PBMC
4.65735e-07	-0.359745	0.259	0.659	0.00754677	CLEC2D	BG	Macrophages-1	M-PBMC
5.43054e-07	-0.50784	0.741	0.976	0.00879965	GNAI2	BG	Macrophages-1	M-PBMC
5.62086e-07	-0.775758	0.155	0.556	0.00910804	FAM60A	BG	Macrophages-1	M-PBMC
5.68843e-07	-0.462804	0.672	0.921	0.00921754	ARPC4	BG	Macrophages-1	M-PBMC
5.95772e-07	-0.743087	0.621	0.849	0.00965389	IL2RG	BG	Macrophages-1	M-PBMC
6.35806e-07	-0.676378	0.759	0.952	0.0103026	OAS3	BG	Macrophages-1	M-PBMC
7.39915e-07	-0.362441	0.172	0.587	0.0119896	IER2	BG	Macrophages-1	M-PBMC
7.56413e-07	-0.568497	0.259	0.635	0.0122569	ZNF385A	BG	Macrophages-1	M-PBMC
8.30287e-07	-0.672571	0.81	0.952	0.013454	MT-ND4L	BG	Macrophages-1	M-PBMC
9.04633e-07	-0.538798	0.914	1	0.0146587	CCL5	BG	Macrophages-1	M-PBMC
9.89714e-07	-0.330547	0.207	0.651	0.0160373	MAFG	BG	Macrophages-1	M-PBMC
1.09314e-06	-0.667253	0.483	0.849	0.0177132	ITGA5	BG	Macrophages-1	M-PBMC
1.10588e-06	-0.865368	0.483	0.905	0.0179197	FCN1	BG	Macrophages-1	M-PBMC
1.12105e-06	-0.640383	0.345	0.722	0.0181655	MSC	BG	Macrophages-1	M-PBMC
1.15444e-06	-0.464497	0.724	0.976	0.0187066	PVRL2	BG	Macrophages-1	M-PBMC
1.60115e-06	-0.410322	0.586	0.905	0.025945	ARHGDIA	BG	Macrophages-1	M-PBMC
1.70385e-06	-0.495679	0.81	0.976	0.0276093	FLNA	BG	Macrophages-1	M-PBMC
1.78438e-06	-0.138793	0.155	0.532	0.0289141	EIF5A	BG	Macrophages-1	M-PBMC
1.814e-06	-0.495149	0.379	0.817	0.029394	ATP5J2	BG	Macrophages-1	M-PBMC
1.91316e-06	-0.449118	0.759	0.952	0.0310009	RPS3	BG	Macrophages-1	M-PBMC
1.94858e-06	-0.531202	0.224	0.611	0.0315748	PPP1R11	BG	Macrophages-1	M-PBMC
2.01477e-06	-0.430348	0.138	0.492	0.0326473	BCL2L1	BG	Macrophages-1	M-PBMC
2.10832e-06	-0.306348	0.345	0.69	0.0341632	TCF25	BG	Macrophages-1	M-PBMC
2.1346e-06	-0.373225	0.603	0.921	0.0345891	TLN1	BG	Macrophages-1	M-PBMC
2.16209e-06	-0.460665	0.103	0.476	0.0350346	EPB41L2	BG	Macrophages-1	M-PBMC
2.33283e-06	-0.195864	0.172	0.54	0.0378012	POGLUT1	BG	Macrophages-1	M-PBMC
2.43158e-06	-0.392243	0.052	0.405	0.0394013	IGSF8	BG	Macrophages-1	M-PBMC
2.43755e-06	-0.551829	0.741	0.937	0.039498	RUNX3	BG	Macrophages-1	M-PBMC
2.45985e-06	-0.481055	0.397	0.738	0.0398595	DOT1L	BG	Macrophages-1	M-PBMC
2.55181e-06	-0.485607	0.448	0.81	0.0413495	KARS	BG	Macrophages-1	M-PBMC
2.60317e-06	-0.496314	0.914	0.984	0.0421818	RPS11	BG	Macrophages-1	M-PBMC
2.68186e-06	-0.284472	1	1	0.0434568	MT-CYB	BG	Macrophages-1	M-PBMC
2.82674e-06	-0.176327	0.19	0.611	0.0458045	PRKCSH	BG	Macrophages-1	M-PBMC
2.95395e-06	-0.0527803	0.31	0.69	0.0478657	GDI1	BG	Macrophages-1	M-PBMC
3.0566e-06	-0.382395	0.983	1	0.0495291	HLA-A	BG	Macrophages-1	M-PBMC
3.07765e-06	-0.287113	0.914	0.992	0.0498702	EIF1	BG	Macrophages-1	M-PBMC
4.85619e-13	-0.703298	1	1	7.86897e-09	MT-ND2	UA	Macrophages-1	M-PBMC
7.13515e-13	-0.432316	0.988	1	1.15618e-08	TYROBP	UA	Macrophages-1	M-PBMC
2.37692e-12	-0.513479	1	1	3.85156e-08	MT-ND4	UA	Macrophages-1	M-PBMC
1.42804e-11	-0.898649	0.942	1	2.31399e-07	MT-ATP8	UA	Macrophages-1	M-PBMC
1.29734e-10	-0.669769	0.779	0.984	2.10221e-06	EMP3	UA	Macrophages-1	M-PBMC
2.37573e-09	-0.102102	0.442	0.817	3.84963e-05	LGALS9	UA	Macrophages-1	M-PBMC
3.53339e-09	-0.543276	0.547	0.905	5.72551e-05	ARHGDIA	UA	Macrophages-1	M-PBMC
7.19057e-09	-0.526169	0.674	0.937	0.000116516	FGR	UA	Macrophages-1	M-PBMC
7.57683e-09	-0.49923	0.721	0.937	0.000122775	GRAMD1A	UA	Macrophages-1	M-PBMC
8.48322e-09	-0.496554	0.965	1	0.000137462	S100A11	UA	Macrophages-1	M-PBMC
8.76074e-09	-0.50806	0.57	0.889	0.000141959	UBL5	UA	Macrophages-1	M-PBMC
1.09125e-08	-0.775271	0.547	0.849	0.000176826	IL2RG	UA	Macrophages-1	M-PBMC
1.17724e-08	-0.526107	0.895	0.992	0.00019076	CST3	UA	Macrophages-1	M-PBMC
1.35603e-08	-0.578229	0.814	0.968	0.000219732	PLD3	UA	Macrophages-1	M-PBMC
1.52959e-08	-0.29181	0.302	0.675	0.000247855	FKBP8	UA	Macrophages-1	M-PBMC
1.65107e-08	-0.510364	0.337	0.69	0.000267539	STXBP2	UA	Macrophages-1	M-PBMC
2.72106e-08	-0.33964	0.453	0.865	0.000440921	GPSM3	UA	Macrophages-1	M-PBMC
3.4511e-08	-0.375582	1	1	0.000559217	MT-ND1	UA	Macrophages-1	M-PBMC
4.18984e-08	-0.353924	1	1	0.000678922	HLA-A	UA	Macrophages-1	M-PBMC
5.41063e-08	-0.583769	0.895	1	0.000876739	PKM	UA	Macrophages-1	M-PBMC
5.71359e-08	-0.58778	0.779	0.976	0.00092583	NFKB2	UA	Macrophages-1	M-PBMC
7.41011e-08	-0.454834	0.151	0.508	0.00120073	CD151	UA	Macrophages-1	M-PBMC
7.44624e-08	0.706156	0.988	0.984	0.00120659	SAT1	UA	Macrophages-1	M-PBMC
1.21751e-07	-0.267284	0.233	0.635	0.00197285	SLC30A7	UA	Macrophages-1	M-PBMC
1.31479e-07	-0.453814	0.791	1	0.00213048	CD68	UA	Macrophages-1	M-PBMC
1.53571e-07	-0.418944	0.407	0.77	0.00248846	CD276	UA	Macrophages-1	M-PBMC
1.71786e-07	-0.62363	0.802	0.968	0.00278362	ATF5	UA	Macrophages-1	M-PBMC
2.79696e-07	-0.358508	0.686	0.952	0.00453219	NAPA	UA	Macrophages-1	M-PBMC
2.83729e-07	-0.443662	0.686	0.937	0.00459755	GPX4	UA	Macrophages-1	M-PBMC
3.32285e-07	-0.331759	1	1	0.00538434	ACTB	UA	Macrophages-1	M-PBMC
3.40043e-07	-0.492896	0.791	0.976	0.00551006	GNAI2	UA	Macrophages-1	M-PBMC
4.43723e-07	-0.506098	0.686	0.921	0.0071901	TLN1	UA	Macrophages-1	M-PBMC
4.71163e-07	-0.503225	0.616	0.849	0.00763472	CSF1R	UA	Macrophages-1	M-PBMC
4.82292e-07	-0.284749	0.337	0.706	0.00781506	FMNL3	UA	Macrophages-1	M-PBMC
4.85021e-07	-0.433387	0.43	0.746	0.00785928	RHOC	UA	Macrophages-1	M-PBMC
4.90853e-07	-0.183244	0.628	0.937	0.00795378	MAN2B1	UA	Macrophages-1	M-PBMC
5.43787e-07	-0.446692	0.849	0.952	0.00881152	TAPBP	UA	Macrophages-1	M-PBMC
5.83815e-07	-0.44581	0.849	0.952	0.00946013	MT-ND4L	UA	Macrophages-1	M-PBMC
7.40346e-07	-0.459804	0.442	0.786	0.0119966	AES	UA	Macrophages-1	M-PBMC
1.04294e-06	-0.261816	0.488	0.77	0.0168998	BSG	UA	Macrophages-1	M-PBMC
1.47238e-06	-0.436821	0.151	0.476	0.0238585	HIVEP3	UA	Macrophages-1	M-PBMC
2.14165e-06	-0.56893	0.407	0.77	0.0347033	TSPAN33	UA	Macrophages-1	M-PBMC
2.18805e-06	-0.415202	0.57	0.857	0.0354552	SRC	UA	Macrophages-1	M-PBMC
2.30591e-06	-0.30209	0.326	0.698	0.037365	RAB11B	UA	Macrophages-1	M-PBMC
2.35816e-06	-0.39121	0.384	0.698	0.0382117	GPI	UA	Macrophages-1	M-PBMC
2.71269e-06	-0.485665	0.477	0.794	0.0439564	CD37	UA	Macrophages-1	M-PBMC
2.71731e-06	-0.201814	0.244	0.587	0.0440313	IFNAR2	UA	Macrophages-1	M-PBMC
2.85754e-06	-0.366623	0.593	0.873	0.0463036	YWHAE	UA	Macrophages-1	M-PBMC
3.04067e-06	-0.26913	0.221	0.548	0.0492711	SF1	UA	Macrophages-1	M-PBMC
1.25294e-09	0.423491	0.987	1	2.03026e-05	ISG15	oxLDL	Macrophages-1	M-PBMC
2.46345e-06	-0.241491	0.74	0.929	0.0399178	RAB12	oxLDL	Macrophages-1	M-PBMC
2.79507e-18	-1.12458	0.978	1	4.52913e-14	MARCKS	MDP	Macrophages-1	M-PBMC
1.81867e-16	-1.24948	0.935	0.992	2.94698e-12	TNFAIP2	MDP	Macrophages-1	M-PBMC
1.17704e-15	0.877535	1	1	1.90727e-11	FTL	MDP	Macrophages-1	M-PBMC
2.00396e-15	-0.824177	0.978	1	3.24721e-11	SRGN	MDP	Macrophages-1	M-PBMC
2.4808e-14	1.45998	0.978	0.659	4.01989e-10	MMP9	MDP	Macrophages-1	M-PBMC
4.08061e-13	-0.955766	0.587	0.937	6.61222e-09	EHD1	MDP	Macrophages-1	M-PBMC
2.15059e-12	-0.609049	1	1	3.48482e-08	HLA-A	MDP	Macrophages-1	M-PBMC
2.17733e-12	0.692635	0.978	0.992	3.52815e-08	CD63	MDP	Macrophages-1	M-PBMC
5.08797e-12	-0.748853	0.478	0.897	8.24455e-08	PPP1R15B	MDP	Macrophages-1	M-PBMC
6.08286e-12	-2.41817	0.239	0.786	9.85667e-08	LOC440896	MDP	Macrophages-1	M-PBMC
9.76872e-12	0.53978	1	1	1.58292e-07	FTH1	MDP	Macrophages-1	M-PBMC
1.05554e-11	2.26297	0.891	0.635	1.7104e-07	CTSL1	MDP	Macrophages-1	M-PBMC
2.59254e-11	-0.590268	1	1	4.20095e-07	MT-ND3	MDP	Macrophages-1	M-PBMC
1.04288e-10	-1.07906	0.913	0.984	1.68988e-06	SERPINB9	MDP	Macrophages-1	M-PBMC
1.1441e-10	-0.757691	0.087	0.69	1.8539e-06	EBI3	MDP	Macrophages-1	M-PBMC
1.35545e-10	-0.738391	0.891	0.992	2.19636e-06	GBP2	MDP	Macrophages-1	M-PBMC
2.86602e-10	-1.11669	0.783	0.984	4.6441e-06	APOE	MDP	Macrophages-1	M-PBMC
3.10677e-10	1.33982	0.5	0.095	5.03421e-06	CXCL5	MDP	Macrophages-1	M-PBMC
4.21768e-10	0.353334	0.478	0.079	6.83432e-06	QPCT	MDP	Macrophages-1	M-PBMC
6.41281e-10	-0.868843	0.543	0.873	1.03913e-05	MIR155HG	MDP	Macrophages-1	M-PBMC
6.74689e-10	0.662794	0.978	0.944	1.09327e-05	ASAH1	MDP	Macrophages-1	M-PBMC
1.17347e-09	0.668159	0.696	0.254	1.9015e-05	SLC16A6	MDP	Macrophages-1	M-PBMC
1.19818e-09	0.883143	0.348	0.024	1.94153e-05	CCL18	MDP	Macrophages-1	M-PBMC
2.70549e-09	-0.700757	0.413	0.849	4.38398e-05	LAMP3	MDP	Macrophages-1	M-PBMC
2.87659e-09	-1.02042	0.652	0.897	4.66122e-05	CD4	MDP	Macrophages-1	M-PBMC
3.14067e-09	0.548473	0.674	0.23	5.08914e-05	C3	MDP	Macrophages-1	M-PBMC
4.03518e-09	0.506872	1	1	6.5386e-05	IFI30	MDP	Macrophages-1	M-PBMC
5.10657e-09	0.491357	0.283	0.008	8.27469e-05	C1S	MDP	Macrophages-1	M-PBMC
5.32734e-09	-0.946499	0.804	0.992	8.63242e-05	SDC4	MDP	Macrophages-1	M-PBMC
6.78103e-09	-0.587908	1	1	0.00010988	SLAMF7	MDP	Macrophages-1	M-PBMC
7.6722e-09	-0.516309	0.957	1	0.00012432	TPT1	MDP	Macrophages-1	M-PBMC
1.05582e-08	-0.605456	0.261	0.746	0.000171086	MFSD2A	MDP	Macrophages-1	M-PBMC
1.11387e-08	1.05284	0.413	0.063	0.000180492	MARCO	MDP	Macrophages-1	M-PBMC
1.3165e-08	0.32585	0.478	0.095	0.000213325	CTSK	MDP	Macrophages-1	M-PBMC
1.38543e-08	0.614574	1	1	0.000224495	CTSB	MDP	Macrophages-1	M-PBMC
1.47923e-08	-0.456848	0.522	0.825	0.000239694	GPR132	MDP	Macrophages-1	M-PBMC
1.69654e-08	-0.956933	0.652	0.944	0.000274907	TRIP10	MDP	Macrophages-1	M-PBMC
1.72898e-08	0.678126	0.978	0.984	0.000280164	CYBB	MDP	Macrophages-1	M-PBMC
1.94937e-08	-0.517241	0.913	0.992	0.000315875	TRAF1	MDP	Macrophages-1	M-PBMC
3.59155e-08	-0.621699	0.913	0.944	0.000581976	RAP1B	MDP	Macrophages-1	M-PBMC
3.68711e-08	0.98758	0.891	0.69	0.000597459	IGSF6	MDP	Macrophages-1	M-PBMC
4.78187e-08	-0.726042	0.891	0.976	0.000774854	BCL2A1	MDP	Macrophages-1	M-PBMC
4.94929e-08	-0.542534	0.304	0.778	0.000801983	ADORA2A	MDP	Macrophages-1	M-PBMC
5.36392e-08	-0.78493	0.63	0.897	0.000869169	FAM129A	MDP	Macrophages-1	M-PBMC
5.52888e-08	-0.680319	0.848	0.984	0.0008959	CD40	MDP	Macrophages-1	M-PBMC
6.6606e-08	-0.850867	0.348	0.762	0.00107928	CADM1	MDP	Macrophages-1	M-PBMC
6.7206e-08	0.521366	0.913	0.817	0.00108901	GSTO1	MDP	Macrophages-1	M-PBMC
6.89946e-08	0.696417	0.783	0.437	0.00111799	IDH1	MDP	Macrophages-1	M-PBMC
8.01091e-08	-0.5999	0.543	0.865	0.00129809	STAT5A	MDP	Macrophages-1	M-PBMC
8.14906e-08	0.470329	0.609	0.214	0.00132047	RRAGD	MDP	Macrophages-1	M-PBMC
8.89997e-08	-0.751061	0.804	0.929	0.00144215	IRF1	MDP	Macrophages-1	M-PBMC
1.02684e-07	0.712594	0.87	0.659	0.00166389	RNF13	MDP	Macrophages-1	M-PBMC
1.22661e-07	-0.5897	0.935	0.992	0.0019876	CST3	MDP	Macrophages-1	M-PBMC
1.44336e-07	-0.706254	0.543	0.857	0.00233882	USP12	MDP	Macrophages-1	M-PBMC
1.61193e-07	-0.335094	1	1	0.00261197	TYROBP	MDP	Macrophages-1	M-PBMC
1.83571e-07	0.549358	0.957	0.96	0.00297458	LAMP1	MDP	Macrophages-1	M-PBMC
2.23338e-07	0.580237	0.978	0.976	0.00361896	S100A6	MDP	Macrophages-1	M-PBMC
2.35816e-07	-0.73253	0.848	0.992	0.00382115	BASP1	MDP	Macrophages-1	M-PBMC
2.40943e-07	-0.785721	0.37	0.778	0.00390424	DUSP2	MDP	Macrophages-1	M-PBMC
2.71209e-07	-0.419345	1	1	0.00439467	B2M	MDP	Macrophages-1	M-PBMC
3.93461e-07	1.31174	0.913	0.762	0.00637564	SERPINB2	MDP	Macrophages-1	M-PBMC
4.14908e-07	-0.838247	0.674	0.937	0.00672317	RUNX3	MDP	Macrophages-1	M-PBMC
4.20572e-07	-0.269601	1	1	0.00681494	SOD2	MDP	Macrophages-1	M-PBMC
4.66763e-07	0.610775	0.543	0.175	0.00756342	ACE	MDP	Macrophages-1	M-PBMC
4.77565e-07	-0.458191	0.348	0.73	0.00773846	SMIM3	MDP	Macrophages-1	M-PBMC
4.79039e-07	0.797122	0.804	0.556	0.00776235	PDXK	MDP	Macrophages-1	M-PBMC
4.84039e-07	0.911705	0.826	0.651	0.00784337	S100A9	MDP	Macrophages-1	M-PBMC
5.83944e-07	-1.37921	0.609	0.841	0.00946223	FN1	MDP	Macrophages-1	M-PBMC
5.88837e-07	0.681588	0.848	0.659	0.00954151	EIF3K	MDP	Macrophages-1	M-PBMC
6.19528e-07	0.601039	0.978	0.992	0.0100388	IFIT3	MDP	Macrophages-1	M-PBMC
6.71363e-07	0.624592	0.978	0.984	0.0108788	CSTB	MDP	Macrophages-1	M-PBMC
7.07438e-07	-1.02848	0.609	0.881	0.0114633	RNASE1	MDP	Macrophages-1	M-PBMC
9.04816e-07	0.527927	0.957	0.929	0.0146616	CALR	MDP	Macrophages-1	M-PBMC
9.23913e-07	0.369048	1	1	0.0149711	PSAP	MDP	Macrophages-1	M-PBMC
1.00355e-06	-0.647912	0.783	0.976	0.0162615	NFKB2	MDP	Macrophages-1	M-PBMC
1.09642e-06	-0.714892	0.37	0.698	0.0177664	MST4	MDP	Macrophages-1	M-PBMC
1.14857e-06	-1.24973	0.217	0.571	0.0186114	FSCN1	MDP	Macrophages-1	M-PBMC
1.26664e-06	-0.336131	1	1	0.0205246	HLA-E	MDP	Macrophages-1	M-PBMC
1.31667e-06	-1.07743	0.5	0.786	0.0213352	FABP4	MDP	Macrophages-1	M-PBMC
1.45439e-06	-0.592871	0.891	0.984	0.023567	RPL34	MDP	Macrophages-1	M-PBMC
1.50338e-06	-0.677646	0.652	0.929	0.0243608	DUSP5	MDP	Macrophages-1	M-PBMC
1.5722e-06	-1.46821	0.348	0.69	0.0254759	CKB	MDP	Macrophages-1	M-PBMC
1.6504e-06	-0.504953	0.848	0.96	0.026743	HLA-F	MDP	Macrophages-1	M-PBMC
1.70046e-06	-0.666265	0.978	1	0.0275543	MT-ND5	MDP	Macrophages-1	M-PBMC
1.73572e-06	-0.546117	0.109	0.5	0.0281257	ARHGAP22	MDP	Macrophages-1	M-PBMC
1.76003e-06	-0.602965	1	1	0.0285195	MT-RNR2	MDP	Macrophages-1	M-PBMC
1.92846e-06	-0.514078	0.413	0.778	0.0312488	RNF19A	MDP	Macrophages-1	M-PBMC
1.97024e-06	-0.441595	0.457	0.754	0.0319257	IER5	MDP	Macrophages-1	M-PBMC
2.03022e-06	1.27315	0.739	0.452	0.0328977	ALOX5AP	MDP	Macrophages-1	M-PBMC
2.46974e-06	-0.468571	0.87	0.96	0.0400196	ICAM1	MDP	Macrophages-1	M-PBMC
2.50158e-06	-0.518724	0.696	0.937	0.0405356	A2M	MDP	Macrophages-1	M-PBMC
2.74972e-06	-0.567634	0.348	0.714	0.0445564	RNASE6	MDP	Macrophages-1	M-PBMC
2.89293e-06	-0.820563	0.391	0.77	0.0468771	TSPAN33	MDP	Macrophages-1	M-PBMC
2.91727e-06	0.652504	0.957	0.81	0.0472714	FKBP1A	MDP	Macrophages-1	M-PBMC
1.99208e-14	-1.27043	0.946	1	3.22797e-10	PKM	BG	Macrophages-2	M-PBMC
6.154e-13	-1.49159	0.676	0.966	9.97194e-09	TLN1	BG	Macrophages-2	M-PBMC
1.10406e-12	0.678712	1	1	1.78902e-08	B2M	BG	Macrophages-2	M-PBMC
7.01348e-12	-1.23239	1	0.983	1.13646e-07	MT-ND1	BG	Macrophages-2	M-PBMC
7.19116e-12	-1.04843	0.919	0.983	1.16526e-07	CD68	BG	Macrophages-2	M-PBMC
7.38562e-12	-1.22207	0.946	0.966	1.19677e-07	PLD3	BG	Macrophages-2	M-PBMC
1.95457e-11	-1.68855	0.865	0.983	3.16718e-07	ATP6V0C	BG	Macrophages-2	M-PBMC
2.01442e-11	-1.36704	0.946	0.966	3.26417e-07	IFI6	BG	Macrophages-2	M-PBMC
2.09191e-11	-1.04979	0.162	0.897	3.38973e-07	SPI1	BG	Macrophages-2	M-PBMC
2.74269e-11	-1.15697	0.892	0.966	4.44426e-07	FLNA	BG	Macrophages-2	M-PBMC
3.24363e-11	-0.953873	0.73	0.966	5.25599e-07	RPL28	BG	Macrophages-2	M-PBMC
4.16788e-11	-0.896736	0.973	0.966	6.75363e-07	ALDOA	BG	Macrophages-2	M-PBMC
7.17297e-11	-1.094	0.595	0.948	1.16231e-06	NFKB2	BG	Macrophages-2	M-PBMC
1.07698e-10	-1.09888	0.595	0.948	1.74514e-06	EMP3	BG	Macrophages-2	M-PBMC
1.19276e-10	-1.02672	0.757	0.948	1.93275e-06	CST3	BG	Macrophages-2	M-PBMC
1.4108e-10	-0.81089	1	1	2.28606e-06	S100A11	BG	Macrophages-2	M-PBMC
3.24573e-10	-0.285018	0	0.69	5.25938e-06	YIF1B	BG	Macrophages-2	M-PBMC
3.24573e-10	-0.36011	0	0.69	5.25938e-06	UBE2M	BG	Macrophages-2	M-PBMC
3.92987e-10	-0.9195	0.676	0.966	6.36796e-06	HELZ2	BG	Macrophages-2	M-PBMC
3.9892e-10	-1.23311	1	1	6.4641e-06	MT-ND2	BG	Macrophages-2	M-PBMC
4.73989e-10	-0.478023	0.162	0.828	7.68052e-06	TGFB1	BG	Macrophages-2	M-PBMC
4.92001e-10	-0.513973	0.162	0.793	7.97239e-06	FKBP8	BG	Macrophages-2	M-PBMC
5.17769e-10	-0.482533	0.189	0.776	8.38992e-06	ASNA1	BG	Macrophages-2	M-PBMC
6.53926e-10	-0.771587	0.297	0.931	1.05962e-05	ANPEP	BG	Macrophages-2	M-PBMC
8.05011e-10	-1.04073	0.351	0.862	1.30444e-05	ZNF385A	BG	Macrophages-2	M-PBMC
1.17997e-09	-0.774968	0.919	0.983	1.91203e-05	CYBA	BG	Macrophages-2	M-PBMC
1.43833e-09	-2.00987	0.27	0.845	2.33067e-05	PSENEN	BG	Macrophages-2	M-PBMC
1.65466e-09	-0.927554	0.162	0.828	2.68122e-05	TMEM176B	BG	Macrophages-2	M-PBMC
1.84427e-09	-0.900302	0.892	0.966	2.98845e-05	RPS11	BG	Macrophages-2	M-PBMC
2.17405e-09	-1.00297	0.297	0.879	3.52283e-05	PPDPF	BG	Macrophages-2	M-PBMC
2.45486e-09	-0.933578	1	1	3.97785e-05	MT-ND4	BG	Macrophages-2	M-PBMC
2.99572e-09	-0.94091	0.811	0.983	4.85427e-05	LILRB4	BG	Macrophages-2	M-PBMC
3.02733e-09	-1.12722	0.973	0.983	4.90549e-05	APOE	BG	Macrophages-2	M-PBMC
4.48604e-09	-0.779889	0.324	0.931	7.26918e-05	SRC	BG	Macrophages-2	M-PBMC
4.60386e-09	-0.646478	0.297	0.845	7.4601e-05	GRAMD1A	BG	Macrophages-2	M-PBMC
4.63171e-09	-0.380534	0.27	0.914	7.50522e-05	GPSM3	BG	Macrophages-2	M-PBMC
5.14725e-09	-1.85643	0.946	1	8.3406e-05	MT-ATP8	BG	Macrophages-2	M-PBMC
5.58568e-09	-0.883145	0.73	0.931	9.05103e-05	MTRNR2L1	BG	Macrophages-2	M-PBMC
7.08506e-09	0.715248	1	0.983	0.000114806	CSTB	BG	Macrophages-2	M-PBMC
8.97447e-09	-0.492128	0.351	0.914	0.000145422	MED15	BG	Macrophages-2	M-PBMC
1.01047e-08	-0.704158	0.892	0.948	0.000163736	TYMP	BG	Macrophages-2	M-PBMC
1.08057e-08	-0.365492	0.297	0.828	0.000175095	MAP3K11	BG	Macrophages-2	M-PBMC
1.0972e-08	-0.699844	0.811	0.966	0.00017779	ACADVL	BG	Macrophages-2	M-PBMC
1.13628e-08	-0.485286	0	0.603	0.000184123	PNPLA2	BG	Macrophages-2	M-PBMC
1.35331e-08	-0.503281	0.459	0.966	0.00021929	OS9	BG	Macrophages-2	M-PBMC
1.45335e-08	-0.982603	0.946	0.966	0.000235501	LSP1	BG	Macrophages-2	M-PBMC
1.45503e-08	-0.654124	1	0.983	0.000235773	UBC	BG	Macrophages-2	M-PBMC
1.5867e-08	-0.766513	0.919	0.966	0.000257109	RPL10	BG	Macrophages-2	M-PBMC
1.6543e-08	-0.455406	0.162	0.793	0.000268062	STXBP2	BG	Macrophages-2	M-PBMC
1.68746e-08	-0.178211	0.135	0.793	0.000273436	PRRC2A	BG	Macrophages-2	M-PBMC
1.71415e-08	-0.751769	0.838	0.948	0.000277761	UBA52	BG	Macrophages-2	M-PBMC
1.73093e-08	-0.66339	0.892	0.966	0.000280479	RPS28	BG	Macrophages-2	M-PBMC
1.77625e-08	-0.681138	0.622	0.931	0.000287824	RPL29	BG	Macrophages-2	M-PBMC
1.97531e-08	-0.747492	0.595	0.966	0.00032008	HMGA1	BG	Macrophages-2	M-PBMC
1.98346e-08	0.872096	1	0.948	0.0003214	RPS3A	BG	Macrophages-2	M-PBMC
1.98436e-08	0.983005	1	0.983	0.000321546	SAT1	BG	Macrophages-2	M-PBMC
2.21404e-08	-0.393674	0.27	0.897	0.000358764	ATP2A2	BG	Macrophages-2	M-PBMC
2.28392e-08	-0.664824	0.243	0.828	0.000370087	RNF19B	BG	Macrophages-2	M-PBMC
2.38663e-08	-0.28128	0.378	0.862	0.00038673	LGALS9	BG	Macrophages-2	M-PBMC
2.49982e-08	-0.735969	0.162	0.81	0.000405071	DCTN1	BG	Macrophages-2	M-PBMC
2.50081e-08	-0.395269	0.189	0.862	0.000405232	DVL3	BG	Macrophages-2	M-PBMC
2.58032e-08	-0.653393	0.946	0.966	0.000418116	BCAP31	BG	Macrophages-2	M-PBMC
2.75115e-08	-0.2303	0.135	0.724	0.000445796	PRKCSH	BG	Macrophages-2	M-PBMC
2.90612e-08	-0.513991	0.811	0.966	0.000470907	RPS10	BG	Macrophages-2	M-PBMC
2.9294e-08	-0.390719	0.27	0.81	0.00047468	YIPF3	BG	Macrophages-2	M-PBMC
3.35593e-08	-0.841981	1	1	0.000543794	CTSD	BG	Macrophages-2	M-PBMC
3.45985e-08	-0.215261	0.324	0.862	0.000560634	OGDH	BG	Macrophages-2	M-PBMC
4.44087e-08	0.734555	0.973	0.948	0.000719598	YBX1	BG	Macrophages-2	M-PBMC
4.8446e-08	-0.886145	0.973	0.983	0.000785019	SERF2	BG	Macrophages-2	M-PBMC
4.93347e-08	-0.62054	0.514	0.914	0.000799419	PTMS	BG	Macrophages-2	M-PBMC
5.18189e-08	-0.393734	0.054	0.655	0.000839674	AKT2	BG	Macrophages-2	M-PBMC
5.32485e-08	-0.806454	0.838	0.948	0.000862838	GNAI2	BG	Macrophages-2	M-PBMC
5.88448e-08	-0.216708	0.324	0.845	0.000953521	PPIB	BG	Macrophages-2	M-PBMC
6.28291e-08	-0.49127	0.297	0.862	0.00101808	DRAP1	BG	Macrophages-2	M-PBMC
6.42362e-08	-0.666996	0.162	0.741	0.00104088	ECM1	BG	Macrophages-2	M-PBMC
6.42491e-08	-0.745796	0.73	0.948	0.00104109	TAPBP	BG	Macrophages-2	M-PBMC
6.49538e-08	-0.254711	0.027	0.586	0.00105251	ATXN7L3	BG	Macrophages-2	M-PBMC
7.52118e-08	-0.846669	0.486	0.914	0.00121873	COPE	BG	Macrophages-2	M-PBMC
8.60707e-08	-0.567084	0.676	0.914	0.00139469	AP2M1	BG	Macrophages-2	M-PBMC
8.926e-08	-0.642592	0.27	0.776	0.00144637	FMNL1	BG	Macrophages-2	M-PBMC
8.98011e-08	0.791756	1	1	0.00145514	GBP1	BG	Macrophages-2	M-PBMC
9.3664e-08	-0.806464	1	0.983	0.00151773	MT-RNR1	BG	Macrophages-2	M-PBMC
9.87138e-08	-0.487926	0.216	0.879	0.00159956	PSMD1	BG	Macrophages-2	M-PBMC
1.01868e-07	-0.568412	0.946	1	0.00165066	P4HB	BG	Macrophages-2	M-PBMC
1.03642e-07	-0.522772	0.189	0.81	0.00167941	TCF4	BG	Macrophages-2	M-PBMC
1.05636e-07	-0.730054	0.865	0.966	0.00171173	ARPC4	BG	Macrophages-2	M-PBMC
1.08328e-07	-1.19434	0.73	0.983	0.00175535	FN1	BG	Macrophages-2	M-PBMC
1.12181e-07	-0.375264	0.189	0.793	0.00181778	SHKBP1	BG	Macrophages-2	M-PBMC
1.16068e-07	-0.289637	0.324	0.879	0.00188076	PET100	BG	Macrophages-2	M-PBMC
1.17257e-07	-0.135194	0.054	0.638	0.00190003	UBLCP1	BG	Macrophages-2	M-PBMC
1.37171e-07	-0.450388	0.405	0.879	0.00222272	RALY	BG	Macrophages-2	M-PBMC
1.38907e-07	-0.696825	0.459	0.931	0.00225085	LY6E	BG	Macrophages-2	M-PBMC
1.46598e-07	-0.554047	0.351	0.862	0.00237548	GDI1	BG	Macrophages-2	M-PBMC
1.53449e-07	-0.738452	0	0.534	0.00248648	GIPC3	BG	Macrophages-2	M-PBMC
1.54578e-07	-0.635953	1	1	0.00250478	MT-CO3	BG	Macrophages-2	M-PBMC
1.55632e-07	-0.184558	0.027	0.586	0.00252185	RASA4	BG	Macrophages-2	M-PBMC
1.57262e-07	-0.818885	0.865	0.983	0.00254827	OAS3	BG	Macrophages-2	M-PBMC
1.60004e-07	-0.305955	0.216	0.828	0.0025927	AP5B1	BG	Macrophages-2	M-PBMC
1.788e-07	-0.137571	0.297	0.879	0.00289728	EIF5A	BG	Macrophages-2	M-PBMC
1.788e-07	-0.552674	0.324	0.862	0.00289728	GTPBP1	BG	Macrophages-2	M-PBMC
1.80069e-07	-0.471669	0.27	0.862	0.00291784	FXYD5	BG	Macrophages-2	M-PBMC
1.81339e-07	-0.693555	0.838	0.983	0.00293841	TNIP1	BG	Macrophages-2	M-PBMC
1.84671e-07	-0.910563	0.568	0.914	0.00299241	CD37	BG	Macrophages-2	M-PBMC
1.93928e-07	-0.409896	0.135	0.707	0.00314242	RUSC1	BG	Macrophages-2	M-PBMC
2.02052e-07	-0.62093	0.514	0.897	0.00327405	SEPN1	BG	Macrophages-2	M-PBMC
2.21391e-07	-0.436491	0.135	0.707	0.00358743	GPS1	BG	Macrophages-2	M-PBMC
2.2281e-07	-0.469604	0.595	0.983	0.00361042	LRP1	BG	Macrophages-2	M-PBMC
2.38061e-07	-0.181748	0.189	0.759	0.00385754	GRIPAP1	BG	Macrophages-2	M-PBMC
2.49047e-07	-0.529564	0.838	0.931	0.00403556	RPL17	BG	Macrophages-2	M-PBMC
2.50807e-07	-0.328292	0.135	0.741	0.00406408	MTRF1L	BG	Macrophages-2	M-PBMC
2.52188e-07	-0.786583	0.892	0.966	0.00408646	HMG20B	BG	Macrophages-2	M-PBMC
2.53462e-07	-0.468437	0.297	0.793	0.0041071	COPG1	BG	Macrophages-2	M-PBMC
2.75694e-07	-0.334153	0.243	0.828	0.00446734	SPTAN1	BG	Macrophages-2	M-PBMC
2.85127e-07	-0.138991	0	0.517	0.0046202	SBF1	BG	Macrophages-2	M-PBMC
2.85127e-07	-0.308109	0	0.517	0.0046202	GATAD2B	BG	Macrophages-2	M-PBMC
2.85311e-07	-0.600943	0.919	0.966	0.00462318	CALR	BG	Macrophages-2	M-PBMC
2.97568e-07	0.725251	0.973	0.966	0.00482179	ARPC5	BG	Macrophages-2	M-PBMC
3.09503e-07	-1.11695	0.324	0.845	0.00501519	SIGLEC1	BG	Macrophages-2	M-PBMC
3.09949e-07	-1.09226	0.946	1	0.00502241	MT-ND5	BG	Macrophages-2	M-PBMC
3.17413e-07	-0.784955	0.514	0.897	0.00514336	ACTN4	BG	Macrophages-2	M-PBMC
3.23869e-07	-0.298008	0.054	0.569	0.00524797	SCAF1	BG	Macrophages-2	M-PBMC
3.51648e-07	-0.267766	0.108	0.638	0.0056981	AGRN	BG	Macrophages-2	M-PBMC
3.57192e-07	-0.52955	0.162	0.741	0.00578794	2002-03-01	BG	Macrophages-2	M-PBMC
3.71188e-07	-0.602969	0.459	0.845	0.00601474	DOT1L	BG	Macrophages-2	M-PBMC
4.10829e-07	0.611494	1	0.966	0.00665707	LAMP1	BG	Macrophages-2	M-PBMC
4.52704e-07	-0.561361	0.676	0.931	0.00733561	PML	BG	Macrophages-2	M-PBMC
4.53154e-07	-0.196081	0.054	0.603	0.00734291	NACC1	BG	Macrophages-2	M-PBMC
4.54019e-07	-0.493585	0.973	0.983	0.00735692	GPX1	BG	Macrophages-2	M-PBMC
4.90538e-07	-0.426721	0.514	0.948	0.00794868	PVRL2	BG	Macrophages-2	M-PBMC
5.02969e-07	-0.296	0.027	0.552	0.00815011	PLBD2	BG	Macrophages-2	M-PBMC
5.20578e-07	-0.490855	0.649	0.948	0.00843544	CLPTM1	BG	Macrophages-2	M-PBMC
5.23525e-07	-0.268694	0	0.5	0.0084832	BRWD3	BG	Macrophages-2	M-PBMC
5.23525e-07	-0.315195	0	0.5	0.0084832	IGSF8	BG	Macrophages-2	M-PBMC
5.5998e-07	-0.690009	0.568	0.966	0.00907392	ATP5J2	BG	Macrophages-2	M-PBMC
5.71781e-07	-0.315735	0.108	0.638	0.00926515	STX5	BG	Macrophages-2	M-PBMC
5.95929e-07	-0.666793	0.73	0.966	0.00965644	MSN	BG	Macrophages-2	M-PBMC
6.10031e-07	-0.95685	0.514	0.931	0.00988495	C5AR1	BG	Macrophages-2	M-PBMC
6.25727e-07	-0.423111	0.108	0.672	0.0101393	ATN1	BG	Macrophages-2	M-PBMC
6.52453e-07	-0.34728	0.162	0.69	0.0105723	LMF2	BG	Macrophages-2	M-PBMC
6.6174e-07	0.392398	1	1	0.0107228	HLA-B	BG	Macrophages-2	M-PBMC
7.03404e-07	-0.262285	0.297	0.845	0.011398	TICAM1	BG	Macrophages-2	M-PBMC
7.32047e-07	-0.0253883	0.162	0.741	0.0118621	FCN1	BG	Macrophages-2	M-PBMC
7.34962e-07	-0.203421	0.081	0.638	0.0119093	KLHL6	BG	Macrophages-2	M-PBMC
7.4083e-07	-0.597557	0.919	0.931	0.0120044	CAPG	BG	Macrophages-2	M-PBMC
7.41483e-07	-0.253954	0.054	0.569	0.012015	PMF1	BG	Macrophages-2	M-PBMC
8.21146e-07	-0.592405	0.784	0.948	0.0133059	HM13	BG	Macrophages-2	M-PBMC
8.39682e-07	-0.262157	0.081	0.603	0.0136062	FASN	BG	Macrophages-2	M-PBMC
8.43658e-07	-0.445757	0.432	0.879	0.0136706	APOBR	BG	Macrophages-2	M-PBMC
8.60386e-07	-0.424297	0.108	0.603	0.0139417	TMEM214	BG	Macrophages-2	M-PBMC
8.63489e-07	-0.441043	0.162	0.759	0.013992	HYOU1	BG	Macrophages-2	M-PBMC
8.7702e-07	-0.199322	0.027	0.552	0.0142112	TMEM176A	BG	Macrophages-2	M-PBMC
9.04358e-07	-0.375137	0.946	0.966	0.0146542	RPL38	BG	Macrophages-2	M-PBMC
9.2475e-07	-0.814559	0.297	0.759	0.0149847	PSME3	BG	Macrophages-2	M-PBMC
9.50025e-07	-1.27336	0.162	0.655	0.0153942	CHIT1	BG	Macrophages-2	M-PBMC
9.50122e-07	-0.569498	0	0.483	0.0153958	WAS	BG	Macrophages-2	M-PBMC
9.66727e-07	-0.309137	0.162	0.707	0.0156649	GGNBP2	BG	Macrophages-2	M-PBMC
9.66727e-07	-0.398318	0.162	0.707	0.0156649	PPP1R12C	BG	Macrophages-2	M-PBMC
9.91005e-07	-0.843577	0.135	0.672	0.0160582	PLTP	BG	Macrophages-2	M-PBMC
1.00032e-06	-0.331867	0.216	0.759	0.0162092	CPSF7	BG	Macrophages-2	M-PBMC
1.00312e-06	-0.512445	0.351	0.862	0.0162546	IL4I1	BG	Macrophages-2	M-PBMC
1.00531e-06	-0.271575	0.243	0.759	0.01629	MFSD10	BG	Macrophages-2	M-PBMC
1.03368e-06	-0.114462	0.162	0.655	0.0167498	SLC16A12	BG	Macrophages-2	M-PBMC
1.03457e-06	-0.734038	0.649	0.897	0.0167641	SPHK1	BG	Macrophages-2	M-PBMC
1.04355e-06	-1.01775	0.405	0.828	0.0169097	SPSB1	BG	Macrophages-2	M-PBMC
1.09293e-06	-0.343876	0.297	0.81	0.0177098	TSC22D4	BG	Macrophages-2	M-PBMC
1.1111e-06	-0.610563	0.432	0.879	0.0180042	CSF1R	BG	Macrophages-2	M-PBMC
1.23304e-06	-0.570347	0.73	0.931	0.0199802	NAPA	BG	Macrophages-2	M-PBMC
1.27648e-06	-0.583816	0.378	0.862	0.020684	ARF3	BG	Macrophages-2	M-PBMC
1.33125e-06	-0.505608	0.486	0.879	0.0215716	ENSA	BG	Macrophages-2	M-PBMC
1.33207e-06	0.627073	1	0.966	0.0215848	RPL9	BG	Macrophages-2	M-PBMC
1.43754e-06	-0.708479	0.405	0.862	0.023294	SLC25A1	BG	Macrophages-2	M-PBMC
1.46575e-06	-0.360283	0.378	0.879	0.0237509	CAPN1	BG	Macrophages-2	M-PBMC
1.50319e-06	-0.280219	0.189	0.724	0.0243577	FAM108A1	BG	Macrophages-2	M-PBMC
1.60427e-06	-0.273935	0.108	0.638	0.0259955	FASTK	BG	Macrophages-2	M-PBMC
1.61875e-06	-0.603633	0.351	0.81	0.0262303	PTPRA	BG	Macrophages-2	M-PBMC
1.64602e-06	-0.541249	0.595	0.862	0.0266721	CDC37	BG	Macrophages-2	M-PBMC
1.79198e-06	-0.627145	0.622	0.983	0.0290372	PLIN3	BG	Macrophages-2	M-PBMC
1.80166e-06	-0.306036	0.216	0.69	0.0291941	LEPR	BG	Macrophages-2	M-PBMC
1.94952e-06	0.453042	1	0.966	0.03159	ANXA2	BG	Macrophages-2	M-PBMC
1.97364e-06	-0.399224	0.243	0.845	0.0319808	GLUD1	BG	Macrophages-2	M-PBMC
1.99179e-06	-0.0796004	0.081	0.586	0.032275	DCTN5	BG	Macrophages-2	M-PBMC
2.02141e-06	0.857247	0.946	0.948	0.0327549	TXN	BG	Macrophages-2	M-PBMC
2.12228e-06	-0.0560401	0.108	0.603	0.0343894	LAMC2	BG	Macrophages-2	M-PBMC
2.17669e-06	-0.106224	0.081	0.603	0.0352711	KIF1C	BG	Macrophages-2	M-PBMC
2.35177e-06	-0.416615	0.946	0.966	0.0381081	COX8A	BG	Macrophages-2	M-PBMC
2.36709e-06	-0.474273	0.405	0.879	0.0383562	NLRC5	BG	Macrophages-2	M-PBMC
2.46112e-06	-0.256492	0.405	0.845	0.0398799	SLC50A1	BG	Macrophages-2	M-PBMC
2.56818e-06	-0.631383	0.189	0.655	0.0416148	MYL9	BG	Macrophages-2	M-PBMC
2.67659e-06	-0.271656	0.351	0.81	0.0433714	ADRM1	BG	Macrophages-2	M-PBMC
2.68864e-06	-0.509323	0.216	0.707	0.0435667	BCL3	BG	Macrophages-2	M-PBMC
2.7127e-06	-0.478961	0.649	0.966	0.0439566	CTNNB1	BG	Macrophages-2	M-PBMC
2.73361e-06	-0.546911	1	1	0.0442954	LAPTM5	BG	Macrophages-2	M-PBMC
2.80233e-06	-0.450532	0.378	0.845	0.045409	BANF1	BG	Macrophages-2	M-PBMC
2.89609e-06	-0.458629	0.622	0.914	0.0469282	POLR2E	BG	Macrophages-2	M-PBMC
3.02194e-06	-0.243347	0.568	0.914	0.0489675	LINC00657	BG	Macrophages-2	M-PBMC
3.02529e-06	-0.0654483	0	0.448	0.0490218	AGPAT1	BG	Macrophages-2	M-PBMC
3.02529e-06	-0.0750986	0	0.448	0.0490218	RENBP	BG	Macrophages-2	M-PBMC
3.02529e-06	-0.145799	0	0.448	0.0490218	ZC3H3	BG	Macrophages-2	M-PBMC
3.03614e-06	-0.4967	0.838	0.966	0.0491976	RPL26	BG	Macrophages-2	M-PBMC
3.04772e-06	-0.644048	0.622	0.931	0.0493852	RAPGEF1	BG	Macrophages-2	M-PBMC
3.07062e-06	-0.39138	0.297	0.793	0.0497563	DPP9	BG	Macrophages-2	M-PBMC
3.47809e-09	0.537326	0.987	0.983	5.6359e-05	MARCKS	UA	Macrophages-2	M-PBMC
1.24142e-08	-0.0942548	0	0.362	0.00020116	TBC1D17	UA	Macrophages-2	M-PBMC
4.13444e-08	-0.481991	0.987	0.983	0.000669944	UBC	UA	Macrophages-2	M-PBMC
1.12682e-07	-0.434585	1	1	0.00182589	S100A11	UA	Macrophages-2	M-PBMC
1.26525e-07	-0.152049	0.195	0.638	0.0020502	GALNT7	UA	Macrophages-2	M-PBMC
1.5074e-07	-0.369872	1	0.966	0.00244259	BCAP31	UA	Macrophages-2	M-PBMC
1.54426e-07	-0.465483	1	1	0.00250232	PKM	UA	Macrophages-2	M-PBMC
1.76113e-07	-0.262455	0.208	0.621	0.00285374	GOT2	UA	Macrophages-2	M-PBMC
2.77223e-07	-0.437241	0.987	0.983	0.00449211	GPX1	UA	Macrophages-2	M-PBMC
2.83854e-07	-0.578975	0.987	0.983	0.00459957	CD52	UA	Macrophages-2	M-PBMC
3.19004e-07	-0.905091	0.039	0.397	0.00516914	CCL8	UA	Macrophages-2	M-PBMC
4.07789e-07	-0.14271	0.156	0.603	0.00660781	CCDC53	UA	Macrophages-2	M-PBMC
4.27981e-07	-0.593958	0.987	1	0.006935	CTSD	UA	Macrophages-2	M-PBMC
5.51727e-07	-0.438147	0.974	0.931	0.00894018	CAPG	UA	Macrophages-2	M-PBMC
8.34268e-07	-0.370519	1	0.966	0.0135185	ALDOA	UA	Macrophages-2	M-PBMC
1.15223e-06	-0.274722	0.481	0.793	0.0186707	MAVS	UA	Macrophages-2	M-PBMC
1.19321e-06	-0.176156	0.909	0.966	0.0193348	NRBP1	UA	Macrophages-2	M-PBMC
2.10425e-06	-0.149663	0.078	0.414	0.0340972	GIT1	UA	Macrophages-2	M-PBMC
2.22174e-06	-0.480138	0.442	0.81	0.0360011	DCTN1	UA	Macrophages-2	M-PBMC
2.227e-06	-0.34614	0.974	0.966	0.0360864	COX8A	UA	Macrophages-2	M-PBMC
2.46254e-06	-0.265458	0.221	0.638	0.0399029	GPC3	UA	Macrophages-2	M-PBMC
2.69426e-06	-0.480399	0.87	0.983	0.0436578	G6PD	UA	Macrophages-2	M-PBMC
2.75934e-06	-0.070612	0.312	0.741	0.0447123	FCN1	UA	Macrophages-2	M-PBMC
1.06074e-06	-0.208995	0.174	0.672	0.0171882	FPGS	oxLDL	Macrophages-2	M-PBMC
4.2013e-12	-1.90573	0.732	0.983	6.80778e-08	FN1	MDP	Macrophages-2	M-PBMC
3.98297e-10	0.367169	1	1	6.45401e-06	CD63	MDP	Macrophages-2	M-PBMC
3.31309e-09	-0.718515	0.911	0.966	5.36853e-05	GBP2	MDP	Macrophages-2	M-PBMC
8.98124e-09	-0.549577	0.161	0.655	0.000145532	BCL2L11	MDP	Macrophages-2	M-PBMC
1.06811e-08	-0.690505	0.857	0.931	0.000173077	MSR1	MDP	Macrophages-2	M-PBMC
1.39637e-08	-0.471906	0.946	0.983	0.000226268	HLA-E	MDP	Macrophages-2	M-PBMC
2.08595e-08	-0.191497	0.071	0.569	0.000338007	BTG2	MDP	Macrophages-2	M-PBMC
2.17842e-08	-0.428575	1	0.983	0.000352991	HLA-A	MDP	Macrophages-2	M-PBMC
6.11392e-08	-0.128468	0.071	0.586	0.0009907	RASA4	MDP	Macrophages-2	M-PBMC
7.36498e-08	-0.865272	0.911	1	0.00119342	BCL2A1	MDP	Macrophages-2	M-PBMC
8.62817e-08	0.476843	1	1	0.00139811	FTL	MDP	Macrophages-2	M-PBMC
9.24619e-08	-1.36472	0.196	0.655	0.00149825	CHIT1	MDP	Macrophages-2	M-PBMC
9.77223e-08	-0.624075	0.929	1	0.00158349	UBB	MDP	Macrophages-2	M-PBMC
1.53159e-07	-0.791154	0.946	0.983	0.00248179	APOE	MDP	Macrophages-2	M-PBMC
3.48962e-07	-0.187317	0.125	0.638	0.00565458	SORL1	MDP	Macrophages-2	M-PBMC
3.61187e-07	-0.47994	0.679	0.931	0.00585268	SNN	MDP	Macrophages-2	M-PBMC
3.86591e-07	-0.4726	0.536	0.862	0.00626432	RAPGEF2	MDP	Macrophages-2	M-PBMC
4.84233e-07	-0.154135	0.089	0.534	0.00784651	CRTC2	MDP	Macrophages-2	M-PBMC
8.09649e-07	-0.237727	0.196	0.69	0.0131196	ICOSLG	MDP	Macrophages-2	M-PBMC
1.19556e-06	-0.437602	0.268	0.776	0.0193728	RCC2	MDP	Macrophages-2	M-PBMC
1.30411e-06	-0.0886037	0.071	0.483	0.0211318	MT-TS2	MDP	Macrophages-2	M-PBMC
1.3516e-06	0.4267	1	1	0.0219013	FTH1	MDP	Macrophages-2	M-PBMC
1.43072e-06	-0.642272	1	0.983	0.0231834	TNFAIP2	MDP	Macrophages-2	M-PBMC
1.81946e-06	-0.534223	0.982	0.983	0.0294825	SRGN	MDP	Macrophages-2	M-PBMC
1.89861e-06	-0.480641	0.446	0.862	0.030765	DVL3	MDP	Macrophages-2	M-PBMC
1.94682e-06	-0.521866	0.893	0.983	0.0315462	RHOG	MDP	Macrophages-2	M-PBMC
1.99956e-06	-0.64507	0.893	0.966	0.0324009	MX2	MDP	Macrophages-2	M-PBMC
2.06121e-06	-0.479896	0.929	0.966	0.0333998	CFLAR	MDP	Macrophages-2	M-PBMC
2.33932e-06	0.949316	0.661	0.241	0.0379063	GAL	MDP	Macrophages-2	M-PBMC
2.76948e-06	-0.440861	0.429	0.845	0.0448766	CMTM3	MDP	Macrophages-2	M-PBMC
2.77121e-06	-0.404891	0.446	0.81	0.0449048	FNBP1	MDP	Macrophages-2	M-PBMC
2.85411e-06	-0.558782	0.75	0.948	0.0462479	MAPRE1	MDP	Macrophages-2	M-PBMC

## Sheet: S2C.TrainingResponses_perSubset
TableS2B.Training-response (TR) genes comparing to RPMI-controls of each trained subsets from joint conditions of in vitro study
genes	P_value	logFC_to_RPMI	pct.1	pct.2	p_val_adj	trained_group
IL1B	7.01744e-63	0.934928	1	0.754	1.13711e-58	MCI
CCL4	4.07006e-29	0.542926	0.97	0.89	6.59512e-25	MCI
PTGS2	1.29781e-22	0.721518	0.775	0.568	2.10298e-18	MCI
YBX1	4.70323e-19	0.51279	0.849	0.714	7.62111e-15	MCI
CXCL10	1.23292e-16	0.530654	0.856	0.73	1.99783e-12	MCI
IL8	2.1325e-16	0.443483	0.844	0.692	3.4555e-12	MCI
CCL20	3.63433e-16	0.730172	0.771	0.597	5.88907e-12	MCI
IL6	1.0785e-15	0.843917	0.55	0.334	1.74761e-11	MCI
CXCL3	4.32936e-15	0.944163	0.387	0.169	7.0153e-11	MCI
PLAUR	1.06932e-13	0.36601	0.862	0.728	1.73273e-09	MCI
IRF8	3.09032e-13	0.332521	0.77	0.637	5.00756e-09	MCI
ANXA5	6.67803e-13	0.42211	0.911	0.807	1.08211e-08	MCI
GCH1	1.41048e-12	0.361328	0.855	0.697	2.28554e-08	MCI
ACTR3	3.30227e-12	0.356679	0.816	0.663	5.351e-08	MCI
PTMA	3.42368e-12	0.339281	0.83	0.726	5.54773e-08	MCI
PLEK	1.97941e-11	0.332106	0.876	0.714	3.20744e-07	MCI
RPS3A	2.53372e-11	0.309052	0.858	0.718	4.10565e-07	MCI
CD9	3.20215e-11	0.34434	0.785	0.64	5.18876e-07	MCI
CCL3	3.76829e-11	0.261988	0.94	0.826	6.10613e-07	MCI
SH3BGRL3	6.06391e-11	0.366589	0.966	0.895	9.82596e-07	MCI
LAMP1	8.46749e-11	0.296328	0.851	0.706	1.37207e-06	MCI
HEXB	1.32254e-10	0.324659	0.727	0.575	2.14304e-06	MCI
NFKBIZ	4.91996e-10	0.344514	0.69	0.561	7.97231e-06	MCI
TNFAIP8	5.40689e-10	0.376384	0.759	0.609	8.76132e-06	MCI
COX7C	7.7951e-10	0.42194	0.805	0.647	1.26312e-05	MCI
CTSL1	1.1297e-09	0.392921	0.679	0.558	1.83057e-05	MCI
PTP4A1	7.08738e-09	0.259776	0.681	0.53	0.000114844	MCI
NDUFA1	1.70666e-08	0.397016	0.718	0.58	0.000276548	MCI
EMP1	1.71234e-08	0.355496	0.651	0.504	0.000277468	MCI
CD36	1.76165e-08	0.309415	0.706	0.561	0.000285457	MCI
ATP6V1A	2.3181e-08	0.48564	0.612	0.451	0.000375626	MCI
CCNI	2.55818e-08	0.384453	0.723	0.616	0.000414528	MCI
GLIPR1	3.01396e-08	0.37358	0.615	0.487	0.000488381	MCI
DNAJA1	4.29538e-08	0.435813	0.674	0.544	0.000696024	MCI
BTF3	4.40716e-08	0.295326	0.663	0.508	0.000714136	MCI
MPP1	8.20642e-08	0.28753	0.64	0.508	0.00132977	MCI
GPNMB	1.18583e-07	0.463272	0.918	0.823	0.00192151	MCI
RAPGEF2	1.3198e-07	0.382967	0.683	0.566	0.0021386	MCI
KYNU	1.36352e-07	0.280046	0.844	0.704	0.00220945	MCI
SLC25A3	1.70404e-07	0.424258	0.674	0.542	0.00276123	MCI
STX11	2.27736e-07	0.489743	0.715	0.601	0.00369023	MCI
CYP51A1	2.77045e-07	0.398362	0.58	0.451	0.00448923	MCI
IGSF6	2.9707e-07	0.4829	0.665	0.532	0.00481372	MCI
CCDC88A	3.37023e-07	0.325565	0.716	0.604	0.00546112	MCI
ATP1B3	4.84284e-07	0.437987	0.734	0.594	0.00784734	MCI
UBE2B	5.45614e-07	0.389759	0.645	0.52	0.00884114	MCI
ATP6V1B2	5.59176e-07	0.643001	0.745	0.637	0.00906089	MCI
HNRNPC	6.34553e-07	0.399313	0.824	0.687	0.0102823	MCI
ITGAX	6.69195e-07	0.328088	0.755	0.659	0.0108436	MCI
SMS	7.45672e-07	0.260031	0.78	0.675	0.0120829	MCI
TGOLN2	1.15632e-06	0.286798	0.759	0.63	0.0187371	MCI
FBXL3	1.18452e-06	0.438172	0.466	0.344	0.0191939	MCI
TNF	1.2763e-06	0.524829	0.647	0.535	0.0206812	MCI
NLRP3	1.42419e-06	0.267819	0.316	0.189	0.0230775	MCI
SAT1	1.84203e-06	0.314076	0.874	0.752	0.0298482	MCI
TRIM22	3.08029e-06	0.352324	0.739	0.599	0.049913	MCI
ZC3H12A	3.19845e-06	0.260026	0.75	0.635	0.0518277	MCI
WSB1	3.70916e-06	0.254784	0.658	0.544	0.0601032	MCI
EIF1B	3.9575e-06	0.297559	0.596	0.47	0.0641274	MCI
SDHB	5.29518e-06	0.361325	0.477	0.356	0.0858031	MCI
PRKAR1A	5.90888e-06	0.282105	0.683	0.566	0.0957475	MCI
CXCL11	9.2556e-44	0.994212	1	0.642	1.49978e-39	MC
CXCL10	1.2364e-33	0.796958	0.968	0.73	2.00347e-29	MC
TNFSF10	1.76949e-16	0.363599	0.783	0.568	2.86728e-12	MC
YBX1	9.00487e-15	0.407589	0.924	0.714	1.45915e-10	MC
RPL12	1.25624e-14	0.402127	0.914	0.704	2.03562e-10	MC
RPS3A	2.52204e-14	0.50229	0.927	0.718	4.08672e-10	MC
RPL27A	1.63936e-12	0.279858	0.901	0.735	2.65641e-08	MC
HLA-DRA	1.79515e-12	0.465115	0.936	0.773	2.90886e-08	MC
COX7C	3.4053e-12	0.387116	0.815	0.647	5.51795e-08	MC
CXCL9	7.72355e-12	0.619813	0.672	0.456	1.25152e-07	MC
GBP1	1.80564e-11	0.353959	0.949	0.792	2.92587e-07	MC
RPS12	3.4817e-11	0.366806	0.939	0.728	5.64174e-07	MC
RPLP1	4.17718e-11	0.28618	0.955	0.809	6.7687e-07	MC
RPL4	1.0096e-10	0.456156	0.873	0.685	1.63596e-06	MC
HLA-DQB1	1.48888e-10	0.531474	0.697	0.508	2.41259e-06	MC
IFIT2	2.35421e-10	0.297151	0.911	0.757	3.81475e-06	MC
LGALS3	3.44616e-10	0.424401	0.939	0.768	5.58417e-06	MC
TXN	4.41142e-10	0.502511	0.892	0.702	7.14826e-06	MC
LAMP1	6.21003e-10	0.306807	0.898	0.706	1.00627e-05	MC
HLA-DQA1	6.554e-10	0.842583	0.624	0.451	1.06201e-05	MC
HEXB	6.60157e-10	0.311089	0.742	0.575	1.06972e-05	MC
CTSC	1.62133e-09	0.406421	0.697	0.549	2.62721e-05	MC
EEF1B2	2.55631e-09	0.404421	0.825	0.644	4.14224e-05	MC
SSB	4.5394e-09	0.310034	0.723	0.556	7.35565e-05	MC
BTF3	6.08002e-09	0.308501	0.688	0.508	9.85206e-05	MC
C15orf48	6.33997e-09	0.323628	0.904	0.716	0.000102733	MC
HLA-DPA1	8.59179e-09	0.547645	0.889	0.737	0.000139221	MC
RPL36AL	1.43163e-08	0.276569	0.86	0.661	0.000231982	MC
PSAP	1.88372e-08	0.275941	0.984	0.885	0.000305239	MC
ALOX5AP	2.05059e-08	0.550309	0.503	0.341	0.000332277	MC
SAT1	2.34324e-08	0.37521	0.924	0.752	0.000379698	MC
RGL1	4.60342e-08	0.500333	0.678	0.492	0.000745938	MC
RPS27A	4.68745e-08	0.358127	0.889	0.709	0.000759554	MC
RPS15A	5.70726e-08	0.319602	0.838	0.692	0.000924805	MC
SMS	6.88651e-08	0.269633	0.841	0.675	0.00111589	MC
RPL5	1.11369e-07	0.381771	0.841	0.687	0.00180462	MC
BLVRA	1.14665e-07	0.276999	0.796	0.637	0.00185802	MC
ITM2B	1.57671e-07	0.46316	0.911	0.733	0.0025549	MC
RPS18	1.84188e-07	0.384994	0.901	0.735	0.00298458	MC
GPNMB	1.95276e-07	0.549512	0.943	0.823	0.00316425	MC
PPA1	3.91068e-07	0.507559	0.57	0.442	0.00633686	MC
HLA-DRB5	4.52567e-07	0.448282	0.545	0.379	0.0073334	MC
GAS7	5.00453e-07	0.433189	0.774	0.594	0.00810934	MC
IFIH1	5.06098e-07	0.445187	0.796	0.652	0.00820081	MC
BIRC3	5.10979e-07	0.429802	0.771	0.632	0.0082799	MC
ATP5A1	6.29518e-07	0.316895	0.65	0.504	0.0102007	MC
CLEC10A	7.44637e-07	0.340338	0.341	0.189	0.0120661	MC
HMGN1	7.88108e-07	0.349637	0.618	0.449	0.0127705	MC
MCOLN2	8.95721e-07	0.669233	0.538	0.401	0.0145143	MC
AIF1	1.06743e-06	0.302877	0.752	0.604	0.0172966	MC
ATP6V1G1	1.24503e-06	0.367666	0.697	0.566	0.0201745	MC
MS4A7	1.42938e-06	0.258551	0.838	0.69	0.0231617	MC
FAM96A	1.62926e-06	0.654804	0.535	0.396	0.0264005	MC
RPS13	1.89392e-06	0.330565	0.904	0.718	0.0306891	MC
H2AFY	2.92285e-06	0.261797	0.822	0.678	0.0473619	MC
MPEG1	3.22458e-06	0.33726	0.245	0.122	0.0522511	MC
RPL9	3.26816e-06	0.253998	0.924	0.745	0.0529572	MC
PSMA2	4.23016e-06	0.282924	0.72	0.592	0.0685455	MC
CD74	4.51575e-06	0.274963	0.978	0.883	0.0731732	MC
TCF4	4.82057e-06	0.493706	0.643	0.511	0.0781126	MC
GK	5.06327e-06	0.258904	0.481	0.363	0.0820453	MC
RPL32	5.28316e-06	0.354515	0.895	0.699	0.0856083	MC
TMEM176B	5.33647e-06	0.624241	0.669	0.549	0.0864722	MC
EPSTI1	5.73704e-06	0.256655	0.834	0.661	0.092963	MC
SH3BGRL3	8.21308e-07	0.381706	0.918	0.895	0.0133085	NT
CHI3L1	9.01351e-07	0.482125	0.914	0.909	0.0146055	NT

## Sheet: S2D.M-PBMC.vs.M-MONO
TableS2D. Differentially expressed genes comparing M-PBMC to M-MONO in each trained subsets and T1-monocytes
p_val	avg_logFC	pct.1	pct.2	p_val_adj	cell	gene	comparison
2.86443e-18	0.428987	0.983	0.951	4.64152e-14	MCI	SOD2	M-PBMC.vs.M-MONO
1.05844e-16	1.23441	0.734	0.409	1.7151e-12	MCI	SERPINB2	M-PBMC.vs.M-MONO
4.90118e-15	0.476058	0.994	0.982	7.94188e-11	MCI	FTL	M-PBMC.vs.M-MONO
2.0053e-14	0.405474	0.954	0.949	3.24938e-10	MCI	B2M	M-PBMC.vs.M-MONO
5.53855e-14	-0.786566	0.723	0.862	8.97467e-10	MCI	RAB12	M-PBMC.vs.M-MONO
5.65059e-14	0.438034	0.913	0.895	9.15622e-10	MCI	HLA-E	M-PBMC.vs.M-MONO
7.85085e-12	-0.353452	0.994	1	1.27215e-07	MCI	MT-ND1	M-PBMC.vs.M-MONO
1.85541e-10	-0.407482	0.96	0.98	3.0065e-06	MCI	MT-CO3	M-PBMC.vs.M-MONO
5.35265e-10	-0.610505	0.358	0.634	8.67344e-06	MCI	IL6	M-PBMC.vs.M-MONO
7.25046e-10	-0.644548	0.503	0.719	1.17487e-05	MCI	IRG1	M-PBMC.vs.M-MONO
1.22894e-09	0.308687	0.948	0.939	1.99138e-05	MCI	HLA-B	M-PBMC.vs.M-MONO
1.33155e-09	-0.162018	0.96	0.98	2.15765e-05	MCI	MT-ND2	M-PBMC.vs.M-MONO
2.81266e-09	-0.0642328	0.145	0.366	4.55763e-05	MCI	LOC644936	M-PBMC.vs.M-MONO
3.01626e-09	0.189559	0.168	0.028	4.88754e-05	MCI	CXCL5	M-PBMC.vs.M-MONO
3.92794e-09	0.461161	0.786	0.703	6.36483e-05	MCI	TAP1	M-PBMC.vs.M-MONO
5.52209e-09	-0.910824	0.208	0.465	8.94799e-05	MCI	CXCL3	M-PBMC.vs.M-MONO
6.87054e-09	0.557907	0.844	0.76	0.00011133	MCI	CEBPB	M-PBMC.vs.M-MONO
9.21103e-09	-0.349921	0.994	0.99	0.000149255	MCI	MT-CO1	M-PBMC.vs.M-MONO
9.79235e-09	-0.37816	0.983	0.992	0.000158675	MCI	ACTB	M-PBMC.vs.M-MONO
1.20267e-08	-0.381216	0.838	0.903	0.000194881	MCI	APOE	M-PBMC.vs.M-MONO
2.42979e-08	0.283308	0.994	0.99	0.000393723	MCI	IFI30	M-PBMC.vs.M-MONO
2.69601e-08	0.491461	0.884	0.859	0.000436861	MCI	NCF2	M-PBMC.vs.M-MONO
3.41917e-08	0.405588	0.948	0.941	0.000554042	MCI	ISG15	M-PBMC.vs.M-MONO
3.88645e-08	0.534413	0.607	0.409	0.000629761	MCI	ADAMDEC1	M-PBMC.vs.M-MONO
4.57999e-08	0.50183	0.231	0.069	0.000742142	MCI	GREM1	M-PBMC.vs.M-MONO
1.11476e-07	-0.101377	0.422	0.591	0.00180636	MCI	LGALS9	M-PBMC.vs.M-MONO
1.65606e-07	-0.27585	0.723	0.813	0.00268348	MCI	GNAI2	M-PBMC.vs.M-MONO
2.20766e-07	-0.520022	1	1	0.00357729	MCI	IL1B	M-PBMC.vs.M-MONO
2.43641e-07	-0.411997	0.74	0.844	0.00394796	MCI	RPL23	M-PBMC.vs.M-MONO
2.90572e-07	-0.392271	0.948	0.98	0.00470842	MCI	CCL4	M-PBMC.vs.M-MONO
2.97132e-07	-0.406072	0.925	0.959	0.00481473	MCI	MT-ND5	M-PBMC.vs.M-MONO
3.71403e-07	-0.292672	0.555	0.714	0.00601822	MCI	ZYX	M-PBMC.vs.M-MONO
3.84465e-07	0.460915	0.902	0.872	0.00622988	MCI	IFITM3	M-PBMC.vs.M-MONO
4.17429e-07	-0.0847533	0.665	0.767	0.00676402	MCI	UGDH-AS1	M-PBMC.vs.M-MONO
4.66318e-07	0.723176	0.584	0.396	0.00755622	MCI	NDRG1	M-PBMC.vs.M-MONO
4.86139e-07	-0.200788	0.249	0.478	0.00787739	MCI	PTGER4	M-PBMC.vs.M-MONO
6.49788e-07	0.290908	0.428	0.238	0.0105292	MCI	MADD	M-PBMC.vs.M-MONO
7.61168e-07	-0.231596	0.254	0.458	0.012334	MCI	F5	M-PBMC.vs.M-MONO
1.02541e-06	0.508122	0.277	0.118	0.0166157	MCI	TBC1D8	M-PBMC.vs.M-MONO
1.3063e-06	-0.15496	0.214	0.43	0.0211673	MCI	SNRPF	M-PBMC.vs.M-MONO
1.47936e-06	0.26914	0.803	0.734	0.0239715	MCI	IDO1	M-PBMC.vs.M-MONO
2.06704e-06	0.195222	0.376	0.194	0.0334943	MCI	NOTCH1	M-PBMC.vs.M-MONO
2.07247e-06	-0.119839	0.243	0.442	0.0335824	MCI	HIF1A	M-PBMC.vs.M-MONO
2.21184e-06	-1.00674	0.561	0.698	0.0358407	MCI	RELA	M-PBMC.vs.M-MONO
2.7124e-06	-0.319991	0.41	0.619	0.0439517	MCI	PPDPF	M-PBMC.vs.M-MONO
2.72684e-06	0.271015	0.896	0.898	0.0441856	MCI	NPC2	M-PBMC.vs.M-MONO
2.88374e-06	0.195979	0.572	0.394	0.0467281	MCI	HES4	M-PBMC.vs.M-MONO
3.31548e-14	1.40399	0.775	0.345	5.3724e-10	MC	SERPINB2	M-PBMC.vs.M-MONO
2.78511e-10	0.360581	0.97	0.972	4.513e-06	MC	HLA-B	M-PBMC.vs.M-MONO
4.06225e-10	0.500385	1	0.986	6.58246e-06	MC	FTL	M-PBMC.vs.M-MONO
5.13035e-10	0.734471	0.858	0.683	8.31321e-06	MC	CEBPB	M-PBMC.vs.M-MONO
7.59737e-10	0.448251	0.988	0.993	1.23108e-05	MC	B2M	M-PBMC.vs.M-MONO
1.37161e-09	0.675515	0.923	0.876	2.22255e-05	MC	NCF2	M-PBMC.vs.M-MONO
2.00671e-09	0.372568	1	0.986	3.25167e-05	MC	SOD2	M-PBMC.vs.M-MONO
2.06925e-09	-0.399517	1	1	3.35302e-05	MC	MT-ND1	M-PBMC.vs.M-MONO
4.98445e-09	0.499864	0.988	0.959	8.07681e-05	MC	CTSB	M-PBMC.vs.M-MONO
5.25478e-08	-0.454796	0.964	0.986	0.000851485	MC	MT-ND2	M-PBMC.vs.M-MONO
6.21507e-08	-0.382262	0.988	0.993	0.00100709	MC	ACTB	M-PBMC.vs.M-MONO
8.42691e-08	0.402182	0.414	0.138	0.0013655	MC	TNIK	M-PBMC.vs.M-MONO
1.18342e-07	-0.437669	0.74	0.883	0.00191761	MC	RAB12	M-PBMC.vs.M-MONO
2.19142e-07	0.19194	0.964	0.917	0.00355097	MC	CHI3L1	M-PBMC.vs.M-MONO
2.53517e-07	0.545152	0.864	0.759	0.00410799	MC	ASAH1	M-PBMC.vs.M-MONO
3.4473e-07	0.425593	0.964	0.959	0.00558601	MC	ISG15	M-PBMC.vs.M-MONO
4.23682e-07	-0.436401	0.947	0.966	0.00686534	MC	RPLP1	M-PBMC.vs.M-MONO
5.19712e-07	-0.265862	0.142	0.372	0.00842141	MC	TOMM34	M-PBMC.vs.M-MONO
5.66451e-07	-0.637953	0.964	0.993	0.00917878	MC	CD74	M-PBMC.vs.M-MONO
8.22424e-07	-0.488215	0.893	0.952	0.0133266	MC	MT-ATP8	M-PBMC.vs.M-MONO
1.23884e-06	0.475007	0.538	0.338	0.0200741	MC	FCGR2A	M-PBMC.vs.M-MONO
1.26212e-06	0.285253	0.373	0.138	0.0204514	MC	ARID3A	M-PBMC.vs.M-MONO
1.39757e-06	-0.801403	0.527	0.738	0.0226463	MC	HLA-DQA1	M-PBMC.vs.M-MONO
1.79857e-06	-0.342212	0.905	0.966	0.029144	MC	PKM	M-PBMC.vs.M-MONO
1.84867e-06	-0.364012	0.491	0.662	0.0299559	MC	LGALS9	M-PBMC.vs.M-MONO
1.94745e-06	-0.822187	0.432	0.676	0.0315565	MC	HLA-DRB5	M-PBMC.vs.M-MONO
1.9782e-06	0.333223	0.858	0.814	0.0320548	MC	GNS	M-PBMC.vs.M-MONO
2.07748e-06	-0.613472	0.811	0.883	0.0336635	MC	APOE	M-PBMC.vs.M-MONO
2.70052e-06	-0.358864	0.101	0.303	0.0437593	MC	MMP2	M-PBMC.vs.M-MONO
5.86453e-15	1.34526	0.663	0.374	9.50288e-11	NT	SERPINB2	M-PBMC.vs.M-MONO
1.15231e-14	0.523985	0.973	0.943	1.86721e-10	NT	FTL	M-PBMC.vs.M-MONO
3.0679e-12	0.512918	0.938	0.915	4.97122e-08	NT	SOD2	M-PBMC.vs.M-MONO
5.63659e-12	-0.599411	0.584	0.744	9.13352e-08	NT	RAB12	M-PBMC.vs.M-MONO
2.07566e-11	0.993912	0.296	0.069	3.3634e-07	NT	GREM1	M-PBMC.vs.M-MONO
1.46779e-10	-0.13484	0.124	0.366	2.37841e-06	NT	PTGER4	M-PBMC.vs.M-MONO
3.0615e-10	0.705338	0.797	0.703	4.96085e-06	NT	NCF2	M-PBMC.vs.M-MONO
1.32788e-09	-0.35881	0.859	0.923	2.15169e-05	NT	CCL4	M-PBMC.vs.M-MONO
2.85657e-09	0.737615	0.464	0.256	4.62879e-05	NT	ADAMDEC1	M-PBMC.vs.M-MONO
9.89098e-09	-0.54939	0.478	0.671	0.000160273	NT	APOC1	M-PBMC.vs.M-MONO
1.16995e-08	-0.11218	0.12	0.321	0.000189578	NT	SGK1	M-PBMC.vs.M-MONO
1.22886e-08	-0.0845059	0.024	0.163	0.000199124	NT	KCNMA1	M-PBMC.vs.M-MONO
2.06395e-08	0.393457	0.316	0.126	0.000334443	NT	SLC16A6	M-PBMC.vs.M-MONO
2.48113e-08	0.554217	0.866	0.789	0.000402043	NT	RSAD2	M-PBMC.vs.M-MONO
3.32317e-08	0.489677	0.863	0.805	0.000538486	NT	ISG15	M-PBMC.vs.M-MONO
3.66116e-08	1.06177	0.766	0.663	0.000593254	NT	IFITM3	M-PBMC.vs.M-MONO
6.15247e-08	-0.513846	0.708	0.772	0.000996946	NT	APOE	M-PBMC.vs.M-MONO
9.30487e-08	-0.124545	0.027	0.159	0.00150776	NT	DNASE2B	M-PBMC.vs.M-MONO
1.20605e-07	-0.0508459	0.003	0.102	0.00195429	NT	IRF2BPL	M-PBMC.vs.M-MONO
2.00535e-07	-0.370366	0.945	0.992	0.00324947	NT	MT-CO1	M-PBMC.vs.M-MONO
2.16932e-07	0.314939	0.918	0.882	0.00351517	NT	B2M	M-PBMC.vs.M-MONO
2.52059e-07	0.778674	0.636	0.472	0.00408437	NT	FUCA1	M-PBMC.vs.M-MONO
4.53958e-07	-1.10194	0.144	0.305	0.00735593	NT	CHIT1	M-PBMC.vs.M-MONO
4.58856e-07	-0.546437	0.375	0.533	0.00743531	NT	RAPGEF2	M-PBMC.vs.M-MONO
5.07854e-07	-0.130112	0.192	0.386	0.00822927	NT	EML4	M-PBMC.vs.M-MONO
6.99889e-07	-0.0763703	0.027	0.146	0.011341	NT	PSPH	M-PBMC.vs.M-MONO
7.47508e-07	-0.154465	0.296	0.496	0.0121126	NT	EVL	M-PBMC.vs.M-MONO
7.63645e-07	0.21889	0.141	0.02	0.0123741	NT	BMF	M-PBMC.vs.M-MONO
1.26173e-06	0.476182	0.653	0.565	0.0204451	NT	IDO1	M-PBMC.vs.M-MONO
1.54963e-06	0.439803	0.388	0.228	0.0251102	NT	FCGR2A	M-PBMC.vs.M-MONO
1.65546e-06	0.121931	0.189	0.053	0.026825	NT	TTYH2	M-PBMC.vs.M-MONO
1.96408e-06	-0.293459	0.756	0.854	0.031826	NT	PKM	M-PBMC.vs.M-MONO
2.15054e-06	-0.575885	0.653	0.764	0.0348474	NT	PLEK	M-PBMC.vs.M-MONO
2.61963e-06	-0.231976	0.182	0.346	0.0424484	NT	ARHGAP30	M-PBMC.vs.M-MONO
3.18951e-75	0.212939	0.299	0.001	5.16828e-71	T1-monocytes	HBB	M-PBMC.vs.M-MONO
1.18315e-66	0.184108	0.285	0.006	1.91717e-62	T1-monocytes	HBA2	M-PBMC.vs.M-MONO
2.92083e-56	0.280958	0.243	0.005	4.73291e-52	T1-monocytes	HBA1	M-PBMC.vs.M-MONO
4.31911e-24	-0.670206	0.779	0.866	6.99869e-20	T1-monocytes	SPI1	M-PBMC.vs.M-MONO
7.44235e-23	0.668429	0.955	0.937	1.20596e-18	T1-monocytes	NFKBIA	M-PBMC.vs.M-MONO
8.63436e-23	0.600355	0.992	0.992	1.39911e-18	T1-monocytes	SRGN	M-PBMC.vs.M-MONO
6.12253e-22	-0.844875	0.698	0.864	9.92094e-18	T1-monocytes	CD74	M-PBMC.vs.M-MONO
1.02963e-20	-0.527659	0.939	0.993	1.66842e-16	T1-monocytes	SH3BGRL3	M-PBMC.vs.M-MONO
1.75913e-20	-0.564121	0.81	0.927	2.8505e-16	T1-monocytes	MT-ATP8	M-PBMC.vs.M-MONO
1.8791e-20	-0.29107	0.165	0.415	3.04489e-16	T1-monocytes	CCL22	M-PBMC.vs.M-MONO
5.84705e-20	1.04577	0.615	0.372	9.47456e-16	T1-monocytes	G0S2	M-PBMC.vs.M-MONO
3.30875e-19	0.928375	0.483	0.251	5.36149e-15	T1-monocytes	JUN	M-PBMC.vs.M-MONO
1.76754e-18	-0.793272	0.198	0.457	2.86413e-14	T1-monocytes	RHBDD2	M-PBMC.vs.M-MONO
1.84622e-15	-0.169337	0.327	0.499	2.99162e-11	T1-monocytes	FTH1P3	M-PBMC.vs.M-MONO
2.73664e-15	-0.514149	0.335	0.548	4.43446e-11	T1-monocytes	STXBP2	M-PBMC.vs.M-MONO
9.41156e-15	-0.421371	0.62	0.822	1.52505e-10	T1-monocytes	LIMS1	M-PBMC.vs.M-MONO
2.95254e-14	0.426019	0.98	0.87	4.7843e-10	T1-monocytes	IL8	M-PBMC.vs.M-MONO
1.00426e-13	0.596184	0.936	0.859	1.62731e-09	T1-monocytes	SOD2	M-PBMC.vs.M-MONO
1.273e-13	-0.27955	0.869	0.955	2.06277e-09	T1-monocytes	OAZ1	M-PBMC.vs.M-MONO
1.29722e-13	-0.372336	0.33	0.544	2.10202e-09	T1-monocytes	CAPG	M-PBMC.vs.M-MONO
1.86377e-13	0.654354	0.36	0.18	3.02005e-09	T1-monocytes	FOSB	M-PBMC.vs.M-MONO
2.70869e-13	1.19433	0.17	0.049	4.38916e-09	T1-monocytes	TKTL1	M-PBMC.vs.M-MONO
5.84861e-13	-0.0941822	0.123	0.292	9.47709e-09	T1-monocytes	LOC644936	M-PBMC.vs.M-MONO
6.47474e-13	-0.619183	0.358	0.554	1.04917e-08	T1-monocytes	HLA-DPA1	M-PBMC.vs.M-MONO
1.34908e-12	-0.520125	0.623	0.788	2.18606e-08	T1-monocytes	HLA-DRA	M-PBMC.vs.M-MONO
1.71195e-12	-0.401895	0.623	0.746	2.77404e-08	T1-monocytes	ZYX	M-PBMC.vs.M-MONO
4.13215e-12	0.559282	0.791	0.714	6.69573e-08	T1-monocytes	DUSP1	M-PBMC.vs.M-MONO
4.77726e-12	-0.3987	0.472	0.666	7.74107e-08	T1-monocytes	SH3KBP1	M-PBMC.vs.M-MONO
7.85046e-12	-0.606798	0.422	0.615	1.27209e-07	T1-monocytes	CYP1B1	M-PBMC.vs.M-MONO
1.65722e-11	0.461008	0.461	0.263	2.68536e-07	T1-monocytes	SPP1	M-PBMC.vs.M-MONO
1.72651e-11	-0.039928	0.83	0.619	2.79764e-07	T1-monocytes	CCL3	M-PBMC.vs.M-MONO
3.30757e-11	-0.32247	0.841	0.928	5.35959e-07	T1-monocytes	FCER1G	M-PBMC.vs.M-MONO
3.88371e-11	-0.410578	0.218	0.403	6.29317e-07	T1-monocytes	HLA-DPB1	M-PBMC.vs.M-MONO
4.95764e-11	-0.443658	0.226	0.414	8.03336e-07	T1-monocytes	FOXN3	M-PBMC.vs.M-MONO
3.56487e-10	-0.524387	0.433	0.598	5.77651e-06	T1-monocytes	RHOG	M-PBMC.vs.M-MONO
3.59093e-10	0.327395	0.313	0.161	5.81874e-06	T1-monocytes	GADD45B	M-PBMC.vs.M-MONO
4.78056e-10	0.274749	0.98	0.982	7.74643e-06	T1-monocytes	EEF1A1	M-PBMC.vs.M-MONO
5.52161e-10	-0.214119	0.925	0.983	8.94722e-06	T1-monocytes	LAPTM5	M-PBMC.vs.M-MONO
5.72951e-10	-0.329134	0.768	0.849	9.28409e-06	T1-monocytes	GNAI2	M-PBMC.vs.M-MONO
8.7627e-10	-0.325852	0.668	0.822	1.41991e-05	T1-monocytes	RAB31	M-PBMC.vs.M-MONO
9.17057e-10	-0.346794	0.525	0.666	1.486e-05	T1-monocytes	CAPNS1	M-PBMC.vs.M-MONO
9.42005e-10	0.477805	0.765	0.542	1.52643e-05	T1-monocytes	SERPINB2	M-PBMC.vs.M-MONO
1.2139e-09	0.226589	0.128	0.039	1.96701e-05	T1-monocytes	ENO2	M-PBMC.vs.M-MONO
1.37444e-09	-0.343658	0.098	0.245	2.22715e-05	T1-monocytes	ALDH2	M-PBMC.vs.M-MONO
1.5173e-09	-0.444312	0.489	0.644	2.45863e-05	T1-monocytes	S100A8	M-PBMC.vs.M-MONO
1.93053e-09	0.208318	0.81	0.642	3.12823e-05	T1-monocytes	CCL4	M-PBMC.vs.M-MONO
2.30306e-09	-0.223292	0.93	0.981	3.73188e-05	T1-monocytes	TYROBP	M-PBMC.vs.M-MONO
2.54966e-09	0.466213	0.902	0.898	4.13146e-05	T1-monocytes	KLF6	M-PBMC.vs.M-MONO
2.83702e-09	-0.244293	0.885	0.949	4.59712e-05	T1-monocytes	RPLP1	M-PBMC.vs.M-MONO
3.52985e-09	0.106742	0.777	0.608	5.71977e-05	T1-monocytes	CXCL2	M-PBMC.vs.M-MONO
5.13687e-09	-0.338216	0.665	0.757	8.32378e-05	T1-monocytes	TLN1	M-PBMC.vs.M-MONO
5.71666e-09	-0.389841	0.184	0.341	9.26328e-05	T1-monocytes	MT1F	M-PBMC.vs.M-MONO
7.45733e-09	-0.366438	0.36	0.536	0.000120839	T1-monocytes	KCTD12	M-PBMC.vs.M-MONO
8.47576e-09	-0.228681	0.983	1	0.000137341	T1-monocytes	MT-ND1	M-PBMC.vs.M-MONO
9.74995e-09	-0.0850552	0.832	0.918	0.000157988	T1-monocytes	MAB21L3	M-PBMC.vs.M-MONO
1.01757e-08	-0.21882	0.43	0.606	0.000164887	T1-monocytes	MLL5	M-PBMC.vs.M-MONO
1.24086e-08	-0.318193	0.204	0.367	0.00020107	T1-monocytes	C19orf59	M-PBMC.vs.M-MONO
1.32031e-08	-0.416833	0.508	0.652	0.000213943	T1-monocytes	LMNA	M-PBMC.vs.M-MONO
1.42701e-08	-0.242384	0.989	0.998	0.000231232	T1-monocytes	MT-ND4	M-PBMC.vs.M-MONO
1.52875e-08	-0.2195	0.5	0.66	0.000247719	T1-monocytes	ZBTB7A	M-PBMC.vs.M-MONO
1.65298e-08	-0.441463	0.567	0.693	0.000267849	T1-monocytes	S100A4	M-PBMC.vs.M-MONO
1.69562e-08	0.253545	0.872	0.648	0.000274759	T1-monocytes	CXCL3	M-PBMC.vs.M-MONO
1.71964e-08	-0.230184	0.877	0.965	0.00027865	T1-monocytes	CFL1	M-PBMC.vs.M-MONO
2.51868e-08	-0.0732397	0.651	0.805	0.000408127	T1-monocytes	LRRFIP1	M-PBMC.vs.M-MONO
2.53978e-08	-0.339851	0.925	0.989	0.000411546	T1-monocytes	MT-ND2	M-PBMC.vs.M-MONO
2.71146e-08	-0.140154	0.271	0.414	0.000439366	T1-monocytes	PDLIM7	M-PBMC.vs.M-MONO
3.69522e-08	0.477052	0.885	0.816	0.000598774	T1-monocytes	PLIN2	M-PBMC.vs.M-MONO
4.1422e-08	0.468303	0.265	0.138	0.000671202	T1-monocytes	EGR1	M-PBMC.vs.M-MONO
4.80531e-08	0.410962	0.863	0.802	0.000778652	T1-monocytes	C15orf48	M-PBMC.vs.M-MONO
6.57054e-08	-0.242617	0.564	0.666	0.00106469	T1-monocytes	FCGRT	M-PBMC.vs.M-MONO
7.98949e-08	0.372264	0.416	0.261	0.00129462	T1-monocytes	LOC338758	M-PBMC.vs.M-MONO
1.44058e-07	-0.265983	0.26	0.413	0.00233431	T1-monocytes	ALOX5	M-PBMC.vs.M-MONO
1.8016e-07	-0.31694	0.587	0.711	0.00291931	T1-monocytes	ACTN4	M-PBMC.vs.M-MONO
1.83047e-07	-0.543243	0.087	0.204	0.00296609	T1-monocytes	CCR7	M-PBMC.vs.M-MONO
2.04489e-07	0.512076	0.525	0.385	0.00331353	T1-monocytes	IER2	M-PBMC.vs.M-MONO
2.05772e-07	-0.371814	0.056	0.165	0.00333432	T1-monocytes	FPR1	M-PBMC.vs.M-MONO
3.49665e-07	-0.359132	0.715	0.844	0.00566597	T1-monocytes	LYZ	M-PBMC.vs.M-MONO
3.506e-07	-0.298669	0.291	0.428	0.00568112	T1-monocytes	SHKBP1	M-PBMC.vs.M-MONO
3.56241e-07	-0.409586	0.092	0.211	0.00577252	T1-monocytes	ATP6V0A1	M-PBMC.vs.M-MONO
3.78211e-07	-0.0781416	0.682	0.839	0.00612853	T1-monocytes	ANXA2	M-PBMC.vs.M-MONO
4.17302e-07	-0.442857	0.193	0.329	0.00676197	T1-monocytes	HLA-DQB1	M-PBMC.vs.M-MONO
4.2202e-07	-0.27905	0.447	0.59	0.00683841	T1-monocytes	UBE2R2	M-PBMC.vs.M-MONO
4.79708e-07	-0.11954	0.469	0.615	0.0077732	T1-monocytes	CD84	M-PBMC.vs.M-MONO
4.97976e-07	-0.176132	0.109	0.234	0.0080692	T1-monocytes	MICAL1	M-PBMC.vs.M-MONO
5.62808e-07	-0.367712	0.534	0.642	0.00911974	T1-monocytes	CSF1R	M-PBMC.vs.M-MONO
7.86895e-07	-0.224266	0.489	0.636	0.0127508	T1-monocytes	SRSF11	M-PBMC.vs.M-MONO
7.98212e-07	-0.158632	0.796	0.912	0.0129342	T1-monocytes	GABARAP	M-PBMC.vs.M-MONO
8.68717e-07	-0.309289	0.385	0.507	0.0140767	T1-monocytes	PRPF38B	M-PBMC.vs.M-MONO
8.79945e-07	-0.285084	0.279	0.417	0.0142586	T1-monocytes	CHD2	M-PBMC.vs.M-MONO
9.93747e-07	-0.175621	0.075	0.183	0.0161027	T1-monocytes	RAP2A	M-PBMC.vs.M-MONO
1.19589e-06	-0.242974	0.972	0.992	0.0193782	T1-monocytes	IFI30	M-PBMC.vs.M-MONO
1.22947e-06	-0.324273	0.316	0.451	0.0199223	T1-monocytes	PECAM1	M-PBMC.vs.M-MONO
1.30604e-06	-0.511638	0.508	0.57	0.0211631	T1-monocytes	HLA-DRB1	M-PBMC.vs.M-MONO
1.43707e-06	0.211389	0.162	0.076	0.0232863	T1-monocytes	LAMB3	M-PBMC.vs.M-MONO
1.4628e-06	-0.221801	0.039	0.13	0.0237032	T1-monocytes	MT1H	M-PBMC.vs.M-MONO
1.47985e-06	-0.136085	0.053	0.149	0.0239795	T1-monocytes	MT1E	M-PBMC.vs.M-MONO
1.76883e-06	-0.147662	0.081	0.185	0.0286621	T1-monocytes	HLA-DQA2	M-PBMC.vs.M-MONO
1.76971e-06	0.285699	0.922	0.894	0.0286764	T1-monocytes	IER3	M-PBMC.vs.M-MONO
1.90591e-06	-0.350282	0.601	0.702	0.0308834	T1-monocytes	SERPINA1	M-PBMC.vs.M-MONO
2.07286e-06	-0.245772	0.162	0.286	0.0335887	T1-monocytes	C3	M-PBMC.vs.M-MONO
2.09396e-06	-0.371529	0.503	0.631	0.0339306	T1-monocytes	ATP6V1F	M-PBMC.vs.M-MONO
2.13774e-06	-0.128416	0.316	0.449	0.03464	T1-monocytes	HADHA	M-PBMC.vs.M-MONO
2.26135e-06	-0.213253	0.941	0.97	0.0366429	T1-monocytes	PKM	M-PBMC.vs.M-MONO
2.56904e-06	-0.306366	0.307	0.415	0.0416287	T1-monocytes	EMILIN2	M-PBMC.vs.M-MONO
2.65727e-06	-0.227929	0.218	0.347	0.0430584	T1-monocytes	TRIM25	M-PBMC.vs.M-MONO
2.8065e-06	-0.128353	0.575	0.709	0.0454765	T1-monocytes	TNFRSF1B	M-PBMC.vs.M-MONO
2.8653e-06	-0.212918	0.047	0.141	0.0464293	T1-monocytes	C10orf54	M-PBMC.vs.M-MONO
2.91162e-06	-0.0219471	0.958	0.808	0.0471799	T1-monocytes	IL1B	M-PBMC.vs.M-MONO
2.93932e-06	-0.248271	0.662	0.754	0.0476287	T1-monocytes	ENG	M-PBMC.vs.M-MONO
3.08537e-06	-0.162399	0.587	0.734	0.0499954	T1-monocytes	HMGB1	M-PBMC.vs.M-MONO

## Sheet: S2E.TrainingResponses_perStim
TableS2B.Training-response (TR) genes comparing to RPMI-controls of each trained subsets from each condition of in vitro study
p_val	avg_logFC	pct.1	pct.2	p_val_adj	gene	label
2.86188e-28	1.00841	1	0.754	4.63738e-24	IL1B	BG.MCI
1.313e-23	0.843995	0.97	0.89	2.12759e-19	CCL4	BG.MCI
1.09217e-20	0.854114	0.924	0.714	1.76976e-16	PLEK	BG.MCI
2.11824e-18	0.554454	0.894	0.697	3.43239e-14	ASAH1	BG.MCI
1.5093e-15	0.765047	0.932	0.768	2.44567e-11	LGALS3	BG.MCI
2.02225e-15	0.613076	0.924	0.764	3.27686e-11	CSTB	BG.MCI
4.14176e-15	0.736776	0.879	0.714	6.71132e-11	YBX1	BG.MCI
1.15695e-14	0.599098	0.811	0.575	1.87472e-10	HEXB	BG.MCI
2.12112e-14	0.914466	0.848	0.597	3.43706e-10	CCL20	BG.MCI
2.92947e-14	0.684089	0.939	0.807	4.74691e-10	ANXA5	BG.MCI
7.75725e-14	0.768435	0.886	0.73	1.25698e-09	CXCL10	BG.MCI
3.67941e-13	0.767151	0.803	0.568	5.96211e-09	PTGS2	BG.MCI
3.76663e-13	0.661141	0.924	0.752	6.10345e-09	SAT1	BG.MCI
5.36504e-13	0.542976	0.841	0.64	8.69351e-09	CD9	BG.MCI
6.96099e-13	1.1301	0.659	0.368	1.12796e-08	PTX3	BG.MCI
7.89174e-13	0.760754	0.939	0.823	1.27878e-08	GPNMB	BG.MCI
9.67505e-13	0.494449	0.909	0.783	1.56775e-08	GNAS	BG.MCI
2.25289e-12	0.805351	0.803	0.637	3.65059e-08	IRF8	BG.MCI
1.26562e-11	1.36545	0.432	0.169	2.05081e-07	CXCL3	BG.MCI
1.33092e-11	0.627213	0.78	0.558	2.15662e-07	CTSL1	BG.MCI
3.5138e-11	0.736642	0.894	0.697	5.69376e-07	GCH1	BG.MCI
1.91982e-10	0.379579	0.871	0.706	3.11088e-06	LAMP1	BG.MCI
2.01074e-10	0.729764	0.833	0.652	3.2582e-06	IFIH1	BG.MCI
2.08282e-10	0.245528	0.303	0.088	3.375e-06	FAM134B	BG.MCI
3.73691e-10	0.701335	0.212	0.043	6.0553e-06	GDF15	BG.MCI
3.9604e-10	-0.372373	0.106	0.411	6.41744e-06	STAB1	BG.MCI
4.63017e-10	-1.01514	0.25	0.525	7.50272e-06	C1QC	BG.MCI
5.49526e-10	-0.957839	0.295	0.592	8.90452e-06	RNASE1	BG.MCI
6.39189e-10	0.463453	0.833	0.628	1.03574e-05	PPT1	BG.MCI
8.22221e-10	1.23506	0.553	0.334	1.33233e-05	IL6	BG.MCI
8.78539e-10	0.585585	0.697	0.508	1.42358e-05	MPP1	BG.MCI
1.17423e-09	0.448399	0.917	0.728	1.90272e-05	PLAUR	BG.MCI
1.24249e-09	-0.82173	0.886	0.809	2.01332e-05	IFI6	BG.MCI
1.45378e-09	0.147622	0.235	0.057	2.35571e-05	C19orf59	BG.MCI
1.85236e-09	-0.695955	0.932	0.862	3.00156e-05	WARS	BG.MCI
2.15382e-09	-0.908513	0.848	0.785	3.49005e-05	TNIP1	BG.MCI
2.18475e-09	0.331463	0.924	0.752	3.54017e-05	BCL2A1	BG.MCI
2.2313e-09	0.320253	0.659	0.411	3.6156e-05	LTA4H	BG.MCI
2.58016e-09	0.596621	0.735	0.592	4.18089e-05	PCBP1	BG.MCI
2.90215e-09	0.329285	0.924	0.785	4.70264e-05	APLP2	BG.MCI
2.96558e-09	-1.38062	0.295	0.556	4.80543e-05	FCN1	BG.MCI
3.92569e-09	0.374231	0.955	0.807	6.36119e-05	LIPA	BG.MCI
3.94157e-09	0.315497	0.985	0.907	6.38693e-05	B2M	BG.MCI
4.01114e-09	0.373848	0.841	0.642	6.49965e-05	MYL12A	BG.MCI
4.18081e-09	0.41395	0.841	0.663	6.77458e-05	ACTR3	BG.MCI
4.20928e-09	0.462705	0.727	0.513	6.82072e-05	TFRC	BG.MCI
6.51153e-09	-0.923817	0.508	0.652	0.000105513	IL4I1	BG.MCI
7.34521e-09	0.480609	0.727	0.561	0.000119022	NFKBIZ	BG.MCI
7.34917e-09	0.919683	0.742	0.535	0.000119086	TNF	BG.MCI
7.54811e-09	0.131812	0.288	0.095	0.00012231	B3GNT5	BG.MCI
7.61061e-09	0.656702	0.742	0.566	0.000123322	RAPGEF2	BG.MCI
7.83221e-09	0.330563	0.742	0.597	0.000126913	C6orf62	BG.MCI
7.9568e-09	0.463342	0.682	0.506	0.000128932	FDX1	BG.MCI
7.97703e-09	-0.712909	0.576	0.754	0.00012926	FN1	BG.MCI
8.28393e-09	0.122961	0.136	0.017	0.000134233	C3orf58	BG.MCI
9.09621e-09	-0.954229	0.386	0.606	0.000147395	C1QA	BG.MCI
1.09218e-08	-0.50496	0.909	0.814	0.000176977	HLA-E	BG.MCI
1.1022e-08	0.42627	0.811	0.702	0.000178601	ARPC1B	BG.MCI
1.42064e-08	0.404705	0.803	0.656	0.0002302	IFI44	BG.MCI
1.76003e-08	0.437227	0.909	0.792	0.000285196	GBP1	BG.MCI
2.08803e-08	-0.437873	0.992	0.995	0.000338344	MT-ND4	BG.MCI
2.3208e-08	0.360763	0.886	0.757	0.000376062	IFIT2	BG.MCI
2.32638e-08	0.753688	0.576	0.356	0.000376967	SDHB	BG.MCI
2.34883e-08	1.30356	0.803	0.637	0.000380605	ATP6V1B2	BG.MCI
3.04411e-08	0.433216	0.72	0.504	0.000493267	EMP1	BG.MCI
3.23325e-08	0.342485	0.856	0.704	0.000523916	SDCBP	BG.MCI
3.34894e-08	-0.892397	0.871	0.773	0.000542662	RPS11	BG.MCI
3.47268e-08	0.430901	0.765	0.604	0.000562713	CCDC88A	BG.MCI
3.79121e-08	0.327463	0.864	0.752	0.000614328	ANXA2	BG.MCI
5.30885e-08	0.441482	0.629	0.387	0.000860247	MS4A4A	BG.MCI
7.14018e-08	0.299086	0.492	0.272	0.00115699	ATPIF1	BG.MCI
7.88311e-08	0.142472	0.5	0.303	0.00127738	HMGN2	BG.MCI
9.24277e-08	0.653722	0.614	0.415	0.0014977	IL18	BG.MCI
9.46062e-08	0.812934	0.758	0.601	0.001533	STX11	BG.MCI
9.92071e-08	-0.640981	0.864	0.838	0.00160755	CCL5	BG.MCI
1.04797e-07	0.522765	0.833	0.649	0.00169813	SNX10	BG.MCI
1.32557e-07	0.255616	0.803	0.613	0.00214795	RNF130	BG.MCI
1.34974e-07	0.513846	0.674	0.47	0.00218712	EIF1B	BG.MCI
1.42685e-07	0.501878	0.833	0.709	0.00231207	NBN	BG.MCI
1.43736e-07	-1.03066	0.621	0.692	0.0023291	EMP3	BG.MCI
1.44765e-07	0.347453	0.886	0.728	0.00234578	ACSL1	BG.MCI
1.56962e-07	0.441335	0.682	0.451	0.00254342	ATP6V1A	BG.MCI
1.62304e-07	-0.934424	0.947	0.883	0.00262997	CD74	BG.MCI
1.68165e-07	-0.440444	0.947	0.9	0.00272494	ISG15	BG.MCI
1.8368e-07	0.290253	0.856	0.73	0.00297636	TNFAIP3	BG.MCI
1.88215e-07	-0.198401	0.008	0.196	0.00304984	MMP2	BG.MCI
1.8887e-07	0.425117	0.758	0.64	0.00306045	MCL1	BG.MCI
1.90841e-07	0.039774	0.212	0.062	0.00309239	MME	BG.MCI
1.91894e-07	0.561535	0.894	0.702	0.00310945	TXN	BG.MCI
1.92109e-07	0.241593	0.977	0.938	0.00311293	VIM	BG.MCI
2.27197e-07	0.404117	0.742	0.606	0.00368151	COX6C	BG.MCI
3.24699e-07	0.528373	0.553	0.37	0.00526143	NCEH1	BG.MCI
3.28583e-07	0.622946	0.485	0.296	0.00532436	CD55	BG.MCI
3.37222e-07	0.230739	0.735	0.568	0.00546434	RIPK2	BG.MCI
3.545e-07	-0.584352	0.917	0.866	0.00574432	MT-RNR1	BG.MCI
3.55162e-07	0.56015	0.583	0.396	0.00575504	FAM96A	BG.MCI
3.92371e-07	0.480293	0.871	0.716	0.00635797	C15orf48	BG.MCI
4.01106e-07	-0.779534	0.848	0.776	0.00649952	RPL10	BG.MCI
4.03295e-07	0.275725	0.909	0.811	0.00653499	CTSS	BG.MCI
4.10788e-07	0.565064	0.705	0.532	0.0066564	IGSF6	BG.MCI
4.53465e-07	-0.655471	0.098	0.313	0.00734794	IGFBP4	BG.MCI
4.66978e-07	0.376493	0.674	0.513	0.00756691	CLTC	BG.MCI
5.33805e-07	0.113127	0.136	0.026	0.00864978	MARCO	BG.MCI
5.41423e-07	0.92275	0.348	0.167	0.00877323	FAIM	BG.MCI
5.63966e-07	-0.647197	0.144	0.344	0.0091385	HLA-DQA2	BG.MCI
6.12229e-07	-0.90374	0.576	0.69	0.00992057	C1QB	BG.MCI
6.18709e-07	0.771593	0.848	0.687	0.0100256	HNRNPC	BG.MCI
6.494e-07	0.373789	0.985	0.895	0.0105229	SH3BGRL3	BG.MCI
6.78318e-07	0.630459	0.803	0.599	0.0109915	TRIM22	BG.MCI
7.56327e-07	0.451305	0.803	0.63	0.0122555	TGOLN2	BG.MCI
8.29647e-07	0.671973	0.705	0.52	0.0134436	UBE2B	BG.MCI
9.56795e-07	-0.842437	0.742	0.69	0.0155039	TYMP	BG.MCI
9.67412e-07	0.304596	0.833	0.726	0.0156759	PTMA	BG.MCI
9.89346e-07	0.286443	0.833	0.632	0.0160314	ANXA1	BG.MCI
9.92206e-07	0.651813	0.803	0.683	0.0160777	CD53	BG.MCI
1.03191e-06	-0.889211	0.477	0.652	0.0167211	CCR7	BG.MCI
1.201e-06	0.38273	0.583	0.408	0.019461	GABARAPL2	BG.MCI
1.21944e-06	0.454036	0.644	0.487	0.0197598	ZNF706	BG.MCI
1.21946e-06	0.693601	0.538	0.344	0.0197601	FBXL3	BG.MCI
1.23001e-06	-0.773049	0.879	0.733	0.0199312	UBC	BG.MCI
1.24035e-06	-0.43786	1	0.99	0.0200986	MT-ND1	BG.MCI
1.24181e-06	0.309694	0.795	0.652	0.0201223	DBI	BG.MCI
1.29033e-06	0.28817	0.909	0.745	0.0209086	RPL9	BG.MCI
1.31205e-06	0.359069	0.773	0.563	0.0212605	ASAP1	BG.MCI
1.37663e-06	0.14866	0.174	0.048	0.0223069	FPR1	BG.MCI
1.44081e-06	0.410298	0.697	0.523	0.0233468	ARF6	BG.MCI
1.44269e-06	0.244792	0.674	0.523	0.0233774	2015-09-01	BG.MCI
1.58501e-06	0.525522	0.614	0.413	0.0256835	PLIN2	BG.MCI
1.605e-06	0.291703	0.705	0.544	0.0260074	RHEB	BG.MCI
1.69398e-06	-0.552429	0.174	0.389	0.0274492	PTGIR	BG.MCI
1.73092e-06	0.291865	0.811	0.652	0.0280478	FABP5	BG.MCI
1.75786e-06	0.43218	0.75	0.566	0.0284844	PRKAR1A	BG.MCI
1.7795e-06	0.296344	0.795	0.635	0.028835	TMEM50A	BG.MCI
1.79497e-06	0.515387	0.712	0.542	0.0290856	SLC25A3	BG.MCI
1.91074e-06	0.262443	0.576	0.406	0.0309616	IDH1	BG.MCI
1.9231e-06	0.388707	0.47	0.291	0.0311618	TMEM38B	BG.MCI
1.95964e-06	0.340306	0.818	0.68	0.0317541	NAMPT	BG.MCI
2.03334e-06	0.409028	0.727	0.561	0.0329483	CD36	BG.MCI
2.03905e-06	0.256779	0.621	0.425	0.0330408	SDC2	BG.MCI
2.08752e-06	-0.0501567	0.576	0.418	0.0338261	MDH1	BG.MCI
2.32274e-06	-0.98675	0.742	0.702	0.0376378	RPL28	BG.MCI
2.3913e-06	0.0345206	0.136	0.029	0.0387487	HCAR3	BG.MCI
2.46656e-06	0.0153522	0.242	0.091	0.0399681	ITGA6	BG.MCI
2.51572e-06	0.337211	0.591	0.391	0.0407647	NDUFB3	BG.MCI
2.6054e-06	-0.0502774	0.22	0.074	0.042218	SEC1P	BG.MCI
2.7387e-06	-0.497331	0.303	0.499	0.0443779	CMKLR1	BG.MCI
2.76158e-06	0.23869	0.553	0.348	0.0447486	SLIRP	BG.MCI
2.76274e-06	0.42738	0.773	0.666	0.0447675	ACTR2	BG.MCI
2.76682e-06	0.446545	0.545	0.363	0.0448336	NPL	BG.MCI
2.93949e-06	0.641209	0.538	0.341	0.0476314	ISCU	BG.MCI
3.25264e-06	0.3351	0.879	0.704	0.0527057	KYNU	BG.MCI
3.29286e-06	0.324752	0.765	0.592	0.0533575	ATP5L	BG.MCI
3.5204e-06	0.36067	0.523	0.351	0.0570445	DHX15	BG.MCI
3.56323e-06	0.217738	0.439	0.241	0.0577385	RRAGD	BG.MCI
3.64706e-06	0.0414859	0.72	0.563	0.059097	LACTB	BG.MCI
4.35579e-06	0.130473	0.818	0.678	0.0705812	ARPC5	BG.MCI
4.36975e-06	0.379847	0.689	0.465	0.0708073	ACAA2	BG.MCI
4.55264e-06	0.400481	0.811	0.69	0.0737709	RAP1B	BG.MCI
4.76533e-06	-0.39321	0.394	0.523	0.0772174	HES4	BG.MCI
6.09523e-06	-0.259413	0.598	0.43	0.0987671	NDUFB8	BG.MCI
6.56412e-06	0.155969	0.576	0.411	0.106365	FAM107B	BG.MCI
6.62099e-06	0.411769	0.614	0.415	0.107287	TAOK3	BG.MCI
6.73368e-06	0.328416	0.485	0.313	0.109113	UBE2D1	BG.MCI
7.12647e-06	0.450992	0.742	0.58	0.115477	NDUFA1	BG.MCI
7.69251e-06	0.34269	0.727	0.558	0.124649	TMEM66	BG.MCI
8.03972e-06	0.244075	0.765	0.64	0.130276	CD164	BG.MCI
8.33334e-06	0.869464	0.742	0.594	0.135033	ATP1B3	BG.MCI
8.70594e-06	0.625618	0.818	0.678	0.141071	H2AFY	BG.MCI
8.92914e-06	0.411692	0.644	0.489	0.144688	RAP1A	BG.MCI
9.72968e-06	0.373089	0.629	0.473	0.15766	COX5A	BG.MCI
9.94742e-06	0.360967	0.621	0.434	0.161188	SPARC	BG.MCI
1.06389e-05	0.147163	0.614	0.43	0.172393	IGF2R	BG.MCI
1.06483e-05	0.296908	0.773	0.649	0.172545	HSP90B1	BG.MCI
1.11579e-05	0.895425	0.553	0.377	0.180803	MRAS	BG.MCI
1.12325e-05	0.194461	0.47	0.303	0.182011	TMEM14C	BG.MCI
1.13053e-05	-0.283889	0.152	0.348	0.183191	IGFLR1	BG.MCI
1.13125e-05	0.6705	0.811	0.699	0.183308	TNFAIP6	BG.MCI
1.14441e-05	0.137316	0.856	0.671	0.18544	ACP5	BG.MCI
1.2606e-05	0.573649	0.644	0.458	0.204267	GTF2B	BG.MCI
1.31227e-05	0.195918	0.356	0.186	0.21264	SGK1	BG.MCI
1.3275e-05	-0.397634	0.977	0.952	0.215109	MT-ND2	BG.MCI
1.32914e-05	-0.124207	0.076	0.255	0.215373	SEMA6B	BG.MCI
1.43236e-05	0.205114	0.689	0.52	0.2321	CYCS	BG.MCI
1.43982e-05	0.640839	0.629	0.482	0.233309	SGTB	BG.MCI
1.50787e-05	0.908494	0.818	0.652	0.244335	RBM47	BG.MCI
1.58292e-05	-0.659039	0.598	0.632	0.256496	RPL29	BG.MCI
1.65366e-05	0.260935	0.621	0.451	0.267959	TMED10	BG.MCI
1.71823e-05	-0.622017	0.712	0.661	0.278423	TAP1	BG.MCI
1.79924e-05	-0.297035	0.212	0.399	0.291549	PRRC2A	BG.MCI
1.80465e-05	0.600407	0.689	0.544	0.292425	DNAJA1	BG.MCI
1.83292e-05	0.564306	0.621	0.47	0.297007	RPS27L	BG.MCI
1.90693e-05	0.197888	0.75	0.618	0.308999	BZW1	BG.MCI
1.94918e-05	0.0650333	0.174	0.057	0.315845	BST1	BG.MCI
1.9911e-05	0.279936	0.394	0.232	0.322638	PPAP2B	BG.MCI
2.01969e-05	0.250956	0.606	0.439	0.32727	MITF	BG.MCI
2.08303e-05	0.220262	0.992	0.881	0.337535	HLA-B	BG.MCI
2.38275e-05	0.431584	0.561	0.389	0.386101	TMEM33	BG.MCI
2.41492e-05	-0.509739	0.417	0.556	0.391314	ANPEP	BG.MCI
2.43243e-05	0.49439	0.462	0.272	0.394151	EPAS1	BG.MCI
2.46319e-05	-1.04729	0.47	0.592	0.399135	LY6E	BG.MCI
2.50446e-05	0.386032	0.652	0.506	0.405823	TM9SF2	BG.MCI
2.59149e-05	0.933701	0.659	0.518	0.419926	UQCRFS1	BG.MCI
2.60698e-05	0.295001	0.811	0.675	0.422435	SMS	BG.MCI
2.65569e-05	0.321404	0.629	0.499	0.430328	MFSD1	BG.MCI
2.69573e-05	0.124497	0.212	0.081	0.436816	ANXA6	BG.MCI
2.70889e-05	1.38104	0.311	0.158	0.438949	CXCL2	BG.MCI
2.73289e-05	-0.446699	0.902	0.862	0.442838	TIMP1	BG.MCI
2.75417e-05	0.208175	0.447	0.277	0.446285	SCCPDH	BG.MCI
2.80277e-05	0.251204	0.5	0.325	0.454161	STARD3NL	BG.MCI
2.8255e-05	0.235611	0.318	0.158	0.457843	CKLF	BG.MCI
2.86246e-05	-0.256584	0.977	0.943	0.463834	MT-ND3	BG.MCI
2.93527e-05	0.16416	0.25	0.115	0.475631	QPCT	BG.MCI
3.19616e-05	0.325166	0.629	0.518	0.517906	PSMA1	BG.MCI
3.26365e-05	0.089957	0.114	0.026	0.528842	DNAJB4	BG.MCI
3.30111e-05	0.314506	0.545	0.375	0.534912	HNRNPH3	BG.MCI
3.33389e-05	0.235314	0.765	0.663	0.540224	RAB8B	BG.MCI
3.41738e-05	0.156078	0.432	0.267	0.553752	SFT2D1	BG.MCI
3.83115e-05	0.372149	0.818	0.671	0.6208	CREG1	BG.MCI
3.83247e-05	-0.457159	0.515	0.599	0.621013	GRAMD1A	BG.MCI
3.85525e-05	-0.242596	0.023	0.16	0.624704	CFP	BG.MCI
4.03068e-05	-0.785385	0.765	0.704	0.653131	CYBA	BG.MCI
4.15239e-05	0.029035	0.545	0.391	0.672853	HSD17B4	BG.MCI
4.27793e-05	0.315116	0.394	0.232	0.693197	NHP2L1	BG.MCI
4.28306e-05	0.1311	0.205	0.081	0.694027	GCHFR	BG.MCI
4.39525e-05	0.192403	0.598	0.399	0.712206	SOAT1	BG.MCI
4.53186e-05	0.260649	0.795	0.656	0.734343	PSMA6	BG.MCI
4.5464e-05	0.08674	0.78	0.635	0.736699	PLSCR1	BG.MCI
4.65239e-05	0.251492	0.811	0.659	0.753873	ARF1	BG.MCI
4.81107e-05	0.40303	0.545	0.401	0.779586	ETFA	BG.MCI
4.8277e-05	0.130065	0.682	0.516	0.782281	USP33	BG.MCI
4.85829e-05	0.435606	0.758	0.582	0.787237	CCRL2	BG.MCI
4.95014e-05	0.362177	0.614	0.461	0.80212	PTPRE	BG.MCI
4.97758e-05	0.382472	0.909	0.804	0.806567	ACTG1	BG.MCI
5.06124e-05	0.134871	0.515	0.339	0.820123	PLEKHF2	BG.MCI
5.12373e-05	0.350597	0.5	0.344	0.83025	DHRS7	BG.MCI
5.30651e-05	0.221721	0.735	0.594	0.859866	USP12	BG.MCI
5.34322e-05	-0.64598	0.061	0.21	0.865816	CCL19	BG.MCI
5.6514e-05	-0.132563	0.008	0.129	0.915753	VMO1	BG.MCI
5.94245e-05	-0.877398	0.773	0.737	0.962915	FLNA	BG.MCI
6.03698e-05	0.319071	0.598	0.43	0.978233	NDUFB6	BG.MCI
6.08666e-05	0.263058	0.697	0.551	0.986283	NCOA4	BG.MCI
6.1881e-05	0.273175	0.394	0.234	1	RGCC	BG.MCI
6.2198e-05	0.279012	0.705	0.53	1	PTP4A1	BG.MCI
6.23918e-05	0.143993	0.227	0.105	1	RARRES1	BG.MCI
6.23963e-05	0.260059	0.848	0.718	1	RPS3A	BG.MCI
6.3142e-05	0.220877	0.682	0.508	1	BTF3	BG.MCI
6.34524e-05	0.223425	0.439	0.277	1	FUT4	BG.MCI
6.49238e-05	0.309942	0.636	0.487	1	GLIPR1	BG.MCI
6.53622e-05	-0.0619791	0.629	0.47	1	IQGAP2	BG.MCI
6.69715e-05	-0.0815421	0.727	0.537	1	NECAP2	BG.MCI
6.76249e-05	0.396568	0.614	0.406	1	NOP10	BG.MCI
7.10882e-05	0.299782	0.659	0.549	1	RAB1A	BG.MCI
7.15434e-05	-0.191808	0.508	0.351	1	MNDA	BG.MCI
7.20934e-05	-0.0130516	0.727	0.57	1	TSPAN14	BG.MCI
7.48847e-05	0.115517	0.364	0.205	1	FAM168B	BG.MCI
7.55531e-05	-0.210175	0.091	0.251	1	FCGR2B	BG.MCI
7.61257e-05	0.269996	0.879	0.74	1	GM2A	BG.MCI
7.96853e-05	0.21958	0.561	0.384	1	HNRNPF	BG.MCI
8.18815e-05	0.368496	0.333	0.189	1	NLRP3	BG.MCI
8.21153e-05	-0.116019	0.598	0.394	1	GLIPR2	BG.MCI
8.42003e-05	0.379482	0.455	0.315	1	SYPL1	BG.MCI
8.70232e-05	0.259924	0.591	0.465	1	PRDX3	BG.MCI
8.91562e-05	0.152602	0.841	0.687	1	RPL5	BG.MCI
8.91784e-05	0.363784	0.47	0.346	1	ANXA4	BG.MCI
9.0942e-05	0.0193985	0.174	0.062	1	MTRNR2L8	BG.MCI
9.19503e-05	0.0569942	0.167	0.057	1	AMICA1	BG.MCI
9.24779e-05	0.206895	0.53	0.377	1	IDI1	BG.MCI
9.26136e-05	0.341564	0.432	0.265	1	FAIM3	BG.MCI
9.42091e-05	0.0550614	0.167	0.06	1	MLF1IP	BG.MCI
9.98632e-05	0.363986	0.742	0.609	1	TNFAIP8	BG.MCI
0.000100296	0.122775	0.674	0.484	1	BTG3	BG.MCI
0.000101846	0.111136	0.235	0.103	1	CLEC12A	BG.MCI
0.000106149	0.189301	0.364	0.212	1	ACOT13	BG.MCI
0.000106787	0.412522	0.689	0.57	1	PSMA3	BG.MCI
0.000106814	-0.174312	0.008	0.122	1	ETV3L	BG.MCI
0.000107401	0.424947	0.788	0.635	1	ZC3H12A	BG.MCI
0.000107579	0.229914	0.947	0.85	1	SLAMF7	BG.MCI
0.00010828	0.191052	0.576	0.432	1	SRI	BG.MCI
0.000108996	-0.058259	0.697	0.544	1	2002-09-01	BG.MCI
0.000113642	0.222548	0.78	0.618	1	IFNGR2	BG.MCI
0.000113656	0.64135	0.705	0.585	1	HNRNPU	BG.MCI
0.00011513	-0.022522	0.053	0.196	1	LAMC2	BG.MCI
0.000117162	0.246332	0.864	0.709	1	EIF4G2	BG.MCI
0.000117258	0.286918	0.606	0.456	1	SCP2	BG.MCI
0.00011741	0.339494	0.75	0.558	1	COX5B	BG.MCI
0.000117454	-0.7457	0.477	0.589	1	TNFRSF9	BG.MCI
0.000118215	0.407441	0.659	0.518	1	JAK2	BG.MCI
0.000123776	-0.153299	0.258	0.425	1	SLC16A12	BG.MCI
0.000127586	-1.19153	0.5	0.57	1	CSF1R	BG.MCI
0.000127667	0.242448	0.674	0.549	1	ERP44	BG.MCI
0.000131353	0.430946	0.75	0.554	1	MTDH	BG.MCI
0.000133971	-0.818163	0.53	0.611	1	SPHK1	BG.MCI
0.000136149	-0.625714	0.432	0.535	1	GTPBP1	BG.MCI
0.000137987	0.392678	0.258	0.131	1	VWA5A	BG.MCI
0.000140649	0.272775	0.492	0.341	1	MAN1A1	BG.MCI
0.000141359	0.252954	0.568	0.403	1	CSNK1A1	BG.MCI
0.000148893	0.10543	0.424	0.253	1	BAG3	BG.MCI
0.000151413	0.017776	0.242	0.119	1	C1QBP	BG.MCI
0.000152244	0.236457	0.576	0.396	1	DYNLL1	BG.MCI
0.000152398	0.0189886	0.174	0.067	1	STK38L	BG.MCI
0.000153068	-0.502124	0.583	0.64	1	IRF7	BG.MCI
0.000154194	0.271355	0.5	0.37	1	HNRNPAB	BG.MCI
0.000158712	0.364753	0.515	0.391	1	TSPAN3	BG.MCI
0.00016055	0.250221	0.652	0.504	1	LPXN	BG.MCI
0.000163269	0.126292	0.47	0.325	1	LDLR	BG.MCI
0.000163544	0.326961	0.348	0.205	1	CA2	BG.MCI
0.000163962	0.0832018	0.803	0.644	1	LAMP2	BG.MCI
0.000164322	-0.428279	0.902	0.847	1	MT-ATP8	BG.MCI
0.000164925	0.401557	0.227	0.103	1	APOBEC3A	BG.MCI
0.000165294	0.367759	0.106	0.029	1	GEM	BG.MCI
0.000165907	-0.105287	0.015	0.126	1	CCDC9	BG.MCI
0.000169694	0.300312	0.697	0.594	1	KIF5B	BG.MCI
0.000174565	0.276497	0.364	0.229	1	MKNK1	BG.MCI
0.000177921	0.14135	0.545	0.379	1	SPG21	BG.MCI
0.000191521	0.271695	0.538	0.413	1	TXNRD1	BG.MCI
0.000195589	0.219085	0.606	0.511	1	TMEM30A	BG.MCI
0.000195594	0.114886	0.136	0.045	1	TDRD3	BG.MCI
0.000199833	0.0131692	0.621	0.492	1	ADAM9	BG.MCI
0.000200697	-0.136971	0.106	0.258	1	ADAM28	BG.MCI
0.000201875	0.332505	0.462	0.327	1	ETNK1	BG.MCI
0.000202088	0.42865	0.591	0.439	1	MAPK1IP1L	BG.MCI
0.000202672	0.234684	0.303	0.177	1	DRAM2	BG.MCI
0.000203159	-0.0512326	0.568	0.384	1	UQCRC2	BG.MCI
0.000203246	-0.20818	0.205	0.348	1	STX5	BG.MCI
0.000203457	-0.422879	0.379	0.511	1	DRAP1	BG.MCI
0.000207203	0.241325	0.803	0.642	1	GNG5	BG.MCI
0.000212605	-0.539916	0.795	0.752	1	RPS2	BG.MCI
0.000213407	0.0750176	0.788	0.611	1	GSTO1	BG.MCI
0.000214131	0.0595419	0.591	0.427	1	ATP5F1	BG.MCI
0.000215121	0.435979	0.788	0.64	1	UBE2D3	BG.MCI
0.000220087	0.17664	0.621	0.47	1	COPB1	BG.MCI
0.000220741	0.595539	0.568	0.418	1	MGST1	BG.MCI
0.000221355	0.426608	0.5	0.368	1	TCP1	BG.MCI
0.000224096	0.391255	0.432	0.289	1	FAM91A1	BG.MCI
0.000231777	0.135739	0.417	0.274	1	TXNDC17	BG.MCI
0.000233017	0.297613	0.439	0.294	1	DDAH2	BG.MCI
0.000233876	-0.332643	0.356	0.511	1	LAMP3	BG.MCI
0.000234964	0.21771	0.5	0.344	1	PTGER4	BG.MCI
0.000235197	0.371074	0.598	0.453	1	HIGD2A	BG.MCI
0.000238403	0.293354	0.803	0.635	1	SUB1	BG.MCI
0.000241112	0.196437	0.432	0.277	1	SGMS1	BG.MCI
0.000241284	0.209758	0.227	0.107	1	SEL1L3	BG.MCI
0.000241468	0.0409903	0.152	0.055	1	TMEM128	BG.MCI
0.000242728	0.170769	0.591	0.415	1	CCT5	BG.MCI
0.00024277	0.343997	0.402	0.255	1	TIPARP	BG.MCI
0.000251846	0.293122	0.477	0.341	1	ALOX5AP	BG.MCI
0.000251984	0.297189	0.235	0.115	1	LOC100129034	BG.MCI
0.000254365	0.729901	0.485	0.322	1	KCNAB2	BG.MCI
0.000256056	-0.497292	0.333	0.473	1	TSPAN33	BG.MCI
0.00025786	0.21118	0.621	0.516	1	ATP5H	BG.MCI
0.000264114	0.153572	0.652	0.482	1	HEXA	BG.MCI
0.000267311	0.061229	0.947	0.811	1	MALAT1	BG.MCI
0.000268312	0.101345	0.856	0.747	1	IL1RN	BG.MCI
0.00027078	0.173129	0.705	0.585	1	PICALM	BG.MCI
0.000271335	-0.434781	0.379	0.549	1	TMEM176B	BG.MCI
0.000274766	-0.0259522	0.015	0.122	1	PBLD	BG.MCI
0.000277694	-0.742858	0.667	0.683	1	NFKB2	BG.MCI
0.000279868	0.217699	0.841	0.718	1	ARPC3	BG.MCI
0.000280277	0.358383	0.553	0.427	1	EIF3A	BG.MCI
0.000292721	0.113866	0.833	0.678	1	AHNAK	BG.MCI
0.000299272	0.052204	0.144	0.05	1	EPB41L1	BG.MCI
0.000300991	0.0804058	0.235	0.112	1	SLAMF9	BG.MCI
0.000314369	0.1364	0.614	0.48	1	RAB11A	BG.MCI
0.000316875	-0.681145	0.75	0.718	1	SLC2A6	BG.MCI
0.000317117	0.0587595	0.598	0.458	1	AFF4	BG.MCI
0.000318265	0.0370989	0.659	0.556	1	FAM49B	BG.MCI
0.000321988	0.282517	0.288	0.165	1	YRDC	BG.MCI
0.000338171	0.57612	0.674	0.547	1	HNRPDL	BG.MCI
0.000342798	-0.879132	0.424	0.544	1	CD4	BG.MCI
0.000344284	0.374015	0.689	0.527	1	RNF149	BG.MCI
0.000352259	0.208027	0.636	0.504	1	ATP5A1	BG.MCI
0.000355658	0.132704	0.735	0.606	1	POMP	BG.MCI
0.000358302	0.0801041	0.288	0.155	1	LILRA2	BG.MCI
0.000364191	0.438351	0.614	0.473	1	TCEB1	BG.MCI
0.000365182	0.0152934	0.311	0.177	1	RAB6A	BG.MCI
0.0003704	0.51563	0.712	0.616	1	DUSP1	BG.MCI
0.000371489	-0.0525184	0.015	0.117	1	LINC00330	BG.MCI
0.000372259	-0.0331222	0.621	0.504	1	DEGS1	BG.MCI
0.000373737	0.108684	0.682	0.563	1	TMBIM4	BG.MCI
0.00039077	0.11278	0.591	0.422	1	NIPA2	BG.MCI
0.000393567	0.144405	0.78	0.621	1	ITGB1	BG.MCI
0.000406466	0.207176	0.561	0.413	1	RALA	BG.MCI
0.000409401	0.302763	0.295	0.165	1	C18orf25	BG.MCI
0.000420326	0.653651	0.432	0.305	1	GLRX	BG.MCI
0.000430662	-0.0156489	0.939	0.826	1	CCL3	BG.MCI
0.000438216	0.194113	0.689	0.547	1	REEP5	BG.MCI
0.000442133	0.0483333	0.144	0.053	1	CHML	BG.MCI
0.00044866	-0.0970254	0.015	0.117	1	KLRG1	BG.MCI
0.000452961	0.177926	0.242	0.117	1	TMEM217	BG.MCI
0.000453424	0.365943	0.667	0.563	1	PTPRC	BG.MCI
0.000456702	0.0289385	0.758	0.652	1	LAP3	BG.MCI
0.000457103	0.22049	0.682	0.556	1	HADHB	BG.MCI
0.000471484	0.0841835	0.758	0.587	1	QKI	BG.MCI
0.000474689	-0.178785	0.091	0.22	1	EPN1	BG.MCI
0.00047647	0.415762	0.341	0.198	1	TIMP3	BG.MCI
0.000478446	0.204879	0.561	0.42	1	HDGF	BG.MCI
0.000479756	-0.121695	0.598	0.461	1	DDX3X	BG.MCI
0.000481328	-0.0449608	0.265	0.138	1	LEPROTL1	BG.MCI
0.000483428	0.0750383	0.545	0.422	1	PDCD6IP	BG.MCI
0.000496155	0.220999	0.591	0.475	1	CASP7	BG.MCI
0.000496685	0.539508	0.833	0.723	1	RBM3	BG.MCI
0.000508727	0.332385	0.659	0.549	1	CTSC	BG.MCI
0.000515551	0.303731	0.583	0.449	1	HMGN1	BG.MCI
0.000526135	0.223866	0.523	0.358	1	CYC1	BG.MCI
0.000530644	0.174551	0.583	0.47	1	GNPTG	BG.MCI
0.000543752	0.216521	0.712	0.621	1	PTP4A2	BG.MCI
0.000544038	-0.0617539	0.652	0.52	1	SNX3	BG.MCI
0.000546985	0.0231513	0.159	0.062	1	GOLGA8S	BG.MCI
0.000559225	0.135208	0.742	0.618	1	ABL2	BG.MCI
0.00056196	0.341504	0.258	0.143	1	DOCK11	BG.MCI
0.000562356	0.137011	0.348	0.208	1	NFYC	BG.MCI
0.000574323	0.440418	0.727	0.587	1	NR4A3	BG.MCI
0.000575069	0.248458	0.485	0.346	1	SYK	BG.MCI
0.000599022	0.114072	0.114	0.036	1	CYGB	BG.MCI
0.000599036	0.229688	0.735	0.587	1	MAP2K3	BG.MCI
0.000602236	0.373636	0.598	0.453	1	LIMS1	BG.MCI
0.000610216	0.107842	0.682	0.501	1	PTPN12	BG.MCI
0.000612631	0.0869886	0.159	0.067	1	ZSWIM7	BG.MCI
0.000636326	0.149852	0.803	0.656	1	CD48	BG.MCI
0.000638219	-0.285089	0.121	0.258	1	SCAF1	BG.MCI
0.000641929	-0.511152	0.598	0.585	1	IFI35	BG.MCI
0.000642575	0.0764974	0.152	0.062	1	LYPLAL1	BG.MCI
0.000665269	0.335346	0.439	0.315	1	ZC3H12C	BG.MCI
0.000673385	0.0649586	0.371	0.236	1	ITGAV	BG.MCI
0.000674838	0.204114	0.545	0.437	1	TBCA	BG.MCI
0.000689146	0.66488	0.561	0.42	1	LASP1	BG.MCI
0.00069023	0.0106352	0.659	0.508	1	DDOST	BG.MCI
0.000692246	0.240827	0.795	0.63	1	GRB2	BG.MCI
0.000700529	0.0787367	0.894	0.745	1	AQP9	BG.MCI
0.000701068	0.38803	0.629	0.496	1	USP15	BG.MCI
0.000703759	0.115894	0.682	0.589	1	SRSF3	BG.MCI
0.000714877	0.29916	0.371	0.234	1	AIM1	BG.MCI
0.000716513	0.11794	0.538	0.387	1	DDX21	BG.MCI
0.000721142	-0.75973	0.318	0.451	1	HLA-DQA1	BG.MCI
0.000727823	-0.233378	0.712	0.594	1	SAP18	BG.MCI
0.000734436	0.101389	0.621	0.484	1	COMT	BG.MCI
0.000735073	-0.709012	0.424	0.544	1	SIGLEC1	BG.MCI
0.000740719	-0.563607	0.629	0.654	1	PVRL2	BG.MCI
0.000741142	-0.495939	0.53	0.57	1	COPE	BG.MCI
0.000742455	0.23085	0.667	0.535	1	LAPTM4A	BG.MCI
0.000748244	0.24741	0.455	0.327	1	SESTD1	BG.MCI
0.000756477	-0.0249404	0.621	0.494	1	CHMP2A	BG.MCI
0.00075973	0.0519088	0.735	0.594	1	PNRC2	BG.MCI
0.000762517	-0.0437643	0.091	0.222	1	SBF1	BG.MCI
0.000778695	0.223457	0.288	0.167	1	ETS2	BG.MCI
0.000785471	-0.673219	0.848	0.733	1	RPS15	BG.MCI
0.00079605	0.352537	0.417	0.286	1	GTF3A	BG.MCI
0.000801988	0.191337	0.758	0.628	1	DDX60L	BG.MCI
0.00080308	0.941561	0.538	0.384	1	HPCAL1	BG.MCI
0.000813812	-0.60733	0.78	0.683	1	RPL17	BG.MCI
0.000814667	0.790203	0.348	0.222	1	CDIPT	BG.MCI
0.000816315	-0.073442	0.03	0.131	1	ZNF791	BG.MCI
0.000823587	-0.0966814	0.152	0.303	1	RNF24	BG.MCI
0.000829053	0.325953	0.606	0.47	1	NFAT5	BG.MCI
0.000834904	0.801749	0.447	0.317	1	CSF1	BG.MCI
0.00084004	0.0321277	0.417	0.289	1	SAV1	BG.MCI
0.000850442	-0.292423	0.182	0.325	1	MARCKSL1	BG.MCI
0.00087516	0.28491	0.818	0.714	1	LOC731424	BG.MCI
0.000876901	0.423023	0.78	0.647	1	COX7C	BG.MCI
0.00088206	0.489461	0.591	0.406	1	SLC39A1	BG.MCI
0.000884146	-0.0309303	0.614	0.411	1	FERMT3	BG.MCI
0.000893992	0.614951	0.591	0.451	1	CYP51A1	BG.MCI
0.000897079	0.193987	0.47	0.337	1	CCT6A	BG.MCI
0.000900507	-0.465084	0.333	0.463	1	TRADD	BG.MCI
0.00092015	-0.224822	0.174	0.32	1	FAM26F	BG.MCI
0.000959478	0.318076	0.682	0.568	1	TMED5	BG.MCI
0.000961391	-0.0281054	0.023	0.119	1	WDR92	BG.MCI
0.000967152	0.079007	0.447	0.284	1	NDUFB10	BG.MCI
0.000993406	0.584529	0.167	0.298	1	YIF1B	BG.MCI
0.00100473	-0.0502466	0.826	0.661	1	DDX5	BG.MCI
0.00100686	0.0820872	0.212	0.107	1	CDK7	BG.MCI
0.0010223	0.467074	0.485	0.334	1	MYEOV2	BG.MCI
0.00102309	0.207976	0.727	0.609	1	KHDRBS1	BG.MCI
0.00102541	-0.095156	0.053	0.169	1	CTSO	BG.MCI
0.00103082	0.286085	0.636	0.52	1	CHMP5	BG.MCI
0.00103563	-0.698987	0.917	0.819	1	RSAD2	BG.MCI
0.00105258	0.275168	0.477	0.363	1	SAMHD1	BG.MCI
0.00105911	0.0874937	0.636	0.456	1	TNFSF9	BG.MCI
0.00106104	-0.110251	0.023	0.117	1	MT-TH	BG.MCI
0.00106256	0.0906787	0.788	0.692	1	IL8	BG.MCI
0.00106451	-0.178742	0.038	0.141	1	HIC1	BG.MCI
0.00106597	0.0947813	0.848	0.747	1	H3F3B	BG.MCI
0.00107348	0.178417	0.682	0.537	1	IRG1	BG.MCI
0.00107859	-0.117385	0.47	0.327	1	RAB22A	BG.MCI
0.00108012	0.0369197	0.523	0.391	1	C11orf31	BG.MCI
0.00108834	0.0147087	0.576	0.453	1	PAPOLA	BG.MCI
0.00109161	0.274362	0.477	0.346	1	NABP1	BG.MCI
0.00110905	0.0661272	0.621	0.489	1	PCMT1	BG.MCI
0.00111011	0.435149	0.561	0.439	1	NUS1	BG.MCI
0.00112868	0.189048	0.462	0.322	1	ARPC1A	BG.MCI
0.00113032	0.339983	0.742	0.621	1	PSMA7	BG.MCI
0.00113386	0.179637	0.871	0.742	1	RTN4	BG.MCI
0.00114445	-0.350008	0.962	0.871	1	CTSD	BG.MCI
0.00114483	-0.199057	0.932	0.847	1	TMSB10	BG.MCI
0.00115467	0.417578	0.114	0.038	1	DHX33	BG.MCI
0.001165	0.207051	0.417	0.303	1	GCA	BG.MCI
0.00116586	0.173655	0.144	0.06	1	TIFA	BG.MCI
0.00116761	0.380756	0.598	0.506	1	SHFM1	BG.MCI
0.00117745	-0.68329	0.538	0.609	1	ATP5J2	BG.MCI
0.00117861	0.0935739	0.28	0.165	1	DUSP6	BG.MCI
0.00118465	0.307957	0.674	0.544	1	WSB1	BG.MCI
0.0011868	0.106491	0.47	0.348	1	SDHD	BG.MCI
0.00119424	0.127001	0.841	0.68	1	ARL8B	BG.MCI
0.00122637	-0.634697	0.856	0.733	1	RPS28	BG.MCI
0.00125264	-0.0332698	0.568	0.425	1	ZNF267	BG.MCI
0.00125689	0.0117634	0.144	0.057	1	RNASEK-C17orf49	BG.MCI
0.0012654	0.117034	0.636	0.535	1	AZIN1	BG.MCI
0.00127195	0.112631	0.235	0.126	1	STMN1	BG.MCI
0.00128012	0.27853	0.553	0.458	1	CCL2	BG.MCI
0.00128158	0.476029	0.409	0.327	1	PDCD10	BG.MCI
0.00128208	0.196378	0.977	0.912	1	TMSB4X	BG.MCI
0.00130613	-0.438125	0.78	0.69	1	RPS10	BG.MCI
0.00132375	-0.211466	0.023	0.117	1	PHF8	BG.MCI
0.001336	0.125505	0.28	0.16	1	NSMAF	BG.MCI
0.00133716	0.075471	0.205	0.1	1	C10orf118	BG.MCI
0.00134643	-0.0806595	0.727	0.575	1	MORF4L1	BG.MCI
0.00135242	0.0659619	0.879	0.745	1	ITGB2	BG.MCI
0.00135284	0.076584	0.545	0.379	1	PRKCB	BG.MCI
0.00136404	0.14408	0.742	0.611	1	PLEKHB2	BG.MCI
0.0013686	0.114332	0.811	0.692	1	RPS15A	BG.MCI
0.00140671	-0.147843	0.189	0.327	1	KDM4B	BG.MCI
0.00140993	-0.101437	0.068	0.184	1	RABGAP1	BG.MCI
0.00141198	0.122932	0.712	0.57	1	MAP3K8	BG.MCI
0.00143352	0.0780289	0.644	0.501	1	ATP6V1E1	BG.MCI
0.00143455	0.0532205	0.864	0.726	1	FBP1	BG.MCI
0.00145524	0.0605828	0.129	0.05	1	METTL10	BG.MCI
0.00145755	-0.956395	0.795	0.735	1	HLA-DRB1	BG.MCI
0.00150544	0.278708	0.674	0.537	1	STX12	BG.MCI
0.0015251	-0.086008	0.023	0.115	1	FOXF1	BG.MCI
0.00154271	0.306568	0.258	0.148	1	OLR1	BG.MCI
0.0015458	0.601647	0.78	0.635	1	CAST	BG.MCI
0.001553	-0.283914	0.159	0.289	1	CINP	BG.MCI
0.00157585	0.264077	0.697	0.527	1	ATP5G3	BG.MCI
0.00160047	0.19798	0.818	0.692	1	HNRNPA2B1	BG.MCI
0.00160384	-0.124037	0.076	0.191	1	GIGYF1	BG.MCI
0.00160455	0.300274	0.803	0.68	1	PIM3	BG.MCI
0.00161771	0.126228	0.318	0.193	1	SOS2	BG.MCI
0.00163086	0.376435	0.583	0.482	1	ATP6V1H	BG.MCI
0.00163679	-0.364359	0.152	0.064	1	PNO1	BG.MCI
0.00164289	0.239911	0.424	0.291	1	NPEPPS	BG.MCI
0.00165218	-0.0745951	0.485	0.358	1	ZFX	BG.MCI
0.00165849	0.200865	0.386	0.253	1	DDX46	BG.MCI
0.0016811	0.133122	0.523	0.36	1	MAPKAP1	BG.MCI
0.00170132	0.0667005	0.697	0.573	1	MGST3	BG.MCI
0.00174283	-0.323238	0.364	0.494	1	CADM1	BG.MCI
0.00174437	-0.127591	0.212	0.337	1	KREMEN1	BG.MCI
0.00175234	0.445045	0.583	0.47	1	PEPD	BG.MCI
0.00175462	0.0779985	0.788	0.675	1	FNDC3B	BG.MCI
0.00175894	-0.0477314	0.038	0.136	1	ZHX3	BG.MCI
0.00178304	-0.0302408	0.061	0.167	1	INADL	BG.MCI
0.00184478	0.11699	0.144	0.062	1	SLC35B3	BG.MCI
0.00185202	0.295213	0.765	0.647	1	HSPA8	BG.MCI
0.00186348	-0.10379	0.106	0.222	1	MT-TS2	BG.MCI
0.00186617	-0.588904	0.485	0.558	1	RHOC	BG.MCI
0.00187161	0.554556	0.621	0.451	1	BLVRB	BG.MCI
0.00188728	-0.214812	0.205	0.36	1	CBX6	BG.MCI
0.00189906	0.133613	0.174	0.084	1	AGTPBP1	BG.MCI
0.0019146	0.157344	0.515	0.399	1	TMED7	BG.MCI
0.00191831	-0.759797	0.205	0.339	1	CPSF7	BG.MCI
0.00196327	0.175085	0.303	0.191	1	EIF4G3	BG.MCI
0.00196384	-0.0581426	0.136	0.27	1	BRWD3	BG.MCI
0.00196489	0.402554	0.667	0.542	1	SFPQ	BG.MCI
0.00196794	0.0836626	0.197	0.103	1	IKBIP	BG.MCI
0.00198102	0.275986	0.379	0.274	1	CBR1	BG.MCI
0.00198783	-0.105938	0.659	0.484	1	NDUFB9	BG.MCI
0.00202696	0.199193	0.341	0.217	1	IKZF1	BG.MCI
0.00202967	0.0309496	0.152	0.064	1	MEX3C	BG.MCI
0.00203587	0.131153	0.735	0.637	1	DYNLT1	BG.MCI
0.00206504	0.0519944	0.242	0.141	1	ACAT2	BG.MCI
0.00206588	-0.206052	0.394	0.26	1	IFNGR1	BG.MCI
0.00206942	0.360428	0.447	0.351	1	NDUFAB1	BG.MCI
0.00207084	0.497146	0.636	0.518	1	UBE2J1	BG.MCI
0.00211765	-1.02783	0.371	0.508	1	LOC440896	BG.MCI
0.00211856	0.336613	0.265	0.16	1	HIST1H2BK	BG.MCI
0.00212391	0.0438701	0.818	0.683	1	LRRFIP1	BG.MCI
0.00212961	0.255225	0.871	0.69	1	GNS	BG.MCI
0.00212998	0.259047	0.803	0.675	1	DNAJB6	BG.MCI
0.00216173	-0.579266	0.75	0.718	1	OAS3	BG.MCI
0.00216903	-0.369786	0.053	0.153	1	IGFBP6	BG.MCI
0.00219491	0.274092	0.311	0.205	1	IVNS1ABP	BG.MCI
0.00221123	0.291715	0.553	0.434	1	FAM96B	BG.MCI
0.0022125	-0.475209	0.803	0.709	1	ISG20	BG.MCI
0.0022159	-0.047347	0.03	0.122	1	ZBTB7B	BG.MCI
0.00224611	0.102082	0.439	0.31	1	VPS4B	BG.MCI
0.00226575	0.235174	0.447	0.313	1	BCAT1	BG.MCI
0.00226636	-0.0223704	0.689	0.573	1	SCPEP1	BG.MCI
0.00226799	0.24249	0.614	0.496	1	ARID5B	BG.MCI
0.00226824	0.0703892	0.485	0.339	1	CORO1C	BG.MCI
0.00226942	-0.520313	0.795	0.709	1	CST3	BG.MCI
0.00228049	-0.462079	0.515	0.578	1	OS9	BG.MCI
0.00228242	0.067769	0.629	0.484	1	MDFIC	BG.MCI
0.00228277	0.193883	0.508	0.394	1	SEL1L	BG.MCI
0.00230287	-0.148743	0.053	0.155	1	TAOK2	BG.MCI
0.00232781	0.16437	0.409	0.284	1	MRPS36	BG.MCI
0.00233027	-0.885137	0.606	0.635	1	HLA-DPB1	BG.MCI
0.00234341	-0.0150279	0.152	0.284	1	COL23A1	BG.MCI
0.00234781	-0.197179	0.023	0.107	1	RARRES3	BG.MCI
0.00236687	0.332684	0.341	0.217	1	ATP5E	BG.MCI
0.00238534	-0.489269	0.205	0.322	1	SCN1B	BG.MCI
0.00239142	-0.364531	0.758	0.585	1	APOC1	BG.MCI
0.00241182	0.383363	0.712	0.623	1	CTNNA1	BG.MCI
0.00243014	-0.173924	0.091	0.205	1	SLC7A5P2	BG.MCI
0.00243482	-0.120389	0.045	0.141	1	EMP2	BG.MCI
0.00244501	0.154443	0.333	0.222	1	LOC401397	BG.MCI
0.00247811	-0.119857	0.265	0.399	1	PRKCSH	BG.MCI
0.00254498	-0.0795912	0.023	0.107	1	TSTD3	BG.MCI
0.00255045	0.118788	0.462	0.337	1	ID2	BG.MCI
0.00256133	0.0834469	0.197	0.1	1	DENND2D	BG.MCI
0.00257319	0.219002	0.47	0.348	1	GPBP1L1	BG.MCI
0.00257846	0.0958526	0.189	0.095	1	C11orf73	BG.MCI
0.00258837	-0.0455057	0.023	0.107	1	DOK1	BG.MCI
0.00262387	0.326062	0.705	0.573	1	CHMP4B	BG.MCI
0.00265775	0.255371	0.424	0.31	1	COMMD6	BG.MCI
0.00270539	0.276278	0.659	0.556	1	SSB	BG.MCI
0.00271013	-0.0509031	0.038	0.131	1	JAK3	BG.MCI
0.00271925	-0.222252	0.371	0.465	1	TGFB1	BG.MCI
0.00272735	0.0387434	0.705	0.592	1	HLA-DMB	BG.MCI
0.00274141	0.43567	0.523	0.401	1	ARID4B	BG.MCI
0.00274841	-0.277362	0.068	0.169	1	ARL4C	BG.MCI
0.00276007	0.135586	0.515	0.382	1	UBQLN1	BG.MCI
0.00276021	-0.176389	0.235	0.356	1	PRDM7	BG.MCI
0.00276117	0.251533	0.333	0.229	1	SNRPE	BG.MCI
0.00276781	0.0962147	0.606	0.468	1	N4BP1	BG.MCI
0.00278162	0.0590519	0.129	0.053	1	ENOX2	BG.MCI
0.00278266	0.223726	0.447	0.332	1	NAA50	BG.MCI
0.00278736	0.232741	0.28	0.169	1	SSFA2	BG.MCI
0.00279344	0.0913665	0.667	0.554	1	SLC31A2	BG.MCI
0.00280043	-0.166013	0.22	0.339	1	ETV7	BG.MCI
0.00281405	-0.0227318	0.265	0.382	1	APOL1	BG.MCI
0.0028263	-0.206487	0.273	0.382	1	NCF1C	BG.MCI
0.00282662	0.261112	0.636	0.508	1	RAB2A	BG.MCI
0.00283088	0.170193	0.879	0.709	1	CYP27A1	BG.MCI
0.00285155	-0.221655	0.068	0.169	1	SEMA3A	BG.MCI
0.00287219	-0.0634619	0.045	0.143	1	OGFOD1	BG.MCI
0.00290185	-0.707568	0.689	0.632	1	NAPA	BG.MCI
0.00290646	0.274582	0.311	0.203	1	NAA15	BG.MCI
0.00291908	0.0603634	0.25	0.141	1	PDE3B	BG.MCI
0.00292045	0.350059	0.583	0.508	1	PI4K2B	BG.MCI
0.0029237	-0.578294	0.803	0.723	1	PLD3	BG.MCI
0.00292667	0.230689	0.28	0.172	1	ATP6V0A1	BG.MCI
0.00293658	-0.415659	0.705	0.558	1	TNIP3	BG.MCI
0.00304681	0.288402	0.538	0.453	1	TACC1	BG.MCI
0.0030526	-0.182101	0.061	0.162	1	PLCB3	BG.MCI
0.00305769	-0.196787	0.159	0.279	1	DCTN5	BG.MCI
0.0030741	0.0443177	0.341	0.222	1	PFDN2	BG.MCI
0.00308108	-0.461432	0.742	0.673	1	TAPBP	BG.MCI
0.0030835	0.0507383	0.326	0.205	1	BTBD1	BG.MCI
0.00308904	0.212629	0.318	0.212	1	GTPBP4	BG.MCI
0.00309107	0.153847	0.402	0.289	1	ANAPC16	BG.MCI
0.00309385	0.166952	0.174	0.088	1	TATDN1	BG.MCI
0.00312472	0.961566	0.333	0.232	1	CCL8	BG.MCI
0.00312691	0.0442564	0.205	0.107	1	RPA3	BG.MCI
0.00312738	-0.107709	0.03	0.119	1	CST7	BG.MCI
0.0031342	0.198134	0.545	0.406	1	NCSTN	BG.MCI
0.00314972	0.291891	0.598	0.482	1	ATF3	BG.MCI
0.00319446	0.101368	0.659	0.551	1	PTGES3	BG.MCI
0.00320715	0.122803	0.864	0.757	1	RPL15	BG.MCI
0.00320933	0.230259	1	0.983	1	IFI30	BG.MCI
0.00322	-0.0428182	0.621	0.473	1	TUBA1A	BG.MCI
0.00323061	0.321845	0.652	0.539	1	SMARCA5	BG.MCI
0.00323531	0.137144	0.326	0.208	1	NCBP2	BG.MCI
0.00325127	0.347205	0.326	0.227	1	PLGRKT	BG.MCI
0.00327657	0.168556	0.614	0.506	1	CHST11	BG.MCI
0.00328793	0.226678	0.364	0.263	1	UBE2Q2	BG.MCI
0.00329775	0.0664809	0.121	0.05	1	DIRC2	BG.MCI
0.00333551	0.366863	0.5	0.399	1	RAB18	BG.MCI
0.00333927	-0.0174042	0.909	0.8	1	S100A6	BG.MCI
0.00334843	0.292746	0.409	0.298	1	SCFD1	BG.MCI
0.00335621	-0.689974	0.288	0.42	1	DCAF7	BG.MCI
0.00338607	0.110861	0.258	0.153	1	ALDH1A1	BG.MCI
0.00341956	-0.238285	0.25	0.356	1	MIIP	BG.MCI
0.00343054	0.223318	0.5	0.394	1	AKT1	BG.MCI
0.00343316	0.0690223	0.144	0.067	1	SNCA	BG.MCI
0.00343393	-0.0323888	0.03	0.117	1	MTFR1L	BG.MCI
0.00344247	-0.340077	0.318	0.43	1	ZNF385A	BG.MCI
0.00345211	-0.412799	0.402	0.506	1	ANTXR2	BG.MCI
0.00349023	-0.0189888	0.773	0.623	1	RAB10	BG.MCI
0.00349398	-0.234381	0.197	0.32	1	ZMIZ2	BG.MCI
0.00351341	0.15467	0.174	0.088	1	PHTF2	BG.MCI
0.0035549	-0.161696	0.091	0.203	1	CBX4	BG.MCI
0.00355586	-0.53886	0.258	0.384	1	LOC374443	BG.MCI
0.00357865	0.438564	0.371	0.246	1	SIRPB1	BG.MCI
0.00358263	0.196223	0.379	0.258	1	ARMCX3	BG.MCI
0.00360063	0.165217	0.182	0.095	1	SPRED1	BG.MCI
0.00361065	0.0870967	0.205	0.11	1	ARHGAP18	BG.MCI
0.00361176	0.11967	0.303	0.193	1	UBA2	BG.MCI
0.00363541	0.272891	0.462	0.348	1	SSBP1	BG.MCI
0.00365061	0.0788386	0.409	0.303	1	PDCD5	BG.MCI
0.00365898	-0.140801	0.712	0.566	1	LCP2	BG.MCI
0.00367444	0.228875	0.939	0.84	1	LYZ	BG.MCI
0.00367821	-0.10801	0.629	0.504	1	SOD1	BG.MCI
0.00370456	0.170487	0.477	0.377	1	VEZF1	BG.MCI
0.003723	0.227024	0.288	0.189	1	PSMD10	BG.MCI
0.00372362	-0.122279	0.523	0.439	1	SNHG6	BG.MCI
0.00372918	-0.209128	0.061	0.155	1	TPM2	BG.MCI
0.00374406	0.0838675	0.106	0.041	1	RIOK1	BG.MCI
0.00374849	0.0931546	0.189	0.103	1	DESI2	BG.MCI
0.00377685	0.978651	0.47	0.36	1	BLOC1S2	BG.MCI
0.00378513	0.452857	0.583	0.489	1	SRSF5	BG.MCI
0.00381437	-0.0336274	0.038	0.124	1	PCDHB9	BG.MCI
0.00388837	-0.475781	0.477	0.554	1	ABHD12	BG.MCI
0.00391559	-0.177241	0.152	0.272	1	FGL2	BG.MCI
0.0039719	-0.0101975	0.356	0.224	1	DUSP23	BG.MCI
0.00397814	-0.220832	0.318	0.456	1	DVL3	BG.MCI
0.00399693	-0.178815	0.636	0.554	1	TMBIM1	BG.MCI
0.00399905	-0.402965	0.75	0.673	1	RPL18	BG.MCI
0.00401622	-0.098631	0.106	0.21	1	CHKB	BG.MCI
0.0040172	0.334491	0.447	0.346	1	SEC63	BG.MCI
0.0040357	0.0164285	0.652	0.523	1	RAN	BG.MCI
0.00403677	0.136688	0.492	0.365	1	SLC31A1	BG.MCI
0.00403793	0.495543	0.538	0.442	1	GALNT1	BG.MCI
0.00405184	-0.0514457	0.538	0.418	1	CYSTM1	BG.MCI
0.0040761	0.0637388	0.295	0.177	1	TMEM91	BG.MCI
0.00411108	-0.631387	0.674	0.64	1	ACADVL	BG.MCI
0.00411706	0.409725	0.356	0.241	1	BLCAP	BG.MCI
0.00412232	-0.134237	0.78	0.654	1	ATP6V1F	BG.MCI
0.00412743	0.186046	0.689	0.573	1	MTHFD2	BG.MCI
0.00414193	-0.522145	0.644	0.642	1	TAGLN2	BG.MCI
0.00417096	-0.0624916	0.462	0.348	1	GPD2	BG.MCI
0.00421408	0.189462	1	0.993	1	MT-ATP6	BG.MCI
0.00421744	0.432569	0.212	0.122	1	LGALSL	BG.MCI
0.0042272	0.519166	0.659	0.544	1	SPP1	BG.MCI
0.00422818	-0.159646	0.205	0.325	1	SECTM1	BG.MCI
0.00423432	0.184622	0.023	0.103	1	RAB42	BG.MCI
0.00423763	-0.588088	0.856	0.74	1	RPL13	BG.MCI
0.00424915	0.236453	0.326	0.215	1	EFHA1	BG.MCI
0.00425227	-0.101343	0.045	0.136	1	ATG9A	BG.MCI
0.00426169	0.210791	0.265	0.158	1	LSM7	BG.MCI
0.00427003	0.0531672	0.03	0.112	1	TNKS	BG.MCI
0.00428104	0.197664	0.689	0.568	1	IL15RA	BG.MCI
0.00428209	0.0611501	0.788	0.611	1	TALDO1	BG.MCI
0.00428852	0.130422	0.788	0.644	1	SEC61B	BG.MCI
0.00430601	0.291949	0.689	0.592	1	ATP2B1	BG.MCI
0.00432	0.144868	0.333	0.229	1	PXDC1	BG.MCI
0.00432343	0.0296335	0.159	0.074	1	NR4A2	BG.MCI
0.00433266	-0.354075	0.917	0.804	1	NPC2	BG.MCI
0.00434688	-0.108371	0.106	0.215	1	NAA60	BG.MCI
0.00435858	0.0608207	0.144	0.067	1	AP1AR	BG.MCI
0.00436862	-0.105673	0.053	0.148	1	THBS1	BG.MCI
0.00438217	0.130529	0.432	0.31	1	SELK	BG.MCI
0.00439218	-0.6441	0.394	0.52	1	IL7R	BG.MCI
0.00441048	-0.682927	0.477	0.549	1	MMP9	BG.MCI
0.00441962	0.0175409	0.318	0.186	1	MT-TA	BG.MCI
0.00442304	0.123106	0.205	0.117	1	C1orf52	BG.MCI
0.00442317	0.411576	0.659	0.556	1	LEPROT	BG.MCI
0.00443083	0.15043	0.265	0.169	1	MRPL13	BG.MCI
0.0044655	0.0668185	0.5	0.375	1	PECAM1	BG.MCI
0.00446765	-0.0467279	0.038	0.126	1	TTYH2	BG.MCI
0.00450374	0.160218	0.515	0.391	1	MCMBP	BG.MCI
0.00453587	0.27562	0.47	0.382	1	OSTC	BG.MCI
0.00454712	0.187094	0.568	0.413	1	MPC1	BG.MCI
0.0045706	0.0952127	0.159	0.079	1	DOCK3	BG.MCI
0.00458298	-0.0335525	0.189	0.329	1	REST	BG.MCI
0.00463326	0.0561953	0.227	0.126	1	EP400	BG.MCI
0.00465768	-0.301775	0.159	0.263	1	SLC35C2	BG.MCI
0.00466656	-0.400806	0.629	0.616	1	GRINA	BG.MCI
0.00467536	0.107271	0.197	0.107	1	MAPKAPK5	BG.MCI
0.0046934	0.166976	0.621	0.492	1	TM9SF3	BG.MCI
0.00476239	0.266916	0.485	0.37	1	ELL2	BG.MCI
0.00480039	0.039488	0.129	0.055	1	LYSMD3	BG.MCI
0.00481394	0.0931612	0.5	0.36	1	NCK2	BG.MCI
0.00481549	0.246173	0.295	0.198	1	PRKACB	BG.MCI
0.00483851	0.219869	0.553	0.427	1	RNF181	BG.MCI
0.0048444	-0.0964314	0.038	0.124	1	LYNX1	BG.MCI
0.00484478	0.188657	0.447	0.32	1	PIGT	BG.MCI
0.0048488	0.122076	0.333	0.229	1	PSMD12	BG.MCI
0.00487244	-0.0139517	0.053	0.148	1	MGC39372	BG.MCI
0.00490922	0.0313097	0.295	0.181	1	MT-TN	BG.MCI
0.00492665	0.0694556	0.788	0.678	1	RPL7	BG.MCI
0.00493594	0.128287	0.424	0.286	1	SLC37A2	BG.MCI
0.00495591	0.0360679	0.803	0.673	1	MBNL1	BG.MCI
0.00495764	0.069107	0.508	0.379	1	LAMTOR1	BG.MCI
0.00500865	0.0815596	0.152	0.072	1	ZNF219	BG.MCI
0.00502273	-0.0211756	0.674	0.547	1	RILPL2	BG.MCI
0.00504034	-0.76149	0.053	0.148	1	TNFSF14	BG.MCI
0.00504525	0.368265	0.182	0.098	1	SPRYD7	BG.MCI
0.00508076	-0.0707731	0.136	0.248	1	AIM2	BG.MCI
0.00514862	0.233889	0.25	0.153	1	UTP3	BG.MCI
0.00515204	-0.106149	0.735	0.578	1	GHITM	BG.MCI
0.00518731	-0.27926	0.182	0.282	1	CARM1	BG.MCI
0.00524926	-0.513867	0.652	0.644	1	CTNNB1	BG.MCI
0.00526401	0.1144	0.682	0.589	1	NR3C1	BG.MCI
0.00526611	0.145624	0.379	0.265	1	METRNL	BG.MCI
0.00528272	0.0798472	0.152	0.076	1	ODC1	BG.MCI
0.00528317	-0.198413	0.098	0.203	1	SORBS3	BG.MCI
0.00529608	0.081066	0.379	0.255	1	CD300A	BG.MCI
0.00530228	-0.266572	0.379	0.477	1	BCL3	BG.MCI
0.0053493	0.200833	0.348	0.234	1	WDFY4	BG.MCI
0.00536915	0.160808	0.576	0.418	1	LSS	BG.MCI
0.00537186	-0.320923	0.909	0.747	1	RPLP2	BG.MCI
0.00538097	0.10431	0.129	0.057	1	RGS1	BG.MCI
0.00538941	0.283393	0.159	0.084	1	MRPL34	BG.MCI
0.00541614	-0.511148	0.78	0.695	1	MGLL	BG.MCI
0.0055578	-0.0496256	0.689	0.499	1	C14orf2	BG.MCI
0.00557976	0.0685157	0.174	0.091	1	COQ2	BG.MCI
0.00558238	-0.025329	0.97	0.838	1	GRN	BG.MCI
0.00560256	0.0340618	0.197	0.105	1	NFIL3	BG.MCI
0.00560403	0.20843	0.318	0.205	1	TMEM185B	BG.MCI
0.00561722	0.113708	0.106	0.043	1	MIPEP	BG.MCI
0.00564558	0.185366	0.864	0.733	1	ITM2B	BG.MCI
0.00565993	-0.137875	0.697	0.57	1	CDV3	BG.MCI
0.00566621	0.26435	0.386	0.277	1	ZFAND5	BG.MCI
0.00571746	0.507032	0.53	0.434	1	CPVL	BG.MCI
0.00571897	-0.104717	0.174	0.088	1	PRAM1	BG.MCI
0.00572196	0.0753961	0.924	0.764	1	OAZ1	BG.MCI
0.00575215	0.0560669	0.424	0.296	1	CYB5R4	BG.MCI
0.00579477	0.215984	0.515	0.389	1	WDR83OS	BG.MCI
0.00586177	-0.0710922	0.053	0.141	1	PCIF1	BG.MCI
0.00588132	-0.140912	0.432	0.303	1	F5	BG.MCI
0.00590811	0.273244	0.591	0.484	1	SEC62	BG.MCI
0.00590836	0.0767788	0.674	0.597	1	EIF4H	BG.MCI
0.00595126	0.171074	0.136	0.064	1	SNUPN	BG.MCI
0.00596888	-0.161086	0.129	0.239	1	USP4	BG.MCI
0.00598075	0.18028	0.189	0.105	1	ENPP4	BG.MCI
0.0059818	-0.174964	0.348	0.461	1	RAB11B	BG.MCI
0.00599875	-0.016618	0.053	0.143	1	AKR1B10	BG.MCI
0.00600813	0.0968851	0.894	0.78	1	HLA-C	BG.MCI
0.00602769	0.21569	0.439	0.389	1	SPCS1	BG.MCI
0.00603986	-0.060346	0.045	0.131	1	HMGB3	BG.MCI
0.00605465	0.284009	0.667	0.575	1	EWSR1	BG.MCI
0.00606968	0.190616	0.409	0.32	1	SLK	BG.MCI
0.00611283	-0.226175	0.356	0.477	1	TICAM1	BG.MCI
0.00613004	0.91198	0.364	0.255	1	EML4	BG.MCI
0.00614462	0.111059	0.765	0.659	1	ITGAX	BG.MCI
0.00615438	0.16749	0.205	0.119	1	PFDN4	BG.MCI
0.00622406	0.142671	0.477	0.358	1	UBTD2	BG.MCI
0.00623642	0.210798	0.189	0.103	1	HVCN1	BG.MCI
0.00626851	0.119896	0.197	0.11	1	ADAM10	BG.MCI
0.00630883	0.0250671	0.189	0.1	1	SERINC2	BG.MCI
0.00633222	0.266839	0.386	0.289	1	MCTP1	BG.MCI
0.00647041	0.229576	0.689	0.604	1	PSMB1	BG.MCI
0.00648171	0.0419755	0.235	0.134	1	TCERG1	BG.MCI
0.00650064	0.0743989	0.773	0.635	1	ATP6V0E1	BG.MCI
0.00650774	0.0905059	0.121	0.053	1	LOC100506776	BG.MCI
0.00657563	0.236045	0.379	0.277	1	FLT1	BG.MCI
0.00660407	0.106128	0.227	0.134	1	GIT2	BG.MCI
0.00660413	0.170955	0.576	0.453	1	SLC1A3	BG.MCI
0.00662102	0.116931	0.545	0.434	1	CLINT1	BG.MCI
0.0066329	-0.600326	0.568	0.63	1	IFI44L	BG.MCI
0.00672126	0.211247	0.386	0.272	1	ARHGAP21	BG.MCI
0.00676979	0.0762711	0.235	0.136	1	LOC100129361	BG.MCI
0.00681248	-0.194405	0.227	0.348	1	HYOU1	BG.MCI
0.00682634	-0.142697	0.72	0.601	1	RIN2	BG.MCI
0.00683557	0.0653361	0.174	0.091	1	HAMP	BG.MCI
0.00684958	-0.0617169	0.03	0.107	1	SAP25	BG.MCI
0.00690728	0.0481039	0.197	0.11	1	DAB2	BG.MCI
0.00691145	0.058699	0.159	0.081	1	SLC25A40	BG.MCI
0.00694016	0.107737	0.121	0.055	1	FRMD4B	BG.MCI
0.00703742	-0.0732476	0.045	0.129	1	TMEM184C	BG.MCI
0.00705207	0.165147	0.348	0.255	1	SNRPF	BG.MCI
0.00707524	0.185603	0.47	0.356	1	PSD3	BG.MCI
0.00708148	-0.205879	0.205	0.317	1	BTBD7	BG.MCI
0.00710343	0.156928	0.614	0.444	1	LPL	BG.MCI
0.00713741	0.143788	0.561	0.453	1	EDEM1	BG.MCI
0.00715542	0.101201	0.621	0.465	1	ADCY7	BG.MCI
0.00715617	0.28736	0.477	0.375	1	HK2	BG.MCI
0.00723766	0.32446	0.235	0.148	1	SIGLEC14	BG.MCI
0.00728106	0.204881	0.545	0.439	1	EFCAB14	BG.MCI
0.00730535	0.246667	0.462	0.356	1	AHR	BG.MCI
0.00736782	0.182443	0.909	0.778	1	ARPC2	BG.MCI
0.00737971	-0.265496	0.098	0.193	1	ZNHIT6	BG.MCI
0.0074019	-0.0957295	0.432	0.339	1	ELF1	BG.MCI
0.00741371	0.130404	0.227	0.141	1	SULF2	BG.MCI
0.00742348	0.216076	0.636	0.556	1	RAB21	BG.MCI
0.00743513	0.026183	0.174	0.095	1	LRRC42	BG.MCI
0.00745069	-0.0127537	0.068	0.162	1	TMEM57	BG.MCI
0.00745975	0.160155	0.348	0.258	1	CNBP	BG.MCI
0.00748897	0.175487	0.25	0.158	1	RWDD4	BG.MCI
0.00757633	0.112931	0.326	0.222	1	DNAJC21	BG.MCI
0.00759333	0.0300672	0.576	0.473	1	PAFAH1B2	BG.MCI
0.0076447	0.0679369	0.379	0.246	1	ESYT1	BG.MCI
0.00766347	0.309532	0.22	0.136	1	SLC12A6	BG.MCI
0.00767495	-0.182196	0.485	0.351	1	AFTPH	BG.MCI
0.00773471	-0.0530695	0.03	0.107	1	PDS5B	BG.MCI
0.00774788	0.0982256	0.598	0.496	1	VPS29	BG.MCI
0.00777103	-0.044094	0.038	0.115	1	MOK	BG.MCI
0.00779171	0.107439	0.553	0.427	1	ST13	BG.MCI
0.00783627	0.0190014	0.144	0.069	1	MRPS28	BG.MCI
0.00793272	0.218098	0.409	0.317	1	PRKAG2	BG.MCI
0.00793727	-0.0284822	0.72	0.616	1	HMGB1	BG.MCI
0.00796219	0.0851465	0.492	0.387	1	AAED1	BG.MCI
0.00797135	-0.0511446	0.038	0.115	1	POMT1	BG.MCI
0.00811708	0.0737555	0.28	0.177	1	HEXIM1	BG.MCI
0.00816329	0.437242	0.492	0.387	1	DLD	BG.MCI
0.00816806	0.0401679	0.235	0.136	1	RECQL	BG.MCI
0.00819557	0.230698	0.364	0.265	1	2007-03-01	BG.MCI
0.00819735	0.736744	0.614	0.482	1	RSU1	BG.MCI
0.00825369	0.0912806	0.25	0.16	1	SCARB1	BG.MCI
0.00827409	-0.066946	0.03	0.103	1	MCM4	BG.MCI
0.00828622	0.178565	0.53	0.42	1	CCT8	BG.MCI
0.00830891	-0.0583732	0.061	0.146	1	INPP5B	BG.MCI
0.00832761	0.0594664	0.182	0.098	1	EMB	BG.MCI
0.00834704	0.637372	0.386	0.289	1	ARL5B	BG.MCI
0.00835546	0.0922123	0.629	0.482	1	ARL6IP5	BG.MCI
0.00838034	-0.20816	0.318	0.449	1	C1orf54	BG.MCI
0.00839051	0.0764613	0.167	0.091	1	TGFBR2	BG.MCI
0.00840173	0.298717	0.432	0.356	1	GOLGA7	BG.MCI
0.0084413	-0.379944	0.667	0.668	1	TLN1	BG.MCI
0.0085054	0.400774	0.591	0.482	1	TP53INP2	BG.MCI
0.00852389	0.264541	0.364	0.265	1	IMPAD1	BG.MCI
0.00856391	-0.242593	0.364	0.468	1	NFKBIE	BG.MCI
0.00857125	0.160576	0.417	0.291	1	NDUFA7	BG.MCI
0.00858346	0.0873136	0.326	0.21	1	OPA1	BG.MCI
0.00858825	-0.0342189	0.038	0.117	1	BRPF3	BG.MCI
0.00862092	0.0439722	0.197	0.112	1	ECE1	BG.MCI
0.00866229	-0.143228	0.818	0.68	1	HCK	BG.MCI
0.00884495	-0.153873	0.242	0.344	1	TMEM63B	BG.MCI
0.00887209	0.0696522	0.311	0.203	1	HS2ST1	BG.MCI
0.00889088	-0.147985	0.136	0.062	1	BTBD9	BG.MCI
0.00892889	0.272908	0.341	0.251	1	RTCA	BG.MCI
0.00895233	0.306692	0.644	0.537	1	C4orf3	BG.MCI
0.00895374	-0.292836	0.962	0.89	1	TYROBP	BG.MCI
0.00908514	0.622024	0.5	0.434	1	TCEA1	BG.MCI
0.00910602	0.079544	0.205	0.122	1	HADH	BG.MCI
0.00911246	0.0674792	0.364	0.251	1	COMMD9	BG.MCI
0.00912915	-0.114861	0.242	0.363	1	GTF2F1	BG.MCI
0.00914011	-0.399228	0.689	0.649	1	UBE2L6	BG.MCI
0.00914276	0.707212	0.591	0.484	1	PPP1R12A	BG.MCI
0.00918167	-0.296926	0.053	0.134	1	RAD9A	BG.MCI
0.00919809	-0.135377	0.432	0.532	1	LGALS9	BG.MCI
0.00921123	-0.305636	0.235	0.337	1	ORAI1	BG.MCI
0.00921561	0.512823	0.242	0.158	1	TEX30	BG.MCI
0.00927713	0.078398	0.788	0.692	1	PABPC1	BG.MCI
0.00933523	0.39309	0.265	0.172	1	DNMT1	BG.MCI
0.0093384	0.129647	0.682	0.549	1	C1orf43	BG.MCI
0.00942219	0.199072	0.235	0.148	1	ATXN1	BG.MCI
0.00952892	0.191034	0.189	0.107	1	PGS1	BG.MCI
0.00957414	-0.0102194	0.106	0.045	1	WLS	BG.MCI
0.00960843	-0.0786874	0.129	0.229	1	ATXN7L3	BG.MCI
0.0096381	0.146144	0.508	0.439	1	FYTTD1	BG.MCI
0.00964805	-0.0481165	0.053	0.134	1	RAMP1	BG.MCI
0.00965791	-0.0193224	0.576	0.484	1	AP3S1	BG.MCI
0.00976858	-0.044978	0.129	0.227	1	C1orf86	BG.MCI
0.00980479	0.118813	0.47	0.399	1	PRNP	BG.MCI
0.00980653	-0.205276	0.598	0.63	1	MAN2B1	BG.MCI
0.00980718	0.269511	0.705	0.575	1	SLC43A3	BG.MCI
0.00982165	0.0737048	0.712	0.575	1	TREM2	BG.MCI
0.00983583	0.230414	0.697	0.616	1	CCNI	BG.MCI
0.00984131	0.154006	0.205	0.119	1	APH1B	BG.MCI
0.00989447	-0.206013	0.106	0.2	1	DEDD	BG.MCI
0.00989838	0.0260342	0.409	0.284	1	BCL6	BG.MCI
0.0099018	0.716437	0.28	0.193	1	MZT1	BG.MCI
0.0099053	-0.264971	0.318	0.42	1	AKT1S1	BG.MCI
0.00992244	0.314384	0.47	0.353	1	KCTD10	BG.MCI
0.0099682	-0.375705	0.803	0.687	1	ALDOA	BG.MCI
0.0100091	0.187655	0.379	0.284	1	AKR1B1	BG.MCI
0.0100114	-0.112217	0.477	0.375	1	ABHD2	BG.MCI
0.0100172	0.0227226	0.333	0.227	1	SNTB1	BG.MCI
0.0100306	0.133079	0.417	0.31	1	SETD3	BG.MCI
0.0100581	0.0222966	0.705	0.616	1	ATP13A3	BG.MCI
0.0101156	-0.389211	0.098	0.2	1	ZNF451	BG.MCI
0.01017	-0.0689574	0.811	0.697	1	DRAM1	BG.MCI
0.0102154	0.154428	0.689	0.554	1	PEBP1	BG.MCI
0.0102343	-0.158193	0.174	0.272	1	TPGS2	BG.MCI
0.0102486	0.250144	0.447	0.358	1	PRPF8	BG.MCI
0.0102618	0.0461778	0.152	0.079	1	MAP4K3	BG.MCI
0.0102854	-0.143693	0.295	0.191	1	SNRPD1	BG.MCI
0.0103725	-0.121103	0.152	0.241	1	ABTB1	BG.MCI
0.0103808	-0.645264	0.333	0.239	1	PLXDC2	BG.MCI
0.010518	0.106935	0.394	0.294	1	GLT25D1	BG.MCI
0.010556	-0.0805727	0.818	0.663	1	SCARB2	BG.MCI
0.0105994	0.154226	0.22	0.131	1	PRKAA1	BG.MCI
0.0106082	-0.218552	0.205	0.317	1	IER2	BG.MCI
0.0106312	0.0470417	0.356	0.265	1	LLPH	BG.MCI
0.0106682	0.0673304	0.235	0.146	1	SVIL	BG.MCI
0.0106763	0.188436	0.447	0.327	1	NAGLU	BG.MCI
0.0106956	0.131627	0.189	0.112	1	GLOD4	BG.MCI
0.010772	-0.0296829	0.25	0.15	1	HSD17B14	BG.MCI
0.0107914	0.145283	0.636	0.578	1	MYD88	BG.MCI
0.0108142	0.0725266	0.462	0.372	1	PAIP2	BG.MCI
0.0108145	0.113459	0.545	0.446	1	SRP9	BG.MCI
0.0108247	0.787166	0.356	0.27	1	PSMD6	BG.MCI
0.010835	0.190169	0.386	0.263	1	ATP5G1	BG.MCI
0.0109388	-0.0910035	0.818	0.702	1	RAB12	BG.MCI
0.0109514	0.251417	0.265	0.181	1	RNF6	BG.MCI
0.0109913	0.137582	0.182	0.103	1	FFAR2	BG.MCI
0.0109953	0.0261382	0.621	0.52	1	ZNRF2	BG.MCI
0.0110719	0.421997	0.72	0.606	1	HSP90AB1	BG.MCI
0.0110781	-0.0195201	0.045	0.122	1	SHANK2-AS3	BG.MCI
0.0110811	0.0933373	0.242	0.146	1	ENOSF1	BG.MCI
0.0111198	-0.62857	0.856	0.735	1	MT2A	BG.MCI
0.0111556	0.140097	0.265	0.172	1	ALG13	BG.MCI
0.0111954	-0.238216	0.167	0.088	1	SART3	BG.MCI
0.0112121	0.297245	0.758	0.632	1	NAP1L1	BG.MCI
0.0112626	0.22381	0.621	0.525	1	SSR1	BG.MCI
0.0112827	-0.0469867	0.129	0.06	1	RPS6KA4	BG.MCI
0.0113461	-0.54606	0.189	0.286	1	ECM1	BG.MCI
0.0113968	-0.310526	0.871	0.752	1	RPL37	BG.MCI
0.0114153	-0.385123	0.545	0.589	1	RFTN1	BG.MCI
0.0114215	0.28794	0.235	0.143	1	QDPR	BG.MCI
0.0114453	0.0234743	0.167	0.291	1	GMPR	BG.MCI
0.0114823	-0.200936	0.379	0.492	1	ADAMDEC1	BG.MCI
0.0115284	0.908057	0.28	0.184	1	HCG18	BG.MCI
0.0115654	0.917296	0.348	0.243	1	STARD4	BG.MCI
0.0116511	-0.133006	0.053	0.131	1	GNGT2	BG.MCI
0.0117442	0.0224997	0.538	0.408	1	SCD	BG.MCI
0.0117445	0.13464	0.538	0.473	1	GTF3C6	BG.MCI
0.0117605	-0.156534	0.333	0.451	1	SMIM3	BG.MCI
0.0117739	0.0758189	0.394	0.294	1	C3orf38	BG.MCI
0.0118472	-0.149766	0.75	0.604	1	TMA7	BG.MCI
0.011869	0.147553	0.53	0.43	1	H2AFZ	BG.MCI
0.0119483	0.291005	0.553	0.468	1	NCOA7	BG.MCI
0.0119991	-0.046258	0.053	0.134	1	LMLN	BG.MCI
0.0120826	0.0243953	0.106	0.048	1	SNX29	BG.MCI
0.0121241	0.116165	0.167	0.093	1	ABCE1	BG.MCI
0.0121402	0.297004	0.303	0.208	1	PARL	BG.MCI
0.0121513	-0.0616475	0.076	0.162	1	PRDX2	BG.MCI
0.0123086	0.0577177	0.553	0.415	1	CNPY3	BG.MCI
0.0123508	0.173249	0.477	0.399	1	UBE2N	BG.MCI
0.0123792	-0.0220197	0.447	0.346	1	ATP1B1	BG.MCI
0.0124718	0.0649884	0.114	0.053	1	KPTN	BG.MCI
0.0125069	0.024659	0.22	0.129	1	SLC8A1	BG.MCI
0.0125286	-0.084058	0.098	0.198	1	PRDM8	BG.MCI
0.0125401	0.253761	0.417	0.558	1	SERPINB2	BG.MCI
0.0125864	0.0105146	0.28	0.184	1	LRP12	BG.MCI
0.0126049	-0.294368	0.28	0.403	1	TMEM176A	BG.MCI
0.0126144	-0.308864	0.288	0.403	1	MLLT6	BG.MCI
0.0126208	0.0768898	0.288	0.186	1	TYW3	BG.MCI
0.0126379	0.0853198	0.409	0.301	1	RC3H1	BG.MCI
0.0126381	0.0196743	0.773	0.654	1	CAPZA2	BG.MCI
0.0126458	0.227833	0.212	0.129	1	DIAPH2	BG.MCI
0.012708	0.0490554	0.136	0.069	1	GOLGA8DP	BG.MCI
0.0127096	0.1886	0.583	0.518	1	SRSF2	BG.MCI
0.0127241	0.167993	0.379	0.265	1	SYAP1	BG.MCI
0.0127372	0.0577612	0.758	0.57	1	G6PD	BG.MCI
0.0127446	-0.380595	0.841	0.745	1	NINJ1	BG.MCI
0.0127777	0.288445	0.318	0.222	1	ITPRIP	BG.MCI
0.0127847	0.270454	0.424	0.341	1	NDUFB5	BG.MCI
0.0128044	-0.119068	0.667	0.487	1	LILRB3	BG.MCI
0.0128146	0.234408	0.311	0.217	1	SRXN1	BG.MCI
0.0129366	0.24718	0.129	0.064	1	CRLS1	BG.MCI
0.0129405	0.0613698	0.636	0.535	1	ZNF207	BG.MCI
0.0129942	0.0427162	0.076	0.162	1	NLRP1	BG.MCI
0.0130453	-0.279429	0.242	0.353	1	SAMD4A	BG.MCI
0.0131133	0.0361753	0.864	0.728	1	LYN	BG.MCI
0.0131369	0.0315469	0.174	0.294	1	RUSC1	BG.MCI
0.0132242	-0.042402	0.47	0.377	1	RIF1	BG.MCI
0.013256	0.273663	0.265	0.196	1	IARS2	BG.MCI
0.0132744	-0.568263	0.795	0.687	1	RPS3	BG.MCI
0.0132822	0.226587	0.47	0.368	1	CLIP1	BG.MCI
0.0133403	-0.0289681	0.402	0.308	1	PSMC6	BG.MCI
0.0133845	-0.10556	0.114	0.208	1	EPHB2	BG.MCI
0.0134226	0.161886	0.288	0.203	1	SRSF9	BG.MCI
0.0134339	0.128543	0.303	0.205	1	FAM198B	BG.MCI
0.0134343	0.362013	0.242	0.165	1	NADKD1	BG.MCI
0.013486	-0.158483	0.288	0.391	1	CHMP1A	BG.MCI
0.0135203	0.158171	0.636	0.561	1	MREG	BG.MCI
0.0135305	-0.0891564	0.061	0.136	1	SYMPK	BG.MCI
0.0135738	0.323603	0.348	0.27	1	ITFG1	BG.MCI
0.0136145	0.0322411	0.159	0.086	1	TBC1D2B	BG.MCI
0.0137362	0.163531	0.75	0.635	1	GNB4	BG.MCI
0.01378	-0.0865361	0.061	0.143	1	RBMS2	BG.MCI
0.0138069	-0.113532	0.083	0.172	1	ZNF618	BG.MCI
0.0138477	-0.165049	0.379	0.303	1	ZDHHC3	BG.MCI
0.0138632	0.108046	0.75	0.642	1	SH3BGRL	BG.MCI
0.0139103	0.0524626	0.629	0.525	1	C11orf75	BG.MCI
0.0139923	-0.443588	0.061	0.143	1	FBXL19	BG.MCI
0.0139958	-0.119424	0.25	0.341	1	PQLC1	BG.MCI
0.0140016	-0.0259375	0.447	0.339	1	CCDC47	BG.MCI
0.0140578	-0.740491	0.114	0.205	1	PADI2	BG.MCI
0.0141127	0.464288	0.674	0.561	1	HNRNPM	BG.MCI
0.0141194	0.286979	0.242	0.153	1	SUMF1	BG.MCI
0.0141409	0.152189	0.485	0.379	1	TAF9	BG.MCI
0.0142205	0.250825	0.591	0.482	1	CD47	BG.MCI
0.0142888	-0.151111	0.076	0.158	1	CHD3	BG.MCI
0.0143197	0.178565	0.379	0.274	1	SEMA3C	BG.MCI
0.0143272	0.0821697	0.909	0.79	1	PPIA	BG.MCI
0.014328	0.0392725	0.417	0.305	1	PLBD1	BG.MCI
0.0143454	0.218132	0.629	0.542	1	ACSL4	BG.MCI
0.0143505	0.432938	0.477	0.358	1	TNFSF15	BG.MCI
0.0143579	0.0767998	0.22	0.136	1	ASPH	BG.MCI
0.0144288	0.144016	0.121	0.06	1	BUD13	BG.MCI
0.0144561	0.204286	0.25	0.158	1	FBL	BG.MCI
0.0145211	-0.0854487	0.038	0.107	1	MT-TE	BG.MCI
0.0145651	0.0977327	0.432	0.496	1	ZBTB7A	BG.MCI
0.0145728	-0.0471776	0.076	0.155	1	CABP4	BG.MCI
0.0145833	0.745784	0.371	0.277	1	SLA	BG.MCI
0.0146315	-0.1192	0.152	0.253	1	CXXC5	BG.MCI
0.0146337	0.159368	0.538	0.427	1	HSPA9	BG.MCI
0.0146364	0.164731	0.598	0.468	1	OAZ2	BG.MCI
0.0148723	0.0871162	0.121	0.057	1	AGL	BG.MCI
0.01496	-0.413052	0.189	0.291	1	RFC2	BG.MCI
0.0150032	0.155256	0.386	0.294	1	PSMD14	BG.MCI
0.0151402	0.0354172	0.144	0.074	1	PLD1	BG.MCI
0.015182	0.239088	0.576	0.492	1	ERP29	BG.MCI
0.0151921	-0.0623346	0.712	0.585	1	OPTN	BG.MCI
0.0152722	-0.189074	0.28	0.408	1	RABGAP1L	BG.MCI
0.0152757	0.0331112	0.735	0.618	1	ARL6IP1	BG.MCI
0.0153796	0.148818	0.326	0.241	1	RBM34	BG.MCI
0.0154079	0.0634176	0.455	0.334	1	CYB5B	BG.MCI
0.0154751	-0.27492	0.394	0.282	1	CEP170	BG.MCI
0.0154969	-0.127621	0.235	0.344	1	PIM2	BG.MCI
0.015528	0.0884075	0.735	0.613	1	DENND5A	BG.MCI
0.0155346	-0.0562692	0.083	0.169	1	HRH2	BG.MCI
0.0155413	-0.42086	0.742	0.654	1	RPL36	BG.MCI
0.0155558	-0.0665075	0.038	0.11	1	ZBTB40	BG.MCI
0.0155928	-0.523461	0.5	0.585	1	SPI1	BG.MCI
0.0156364	0.166449	0.227	0.148	1	GALNT12	BG.MCI
0.0156441	-0.217572	0.697	0.621	1	MYOF	BG.MCI
0.0157551	-0.0289375	0.045	0.119	1	TULP3	BG.MCI
0.0158593	-0.670538	0.712	0.695	1	IDO1	BG.MCI
0.0159051	0.351705	0.242	0.162	1	TMEM251	BG.MCI
0.0159931	-0.0636335	0.508	0.422	1	MAPK1	BG.MCI
0.0159971	-0.245913	0.356	0.236	1	NDUFS3	BG.MCI
0.0160299	0.0644524	0.205	0.126	1	HIBADH	BG.MCI
0.0161016	-0.381407	0.652	0.618	1	SYNGR2	BG.MCI
0.0161452	0.150601	0.114	0.055	1	ATG4A	BG.MCI
0.0161895	0.203262	0.386	0.296	1	SNRPD3	BG.MCI
0.0162447	0.117007	0.561	0.48	1	WNK1	BG.MCI
0.0162523	0.173987	0.22	0.141	1	FASTKD5	BG.MCI
0.0162553	0.0156623	0.114	0.053	1	PDP1	BG.MCI
0.016256	0.124193	0.205	0.126	1	RASA1	BG.MCI
0.016256	-0.225825	0.083	0.165	1	MS4A14	BG.MCI
0.0163495	-0.184762	0.598	0.461	1	KIAA0930	BG.MCI
0.0163834	-0.0186466	0.235	0.138	1	IMPA2	BG.MCI
0.016392	-0.0686548	0.038	0.107	1	E4F1	BG.MCI
0.0164154	-0.490118	0.091	0.177	1	PRR24	BG.MCI
0.0164682	0.0414534	0.682	0.556	1	RBMS1	BG.MCI
0.0164945	-0.313905	0.326	0.413	1	ITGB7	BG.MCI
0.0164986	-0.401908	0.636	0.611	1	PML	BG.MCI
0.0166153	-0.0664213	0.841	0.687	1	RPL27	BG.MCI
0.0166524	-0.320676	0.894	0.764	1	RPS16	BG.MCI
0.0166958	-0.277371	0.356	0.444	1	APOBR	BG.MCI
0.0168485	0.184148	0.371	0.291	1	COX7A2L	BG.MCI
0.0168498	-0.0538375	0.068	0.153	1	CYP27B1	BG.MCI
0.016858	-0.0733021	0.038	0.105	1	FAM110A	BG.MCI
0.0168822	0.256875	0.697	0.563	1	DOCK4	BG.MCI
0.0169549	0.383179	0.492	0.43	1	BMPR2	BG.MCI
0.0170261	0.224168	0.447	0.363	1	UBL3	BG.MCI
0.0170497	-0.37131	0.083	0.162	1	UBALD1	BG.MCI
0.0170703	0.0180167	0.803	0.683	1	S100A10	BG.MCI
0.0171209	-0.122101	0.053	0.124	1	TRAF2	BG.MCI
0.0171299	0.130415	0.689	0.535	1	TUBB6	BG.MCI
0.0171474	0.202014	0.273	0.189	1	ARMC8	BG.MCI
0.0171871	-0.0777482	0.205	0.325	1	PHLDB1	BG.MCI
0.0172288	0.0930262	0.318	0.22	1	DUSP3	BG.MCI
0.0172755	-0.336418	0.265	0.37	1	FAM111A	BG.MCI
0.0173084	0.339734	0.333	0.241	1	BCL7B	BG.MCI
0.0173932	0.524237	0.424	0.325	1	GADD45A	BG.MCI
0.0174054	0.200466	0.197	0.122	1	TP53INP1	BG.MCI
0.0174596	0.136521	0.508	0.413	1	BCL2L13	BG.MCI
0.0174794	0.300551	0.424	0.351	1	ERICH1	BG.MCI
0.0175489	0.0691175	0.167	0.093	1	PEX2	BG.MCI
0.0175705	0.442318	0.492	0.379	1	MAPK6	BG.MCI
0.0176649	0.097823	0.258	0.169	1	CRYL1	BG.MCI
0.0176686	0.568955	0.553	0.506	1	UGP2	BG.MCI
0.0177074	-0.113868	0.083	0.167	1	CYTIP	BG.MCI
0.0177807	0.165409	0.197	0.124	1	GNPDA1	BG.MCI
0.0177871	-0.317032	0.212	0.31	1	WDR45	BG.MCI
0.0178411	0.0768791	0.432	0.329	1	TNIK	BG.MCI
0.0178629	-0.33074	0.22	0.308	1	ARHGAP1	BG.MCI
0.0178714	0.029989	0.167	0.095	1	CISD1	BG.MCI
0.0179157	-0.159436	0.598	0.449	1	XRCC5	BG.MCI
0.0179343	0.405401	0.492	0.408	1	GMFB	BG.MCI
0.0179513	-0.556547	0.492	0.611	1	MED13L	BG.MCI
0.018062	-0.204183	0.386	0.492	1	PPP3CA	BG.MCI
0.0180733	-0.217474	0.765	0.618	1	NDUFA4	BG.MCI
0.0180919	0.206886	0.136	0.069	1	RNGTT	BG.MCI
0.0181788	0.159398	0.523	0.473	1	CD58	BG.MCI
0.018184	0.460094	0.811	0.647	1	ATP6AP2	BG.MCI
0.018213	-0.0757398	0.114	0.193	1	RNU4ATAC	BG.MCI
0.0182492	0.110185	0.159	0.088	1	LSM10	BG.MCI
0.0183944	0.130615	0.295	0.415	1	LRRFIP2	BG.MCI
0.0183968	-0.44184	0.341	0.413	1	GSDMD	BG.MCI
0.0184075	-0.0211056	0.621	0.508	1	TBC1D9	BG.MCI
0.0184673	-0.0511562	0.326	0.418	1	MR1	BG.MCI
0.0185398	0.0769523	0.402	0.31	1	SLC39A11	BG.MCI
0.0185594	0.112995	0.636	0.535	1	RHOQ	BG.MCI
0.0185807	-0.254137	0.136	0.224	1	CWF19L1	BG.MCI
0.0186465	0.0905008	0.242	0.16	1	MRPS22	BG.MCI
0.0186682	-0.528575	0.674	0.623	1	RUNX3	BG.MCI
0.018672	-0.0383443	0.205	0.317	1	LAT2	BG.MCI
0.0187336	0.0288154	0.136	0.069	1	ATP2B4	BG.MCI
0.0189112	-0.332676	0.894	0.811	1	PKM	BG.MCI
0.0190016	-0.0892039	0.114	0.2	1	FAM227A	BG.MCI
0.0190213	0.139426	0.538	0.449	1	AKIRIN2	BG.MCI
0.0191217	0.102555	0.189	0.115	1	FIG4	BG.MCI
0.0191588	0.159053	0.25	0.162	1	MGAT5	BG.MCI
0.0191706	0.0324212	0.197	0.119	1	ADCY3	BG.MCI
0.019194	0.115953	0.614	0.547	1	RP2	BG.MCI
0.0192349	0.0392315	0.106	0.05	1	ABCB7	BG.MCI
0.0192917	0.0613629	0.553	0.468	1	ENY2	BG.MCI
0.0193846	-0.114113	0.523	0.415	1	ATF6	BG.MCI
0.0194401	0.0987641	0.159	0.088	1	DPEP2	BG.MCI
0.0194503	0.220024	0.326	0.243	1	TMEM126B	BG.MCI
0.0194751	-0.0554749	0.061	0.136	1	GTF3C3	BG.MCI
0.0195109	-0.0839071	0.098	0.186	1	CHST12	BG.MCI
0.0195399	0.0306079	0.841	0.74	1	TRAF1	BG.MCI
0.0195471	0.0503588	0.606	0.484	1	TAB2	BG.MCI
0.0196905	-0.0806918	0.227	0.143	1	GBE1	BG.MCI
0.0197209	0.0395123	0.288	0.208	1	SMIM14	BG.MCI
0.0197297	-0.0579881	0.114	0.2	1	PAF1	BG.MCI
0.019753	-0.0884121	0.235	0.158	1	CHPT1	BG.MCI
0.0197748	-0.362947	0.227	0.327	1	FAM60A	BG.MCI
0.0198252	0.101877	0.432	0.322	1	TWF2	BG.MCI
0.0198642	0.11593	0.523	0.594	1	SRC	BG.MCI
0.0199357	0.0436723	0.197	0.119	1	CAMK2D	BG.MCI
0.019978	0.225811	0.652	0.547	1	ZEB2	BG.MCI
0.0199997	0.0882911	0.462	0.382	1	CDC73	BG.MCI
0.0199999	0.310383	0.402	0.339	1	ERO1L	BG.MCI
0.0200054	-0.055733	0.167	0.286	1	PHC3	BG.MCI
0.0200158	0.186293	0.75	0.58	1	P2RX7	BG.MCI
0.0200358	-0.0149079	0.174	0.1	1	HOMER3	BG.MCI
0.0200637	0.0936569	0.121	0.06	1	CNNM4	BG.MCI
0.0201134	-0.178387	0.045	0.112	1	GAMT	BG.MCI
0.0201687	-0.0980082	0.182	0.279	1	PPP1R12C	BG.MCI
0.0201727	0.196459	0.462	0.384	1	ABRACL	BG.MCI
0.020189	-0.311804	0.773	0.635	1	PGK1	BG.MCI
0.0202432	-0.0835526	0.189	0.274	1	ZNF551	BG.MCI
0.0202474	0.35379	0.553	0.461	1	MLL5	BG.MCI
0.0202544	-0.319838	0.235	0.351	1	SORL1	BG.MCI
0.0204396	0.220727	0.409	0.298	1	CLASP2	BG.MCI
0.0205707	0.162817	0.356	0.263	1	U2SURP	BG.MCI
0.0205742	0.0262521	0.167	0.095	1	PIGN	BG.MCI
0.0205933	0.246974	0.455	0.37	1	PCNP	BG.MCI
0.0206799	0.0748882	0.189	0.112	1	DDX47	BG.MCI
0.0207038	0.0639727	0.326	0.224	1	MAPKAPK3	BG.MCI
0.0207187	0.0768833	0.121	0.062	1	TMEM242	BG.MCI
0.0207187	-0.065133	0.083	0.165	1	PHF15	BG.MCI
0.0208385	0.160481	0.492	0.387	1	PPP2R2A	BG.MCI
0.0208649	-0.132904	0.182	0.105	1	C12orf44	BG.MCI
0.0208836	0.114766	0.47	0.353	1	GLTP	BG.MCI
0.0210054	0.0641237	0.189	0.11	1	KIAA0195	BG.MCI
0.021069	0.19905	0.311	0.224	1	RNFT1	BG.MCI
0.0210871	-0.0916286	0.083	0.162	1	GSTM4	BG.MCI
0.021183	0.258869	0.356	0.258	1	CELF2	BG.MCI
0.0212454	0.0306869	0.212	0.136	1	NUDCD1	BG.MCI
0.0212467	0.194568	0.212	0.131	1	TPCN1	BG.MCI
0.0212502	0.0564562	0.621	0.504	1	MINOS1	BG.MCI
0.021273	0.0617736	0.409	0.329	1	PRCP	BG.MCI
0.0212747	-0.0574356	0.068	0.15	1	SLC9A6	BG.MCI
0.0212821	-0.0754616	0.174	0.103	1	SLC23A2	BG.MCI
0.0212863	-0.165525	0.25	0.16	1	IP6K2	BG.MCI
0.0214965	0.109821	0.333	0.241	1	ARSB	BG.MCI
0.0215274	-0.232354	0.25	0.334	1	PARVB	BG.MCI
0.0215492	0.0217729	0.947	0.8	1	TNFAIP2	BG.MCI
0.0215776	-0.115422	0.083	0.165	1	CST6	BG.MCI
0.0215809	0.224404	0.341	0.258	1	GTF2H5	BG.MCI
0.0216033	0.118287	0.364	0.267	1	CNIH4	BG.MCI
0.0216751	0.223462	0.5	0.425	1	HP1BP3	BG.MCI
0.0216898	0.0102834	0.818	0.659	1	CALM2	BG.MCI
0.0219319	0.0315909	0.652	0.518	1	PSMB6	BG.MCI
0.0219507	0.145176	0.735	0.582	1	PRR13	BG.MCI
0.0219556	-0.265325	0.402	0.339	1	TDP2	BG.MCI
0.0219893	0.351764	0.295	0.22	1	ADH5	BG.MCI
0.0220374	0.244965	0.485	0.394	1	PSMG2	BG.MCI
0.0220897	-0.0482657	0.826	0.699	1	CLIC4	BG.MCI
0.0221422	0.0152306	0.417	0.313	1	GPC4	BG.MCI
0.0221726	0.195995	1	0.986	1	MT-RNR2	BG.MCI
0.0222315	-0.38673	0.735	0.673	1	ARPC4	BG.MCI
0.0224271	0.142838	0.28	0.198	1	KLF10	BG.MCI
0.0224397	-0.0768524	0.098	0.181	1	GPR161	BG.MCI
0.022459	0.225783	0.508	0.446	1	BNIP3L	BG.MCI
0.0224849	-0.07565	0.167	0.253	1	NACC1	BG.MCI
0.0225885	0.19944	0.644	0.547	1	DCP1A	BG.MCI
0.0225919	-0.0165652	0.136	0.232	1	SLC35A5	BG.MCI
0.0226577	0.127346	0.621	0.558	1	OST4	BG.MCI
0.0226713	0.0976017	0.265	0.184	1	CLEC7A	BG.MCI
0.0226872	0.0271952	0.106	0.05	1	PHTF1	BG.MCI
0.0227348	0.177531	0.583	0.458	1	RAD23A	BG.MCI
0.0227762	0.246296	0.25	0.165	1	RSRC1	BG.MCI
0.0228239	-0.245855	0.091	0.169	1	BMP1	BG.MCI
0.0228404	0.0242116	0.667	0.561	1	RAP2C	BG.MCI
0.0228842	-0.0610446	0.091	0.169	1	SND1-IT1	BG.MCI
0.0228961	0.0266574	0.735	0.649	1	EIF5	BG.MCI
0.0229751	0.197731	0.28	0.203	1	LINC00493	BG.MCI
0.0230611	-0.291432	0.295	0.394	1	EBI3	BG.MCI
0.0231214	0.214098	0.674	0.566	1	ATP6V1G1	BG.MCI
0.0231421	0.116151	0.606	0.508	1	STK24	BG.MCI
0.0231621	0.582751	0.439	0.341	1	PNPLA8	BG.MCI
0.0231877	0.347383	0.076	0.155	1	ECI2	BG.MCI
0.0232345	0.300978	0.356	0.291	1	FH	BG.MCI
0.0232681	0.0230172	0.523	0.453	1	TDRD7	BG.MCI
0.023297	0.186359	0.326	0.232	1	MRPL47	BG.MCI
0.0233567	0.255574	0.295	0.203	1	TMEM70	BG.MCI
0.0233717	-0.0954278	0.091	0.169	1	FHOD1	BG.MCI
0.0233972	0.0265603	0.114	0.21	1	UBOX5	BG.MCI
0.0234498	-0.263408	0.803	0.706	1	SQRDL	BG.MCI
0.0235073	-0.0285129	0.189	0.284	1	PGM2L1	BG.MCI
0.0235646	-0.0542474	0.674	0.504	1	VAMP3	BG.MCI
0.0235913	-0.0370284	0.561	0.47	1	FEZ2	BG.MCI
0.0236243	0.0651546	0.295	0.215	1	PPP1R2	BG.MCI
0.0236901	0.217411	0.182	0.112	1	SMARCA2	BG.MCI
0.0237013	0.159045	0.333	0.258	1	OXSR1	BG.MCI
0.023779	-0.0663868	0.076	0.15	1	AGPAT1	BG.MCI
0.0237849	0.033041	0.091	0.177	1	TRANK1	BG.MCI
0.0237921	-0.0496704	0.182	0.274	1	IPO9	BG.MCI
0.0239507	-0.324661	0.22	0.31	1	NEURL3	BG.MCI
0.0239616	-0.0488332	0.045	0.11	1	RPL21P44	BG.MCI
0.0239671	0.123307	0.348	0.294	1	STRAP	BG.MCI
0.023984	0.0730317	0.621	0.551	1	CD274	BG.MCI
0.0240035	0.222886	0.22	0.15	1	CHM	BG.MCI
0.0240108	0.0320421	0.189	0.115	1	TSEN15	BG.MCI
0.02404	-0.152874	0.129	0.222	1	ACOX3	BG.MCI
0.0240454	0.152852	0.341	0.26	1	DHX9	BG.MCI
0.0240616	0.0666594	0.697	0.53	1	NDUFS5	BG.MCI
0.024074	0.180013	0.189	0.117	1	ERC1	BG.MCI
0.0240898	0.0884966	0.303	0.217	1	TMEM140	BG.MCI
0.0241788	0.0913887	0.22	0.146	1	C9orf123	BG.MCI
0.0242327	-0.328861	0.712	0.647	1	MTRNR2L1	BG.MCI
0.0242608	0.106372	0.477	0.363	1	RPL36A-HNRNPH2	BG.MCI
0.0242838	-0.0451496	0.689	0.542	1	TSPO	BG.MCI
0.024294	0.0183948	0.129	0.069	1	ARHGAP15	BG.MCI
0.0243073	0.182654	0.053	0.122	1	DUSP16	BG.MCI
0.0243575	0.0865889	0.409	0.315	1	TP53BP2	BG.MCI
0.0244041	-0.194646	0.28	0.399	1	SAMSN1	BG.MCI
0.0244338	-0.659956	0.705	0.692	1	ATF5	BG.MCI
0.0246748	0.52222	0.364	0.282	1	NLN	BG.MCI
0.0247382	0.150855	0.629	0.516	1	RAB5A	BG.MCI
0.0247727	-0.017019	0.22	0.305	1	BAK1	BG.MCI
0.0248551	0.0265703	0.235	0.155	1	HAVCR2	BG.MCI
0.024968	-0.0171651	0.083	0.16	1	TMEM11	BG.MCI
0.0249928	-0.352617	0.485	0.554	1	ADA	BG.MCI
0.0249992	0.260545	0.288	0.222	1	SLC35F5	BG.MCI
0.0251508	-0.193756	0.394	0.463	1	PFKL	BG.MCI
0.02517	0.0298562	0.152	0.086	1	TSR3	BG.MCI
0.0251925	-0.0886343	0.045	0.112	1	U2AF1L4	BG.MCI
0.0253018	0.0511322	0.121	0.062	1	RBL2	BG.MCI
0.0253345	-0.440594	0.364	0.449	1	CKB	BG.MCI
0.0253397	0.299414	0.371	0.27	1	CD14	BG.MCI
0.0253423	-0.27742	0.242	0.344	1	GRB10	BG.MCI
0.025352	0.0746239	0.53	0.425	1	KIF1B	BG.MCI
0.0254001	0.151007	0.439	0.365	1	IER3IP1	BG.MCI
0.0254037	0.0700166	0.758	0.644	1	HNRNPK	BG.MCI
0.0255733	0.0445385	0.341	0.236	1	PLCB2	BG.MCI
0.0256459	0.0773033	0.121	0.064	1	FAM108B1	BG.MCI
0.0257288	-0.466269	0.864	0.735	1	RPL38	BG.MCI
0.0257824	0.158172	0.258	0.179	1	ZMYND11	BG.MCI
0.0258027	0.0704892	0.242	0.162	1	COX20	BG.MCI
0.0258239	0.0780383	0.212	0.134	1	HSPA1B	BG.MCI
0.0258826	-0.612704	0.803	0.714	1	FCGRT	BG.MCI
0.0258894	0.0127135	0.53	0.442	1	SLC25A24	BG.MCI
0.0259394	0.0597119	0.205	0.126	1	KLHL36	BG.MCI
0.0259698	0.136308	0.159	0.093	1	IDE	BG.MCI
0.0262115	0.0954535	0.371	0.282	1	ADIPOR2	BG.MCI
0.0262376	-0.254596	0.189	0.279	1	MAP1LC3A	BG.MCI
0.0262829	-0.0700111	0.061	0.129	1	MED29	BG.MCI
0.0262901	0.235399	0.477	0.425	1	DECR1	BG.MCI
0.0263683	-0.261766	0.636	0.513	1	PABPC4	BG.MCI
0.026369	0.125715	0.258	0.184	1	EIF4A3	BG.MCI
0.0264241	-0.313915	0.492	0.518	1	PTMS	BG.MCI
0.0265641	0.151795	0.659	0.518	1	ATP5J	BG.MCI
0.0266308	-0.239311	0.182	0.112	1	HSPBAP1	BG.MCI
0.0266687	0.0659985	0.485	0.375	1	CPD	BG.MCI
0.0267211	-0.131509	0.212	0.305	1	ARNTL2	BG.MCI
0.0267307	0.150599	0.364	0.289	1	HDAC2	BG.MCI
0.0268464	0.0512168	0.356	0.279	1	PTPMT1	BG.MCI
0.0268511	0.0394334	0.152	0.086	1	MTMR1	BG.MCI
0.0268638	0.304615	0.523	0.473	1	ROCK1	BG.MCI
0.026866	0.121434	0.22	0.141	1	FBXO34	BG.MCI
0.0269118	-0.0639255	0.045	0.107	1	PKD1	BG.MCI
0.0271397	-0.0293725	0.106	0.196	1	RPA2	BG.MCI
0.0271538	-0.453309	0.902	0.819	1	RPS20	BG.MCI
0.0271727	-0.737201	0.242	0.37	1	SP1	BG.MCI
0.0271961	0.279546	0.318	0.234	1	PLAGL2	BG.MCI
0.0272489	-0.557721	0.621	0.601	1	UBALD2	BG.MCI
0.0273339	0.189148	0.182	0.11	1	NIP7	BG.MCI
0.0274815	0.315889	0.379	0.298	1	BTF3L4	BG.MCI
0.0274931	0.0486609	0.242	0.165	1	MRPS35	BG.MCI
0.0274936	-0.0293586	0.295	0.208	1	VAC14	BG.MCI
0.0275212	0.0689795	0.28	0.198	1	ENOPH1	BG.MCI
0.0275279	-0.377175	0.773	0.697	1	RPS4X	BG.MCI
0.0275442	-0.0295448	0.432	0.332	1	UBE2H	BG.MCI
0.0275792	-0.0974787	0.076	0.15	1	ULK1	BG.MCI
0.027784	-0.212747	0.606	0.597	1	CNP	BG.MCI
0.0278499	-0.355904	0.477	0.499	1	MED15	BG.MCI
0.0279109	-0.169865	0.348	0.461	1	TNPO1	BG.MCI
0.0279607	-0.068041	0.068	0.138	1	MVB12B	BG.MCI
0.028001	-0.189596	0.538	0.411	1	SEC13	BG.MCI
0.0280356	0.346465	0.667	0.542	1	SH2B3	BG.MCI
0.0280561	-0.126882	0.992	0.974	1	MT-CO2	BG.MCI
0.0280785	0.0822924	0.636	0.523	1	UQCRQ	BG.MCI
0.0280905	0.120506	0.356	0.272	1	CREM	BG.MCI
0.0281112	0.158986	0.402	0.308	1	MGAT4B	BG.MCI
0.0281777	0.18842	0.568	0.501	1	NACA	BG.MCI
0.0281781	0.160121	0.735	0.644	1	EEF1B2	BG.MCI
0.0282184	0.110373	0.394	0.298	1	PSMC5	BG.MCI
0.0282627	0.124572	0.629	0.537	1	ELOVL5	BG.MCI
0.0282889	0.182525	0.735	0.642	1	CXCL11	BG.MCI
0.0284128	-0.268919	0.174	0.26	1	NFIX	BG.MCI
0.0284703	0.0685995	0.121	0.067	1	DNASE2B	BG.MCI
0.028507	0.13286	0.348	0.277	1	ADSS	BG.MCI
0.0285348	-0.0350137	0.053	0.122	1	IGF2BP2	BG.MCI
0.0285769	0.265533	0.379	0.294	1	CLPTM1L	BG.MCI
0.0285776	-0.0491737	0.083	0.158	1	CEP164	BG.MCI
0.0286704	-0.154817	0.25	0.346	1	SPTAN1	BG.MCI
0.0287376	-0.489246	0.258	0.346	1	NUPR1	BG.MCI
0.0287488	-0.160371	0.174	0.277	1	ZNF622	BG.MCI
0.0288651	-0.129912	0.076	0.148	1	NRM	BG.MCI
0.0288679	-0.107409	0.682	0.566	1	SURF4	BG.MCI
0.0289007	-0.274383	0.841	0.754	1	RPS27	BG.MCI
0.0290177	0.287615	0.333	0.251	1	CASP3	BG.MCI
0.0290364	0.0328609	0.644	0.539	1	GUSB	BG.MCI
0.0291106	-0.270522	0.242	0.329	1	MED25	BG.MCI
0.0291132	0.110002	0.394	0.301	1	TXNL4A	BG.MCI
0.029143	0.0759553	0.485	0.391	1	SORT1	BG.MCI
0.0292853	0.0156313	0.152	0.088	1	FMN1	BG.MCI
0.0293098	0.116298	0.659	0.568	1	PTBP3	BG.MCI
0.0293459	0.0529118	0.258	0.177	1	OSBPL1A	BG.MCI
0.0294015	0.227306	0.47	0.389	1	EMC7	BG.MCI
0.029521	0.431481	0.614	0.532	1	PATL1	BG.MCI
0.0295325	0.0812672	0.235	0.155	1	MPG	BG.MCI
0.0295975	0.0411348	0.129	0.072	1	RASGEF1B	BG.MCI
0.0296238	-0.197285	0.356	0.437	1	SMAP2	BG.MCI
0.0296362	-0.0148104	0.485	0.363	1	CERS2	BG.MCI
0.0296549	0.118931	0.545	0.456	1	CPEB2	BG.MCI
0.0298467	0.254513	0.333	0.27	1	TWF1	BG.MCI
0.0299919	0.14605	0.689	0.558	1	SET	BG.MCI
0.0300448	0.164242	0.606	0.48	1	AKR1A1	BG.MCI
0.0300682	-0.570772	0.568	0.427	1	LOC642236	BG.MCI
0.0300846	-0.122378	0.227	0.322	1	BIN2	BG.MCI
0.0301461	0.299752	0.583	0.516	1	MAP1LC3B	BG.MCI
0.0302432	-0.106403	0.174	0.265	1	CIC	BG.MCI
0.0302566	-0.0784516	0.303	0.229	1	MED4	BG.MCI
0.0302606	-0.0162513	0.061	0.131	1	SEMA7A	BG.MCI
0.0302737	0.0148221	0.114	0.06	1	NDUFAF6	BG.MCI
0.0303772	0.0528849	0.152	0.091	1	C14orf142	BG.MCI
0.030413	-0.10388	0.106	0.181	1	JOSD2	BG.MCI
0.0305531	-0.0479176	0.189	0.112	1	PHGDH	BG.MCI
0.0306437	-0.0370135	0.045	0.107	1	NPM3	BG.MCI
0.0306615	0.0639896	0.121	0.064	1	CCNH	BG.MCI
0.0307309	-0.268931	0.258	0.351	1	SBNO2	BG.MCI
0.0308178	-0.0743219	0.129	0.208	1	NARF	BG.MCI
0.0308507	0.138992	0.606	0.492	1	ARPP19	BG.MCI
0.0308902	0.0531767	0.235	0.153	1	DDX18	BG.MCI
0.0309914	0.141111	0.235	0.16	1	C1GALT1	BG.MCI
0.0310874	-0.266385	0.182	0.27	1	APOL3	BG.MCI
0.0311279	-0.0802208	0.045	0.107	1	METTL14	BG.MCI
0.0311487	-0.0813977	0.061	0.126	1	FHL3	BG.MCI
0.0311911	0.0781807	0.432	0.368	1	CISD2	BG.MCI
0.0312119	-0.105729	0.091	0.165	1	KIAA1967	BG.MCI
0.0312288	0.264933	0.629	0.561	1	RBM17	BG.MCI
0.0313357	0.0943447	0.318	0.255	1	ME2	BG.MCI
0.031339	0.191105	0.682	0.594	1	TAX1BP1	BG.MCI
0.0313824	-0.0164031	0.053	0.122	1	CCP110	BG.MCI
0.0314171	-0.0509901	0.053	0.119	1	HYMAI	BG.MCI
0.0314218	0.669697	0.553	0.492	1	MAGT1	BG.MCI
0.0315656	0.114618	0.477	0.401	1	SHOC2	BG.MCI
0.0315749	-0.0489256	0.174	0.267	1	C10orf32	BG.MCI
0.0315994	0.0763125	0.167	0.1	1	CYP4V2	BG.MCI
0.0316392	0.227012	0.235	0.165	1	AKAP8	BG.MCI
0.0317773	0.393806	0.455	0.344	1	RPS6KA2	BG.MCI
0.0318712	-0.327042	0.409	0.48	1	STXBP2	BG.MCI
0.0318881	0.159079	0.591	0.518	1	TFEC	BG.MCI
0.0319682	0.122237	0.386	0.308	1	ITSN2	BG.MCI
0.0320441	0.0959847	0.333	0.236	1	TOLLIP	BG.MCI
0.032103	-0.0370162	0.159	0.255	1	TMEM214	BG.MCI
0.0321678	0.0281719	0.227	0.15	1	ZNF274	BG.MCI
0.0322376	-0.553125	0.758	0.661	1	GPX4	BG.MCI
0.0323628	-0.217849	0.174	0.263	1	SART1	BG.MCI
0.0324749	-0.314235	0.295	0.394	1	COPG1	BG.MCI
0.0325319	0.0344816	0.303	0.222	1	DCTN6	BG.MCI
0.0326471	-0.156598	0.083	0.16	1	AARS2	BG.MCI
0.0326636	0.0912301	0.568	0.48	1	DPYSL2	BG.MCI
0.0326925	0.0282551	0.144	0.084	1	SLC36A1	BG.MCI
0.0327808	-0.0498844	0.121	0.203	1	GFOD2	BG.MCI
0.0327912	0.0170699	0.803	0.706	1	DDX58	BG.MCI
0.0328629	0.26278	0.318	0.229	1	P4HA1	BG.MCI
0.0328834	0.439213	0.432	0.375	1	SMARCE1	BG.MCI
0.0329451	-0.0458824	0.144	0.232	1	WWP2	BG.MCI
0.0329654	-0.268044	0.106	0.184	1	METTL21A	BG.MCI
0.0330724	-0.227338	0.189	0.284	1	CD209	BG.MCI
0.0332081	0.0413949	0.288	0.224	1	ZFAND6	BG.MCI
0.0333273	0.0300165	0.75	0.623	1	PFKFB3	BG.MCI
0.0334173	-0.0378186	0.045	0.105	1	SIRT6	BG.MCI
0.0334696	0.063774	0.106	0.055	1	TIMM9	BG.MCI
0.0335587	-0.621491	0.258	0.344	1	SIRT2	BG.MCI
0.03377	-0.157732	0.402	0.461	1	FMNL1	BG.MCI
0.0337798	-0.25301	0.811	0.728	1	RPS14	BG.MCI
0.0338162	-0.335457	0.826	0.716	1	RPL39	BG.MCI
0.0338508	0.0459422	0.265	0.181	1	SDSL	BG.MCI
0.0338824	-0.0789232	0.167	0.258	1	TMEM181	BG.MCI
0.0339241	-0.197677	0.773	0.635	1	COX6A1	BG.MCI
0.0339277	-0.212996	0.227	0.315	1	MGRN1	BG.MCI
0.0339733	0.118432	0.265	0.186	1	LONRF1	BG.MCI
0.0340487	-0.122816	0.182	0.267	1	KCTD2	BG.MCI
0.0341819	0.0199957	0.227	0.143	1	UROS	BG.MCI
0.0341874	-0.365731	0.205	0.298	1	PLTP	BG.MCI
0.0342529	0.201796	0.553	0.461	1	PPP2CA	BG.MCI
0.0343572	-0.0746737	0.576	0.511	1	TANK	BG.MCI
0.0344147	0.265887	0.144	0.084	1	MRPL36	BG.MCI
0.0344911	-0.313276	0.045	0.107	1	GORAB	BG.MCI
0.034526	0.0367171	0.485	0.389	1	HIPK2	BG.MCI
0.0345585	0.044922	0.439	0.358	1	SRP54	BG.MCI
0.034672	0.0625351	0.758	0.63	1	ABI1	BG.MCI
0.034831	0.0188506	0.144	0.084	1	PRELID1	BG.MCI
0.0348475	-0.173685	0.205	0.294	1	LCMT1	BG.MCI
0.034876	0.269496	0.432	0.353	1	ZFP36L2	BG.MCI
0.035048	0.0967845	0.242	0.167	1	TAGAP	BG.MCI
0.035058	0.17733	0.348	0.267	1	ROCK2	BG.MCI
0.0350912	-0.0448031	0.78	0.613	1	HSPA1A	BG.MCI
0.035398	0.108506	0.114	0.06	1	MTX2	BG.MCI
0.035398	0.0551499	0.114	0.06	1	AKAP11	BG.MCI
0.0354125	0.0564658	0.227	0.148	1	USP39	BG.MCI
0.0354508	-0.0603413	0.061	0.122	1	FBXO25	BG.MCI
0.0354546	0.0334798	0.136	0.076	1	COX18	BG.MCI
0.0354708	0.117786	0.159	0.248	1	HSH2D	BG.MCI
0.0355813	0.376951	0.106	0.186	1	MT-TM	BG.MCI
0.0357207	-0.0194111	0.053	0.117	1	IQSEC2	BG.MCI
0.0357269	-0.0717681	0.674	0.547	1	GNA13	BG.MCI
0.0357365	-0.327912	0.742	0.683	1	WASF2	BG.MCI
0.0357698	0.207222	0.318	0.239	1	ZAK	BG.MCI
0.0357744	-0.118131	0.273	0.196	1	PLEKHA3	BG.MCI
0.0357904	-0.290564	0.356	0.451	1	FMNL3	BG.MCI
0.035849	-0.0193118	0.068	0.141	1	MICALL2	BG.MCI
0.0359435	0.228394	0.409	0.325	1	SERPINB8	BG.MCI
0.0360081	-0.0911238	0.045	0.105	1	PARP15	BG.MCI
0.0361175	0.0829086	0.432	0.339	1	CNIH	BG.MCI
0.0361846	0.175348	0.5	0.551	1	GPSM3	BG.MCI
0.036279	-0.0567943	0.227	0.158	1	SCAF8	BG.MCI
0.0365543	-0.144676	0.068	0.138	1	GIMAP4	BG.MCI
0.0365713	0.0247686	0.205	0.136	1	GOLGA6C	BG.MCI
0.0366117	-0.0263281	0.053	0.119	1	SYTL3	BG.MCI
0.0366129	0.341013	0.182	0.115	1	TAF2	BG.MCI
0.0366811	0.464847	0.409	0.358	1	TARS	BG.MCI
0.0366999	-0.0635291	0.235	0.339	1	MARK2	BG.MCI
0.0368744	0.131995	0.659	0.563	1	PSMB4	BG.MCI
0.0369548	-0.431248	0.485	0.563	1	G0S2	BG.MCI
0.0369926	0.0964652	0.295	0.205	1	MCM3AP	BG.MCI
0.0370496	0.156046	0.265	0.189	1	NUDT1	BG.MCI
0.037056	0.166009	0.848	0.687	1	CEBPB	BG.MCI
0.0370877	0.0322461	0.144	0.084	1	LOC654433	BG.MCI
0.0371304	0.511355	0.515	0.437	1	U2AF1	BG.MCI
0.0373668	-0.305879	0.242	0.339	1	KIAA0319L	BG.MCI
0.0375246	0.0369317	0.758	0.613	1	CELF1	BG.MCI
0.037597	0.0150933	0.136	0.076	1	NOL8	BG.MCI
0.037705	0.142378	0.28	0.2	1	TOPORS	BG.MCI
0.037749	0.0290062	0.811	0.687	1	STAT1	BG.MCI
0.0380299	0.273832	0.871	0.716	1	IFIT1	BG.MCI
0.0380312	-0.060955	0.076	0.143	1	TFEB	BG.MCI
0.038158	0.132549	0.72	0.599	1	RNASET2	BG.MCI
0.0381788	-0.0289028	0.045	0.105	1	GLTPD1	BG.MCI
0.0383068	-0.0441116	0.288	0.198	1	DGUOK	BG.MCI
0.0384088	-0.108608	0.061	0.122	1	ALOX15B	BG.MCI
0.0384218	-0.0750861	0.114	0.06	1	MT1E	BG.MCI
0.0384247	0.133568	0.265	0.193	1	TCEB3	BG.MCI
0.0385225	-0.105933	0.174	0.26	1	TFE3	BG.MCI
0.0386433	0.239295	0.386	0.303	1	NBR1	BG.MCI
0.0386888	-0.171913	0.311	0.403	1	OTUD5	BG.MCI
0.0387363	0.0388119	0.788	0.654	1	CANX	BG.MCI
0.0387401	0.03222	0.152	0.088	1	ST6GALNAC2	BG.MCI
0.0387751	-0.0439513	0.652	0.558	1	HNRNPD	BG.MCI
0.0388616	-0.068101	0.045	0.107	1	CDK9	BG.MCI
0.0388736	-0.562972	0.583	0.597	1	RNF19B	BG.MCI
0.0388797	-0.272036	0.212	0.134	1	SLC7A8	BG.MCI
0.0388858	-0.0120615	0.061	0.126	1	CHST2	BG.MCI
0.0394887	0.116705	0.212	0.141	1	SCML1	BG.MCI
0.0395096	0.228832	0.629	0.563	1	HINT1	BG.MCI
0.0395349	-0.0463749	0.076	0.146	1	MIB1	BG.MCI
0.0395554	0.112906	0.167	0.105	1	LACTB2	BG.MCI
0.039596	0.171349	0.545	0.465	1	FAM120A	BG.MCI
0.039701	-0.0597653	0.144	0.084	1	UBR1	BG.MCI
0.0398486	-0.0498954	0.045	0.105	1	MPP5	BG.MCI
0.039963	-0.865287	0.394	0.453	1	BRD4	BG.MCI
0.0400811	0.0992724	0.644	0.547	1	NUMB	BG.MCI
0.0401185	-0.0628427	0.235	0.167	1	C8orf76	BG.MCI
0.0403432	-0.0356294	0.053	0.115	1	ST6GALNAC4	BG.MCI
0.0404902	-0.0396753	0.629	0.53	1	COX17	BG.MCI
0.0407744	0.172715	0.477	0.403	1	PRPF4B	BG.MCI
0.0408446	0.254495	0.409	0.32	1	CCT2	BG.MCI
0.0408527	-0.0420762	0.068	0.136	1	PEMT	BG.MCI
0.0408808	-0.10615	0.273	0.353	1	UBLCP1	BG.MCI
0.0409694	0.404144	0.485	0.408	1	CAMTA1	BG.MCI
0.0410078	0.320205	0.568	0.518	1	NMI	BG.MCI
0.0410679	-0.479157	0.364	0.451	1	DESI1	BG.MCI
0.0410994	0.021585	0.492	0.379	1	NDUFA2	BG.MCI
0.0413741	0.0859737	0.258	0.174	1	FAS	BG.MCI
0.0415223	0.0483552	0.75	0.635	1	DAZAP2	BG.MCI
0.0415729	-0.020611	0.061	0.126	1	ZBED5	BG.MCI
0.0416448	0.0738704	0.545	0.494	1	TRA2A	BG.MCI
0.0417009	-0.0195441	0.326	0.243	1	TPR	BG.MCI
0.0417543	0.178187	0.106	0.057	1	ANKRD13C	BG.MCI
0.0419181	-0.235281	0.341	0.241	1	IL1A	BG.MCI
0.0422242	0.206145	0.477	0.406	1	CPNE8	BG.MCI
0.0425702	0.159433	0.333	0.258	1	PPCS	BG.MCI
0.0426255	0.131355	0.182	0.122	1	UTP6	BG.MCI
0.0426557	0.0910439	0.364	0.27	1	GTF2A2	BG.MCI
0.0428418	-0.0619671	0.053	0.112	1	SPSB3	BG.MCI
0.0428456	-0.312844	0.659	0.623	1	COX6B1	BG.MCI
0.0428601	0.114674	0.674	0.606	1	PTPRJ	BG.MCI
0.043078	-0.0473931	0.705	0.578	1	NPM1	BG.MCI
0.0430815	0.0493828	0.333	0.251	1	RABGEF1	BG.MCI
0.0431222	0.0534718	0.561	0.458	1	APMAP	BG.MCI
0.0431542	-0.0670331	0.561	0.456	1	PGAM1	BG.MCI
0.0431698	-0.369381	0.333	0.413	1	IFNAR2	BG.MCI
0.043329	-0.394757	0.432	0.496	1	MYO1E	BG.MCI
0.0434369	0.183075	0.841	0.685	1	SIRPA	BG.MCI
0.0434383	-0.161112	0.356	0.255	1	PI4KB	BG.MCI
0.0434918	-0.0633688	0.129	0.203	1	PIP5K1C	BG.MCI
0.0438166	0.181012	0.614	0.494	1	C1orf162	BG.MCI
0.0438176	-0.0633753	0.098	0.172	1	ADAM8	BG.MCI
0.0439042	0.144043	0.689	0.647	1	VDAC1	BG.MCI
0.043911	-0.0102555	0.841	0.704	1	APOL6	BG.MCI
0.0439507	-0.0477984	0.045	0.103	1	LOC541471	BG.MCI
0.0439929	-0.0256165	0.742	0.573	1	LRP1	BG.MCI
0.0440044	-0.157603	0.068	0.129	1	FDPSL2A	BG.MCI
0.0440182	0.014399	0.182	0.274	1	RNF167	BG.MCI
0.0441459	0.0929232	0.273	0.203	1	HNRPLL	BG.MCI
0.0441971	0.0319814	0.227	0.158	1	NUCB2	BG.MCI
0.0442069	-0.0641919	0.061	0.119	1	BSN-AS2	BG.MCI
0.0442234	-0.161577	0.068	0.131	1	METTL21B	BG.MCI
0.044265	0.291031	0.583	0.494	1	ZBTB43	BG.MCI
0.0442879	-0.353731	0.553	0.446	1	ZNF471	BG.MCI
0.0443496	0.172106	0.432	0.337	1	PSMD9	BG.MCI
0.0444484	0.2754	0.447	0.363	1	FAM214B	BG.MCI
0.0444776	0.322301	0.432	0.339	1	TTC3	BG.MCI
0.044494	0.0592538	0.227	0.16	1	PCCB	BG.MCI
0.0445093	0.0163015	0.136	0.084	1	RAB33A	BG.MCI
0.0445442	0.233768	0.515	0.446	1	NDUFC1	BG.MCI
0.0446904	0.144806	0.242	0.174	1	USP10	BG.MCI
0.0446914	0.446617	0.667	0.516	1	KIAA1033	BG.MCI
0.0446949	-0.182186	0.182	0.26	1	CYTH4	BG.MCI
0.0446955	0.0224264	0.439	0.346	1	PLA2G4A	BG.MCI
0.0447126	-0.160347	0.447	0.313	1	HSD3B7	BG.MCI
0.0447797	-0.175365	0.174	0.251	1	GPS1	BG.MCI
0.0448338	0.188224	0.205	0.143	1	SYVN1	BG.MCI
0.0448472	0.241563	0.318	0.255	1	PDHA1	BG.MCI
0.0448573	-0.263097	0.409	0.504	1	GPR132	BG.MCI
0.0449979	0.0577838	0.242	0.165	1	HIPK3	BG.MCI
0.0450824	-0.0122912	0.061	0.119	1	BMP8B	BG.MCI
0.045095	0.113948	0.129	0.076	1	SFMBT2	BG.MCI
0.0451106	-0.15174	0.803	0.68	1	CHCHD2	BG.MCI
0.0452771	-0.18732	0.076	0.138	1	OXTR	BG.MCI
0.045279	0.014586	0.136	0.079	1	VTI1B	BG.MCI
0.0453952	0.0339368	0.174	0.107	1	H1F0	BG.MCI
0.045514	-0.0445313	0.098	0.172	1	CLK2	BG.MCI
0.0456219	-0.0108312	0.818	0.709	1	YWHAZ	BG.MCI
0.0456491	-0.031255	0.091	0.165	1	TRMT10B	BG.MCI
0.0456768	-0.594472	0.803	0.695	1	UBA52	BG.MCI
0.0457109	-0.0247235	0.045	0.103	1	KIF11	BG.MCI
0.04582	0.371522	0.333	0.267	1	EI24	BG.MCI
0.045828	-0.410851	0.197	0.274	1	C2	BG.MCI
0.0458388	-0.0859405	0.061	0.122	1	RNF216P1	BG.MCI
0.0459328	-0.0425425	0.439	0.353	1	DNM1L	BG.MCI
0.0460106	-0.195921	0.432	0.327	1	IFITM10	BG.MCI
0.0460376	0.0635096	0.939	0.831	1	CD44	BG.MCI
0.0460606	0.0502795	0.379	0.274	1	COMMD1	BG.MCI
0.0461617	-0.0433681	0.28	0.36	1	MADD	BG.MCI
0.0461758	0.0744535	0.311	0.234	1	SLAMF8	BG.MCI
0.0461779	0.227219	0.258	0.196	1	ASCC3	BG.MCI
0.0461931	-0.026124	0.068	0.129	1	TRAF7	BG.MCI
0.0462427	0.0509995	0.303	0.227	1	NDUFS1	BG.MCI
0.0462514	0.100177	0.28	0.375	1	CAMK1	BG.MCI
0.0466963	-0.146674	0.242	0.341	1	MKLN1	BG.MCI
0.0469427	0.10761	0.159	0.1	1	BIN3	BG.MCI
0.0472206	0.13696	0.47	0.384	1	REEP3	BG.MCI
0.047365	0.291616	0.402	0.346	1	2006-03-01	BG.MCI
0.0474044	0.0145441	0.439	0.377	1	CYB5A	BG.MCI
0.0474472	-0.30847	0.417	0.446	1	MOV10	BG.MCI
0.0475657	-0.35961	0.652	0.649	1	LILRB2	BG.MCI
0.0476413	-0.22797	0.386	0.453	1	AGPAT3	BG.MCI
0.0476692	-0.0323225	0.424	0.334	1	HSPE1	BG.MCI
0.0477306	0.0307988	0.182	0.117	1	ILVBL	BG.MCI
0.0477592	-0.0140572	0.864	0.714	1	NFKB1	BG.MCI
0.0477817	0.357934	0.742	0.601	1	COX7B	BG.MCI
0.0479338	0.0479443	0.833	0.721	1	CAP1	BG.MCI
0.0481272	-0.0486123	0.098	0.169	1	FBXL20	BG.MCI
0.0481297	0.427882	0.326	0.241	1	UBASH3B	BG.MCI
0.0481437	-0.0720731	0.576	0.463	1	STK17A	BG.MCI
0.0482027	0.0446115	0.326	0.236	1	PIN1	BG.MCI
0.048329	-0.29092	0.75	0.661	1	RPL36A	BG.MCI
0.0483417	-0.184964	0.28	0.37	1	BOD1L1	BG.MCI
0.0484325	0.379228	0.227	0.167	1	SLBP	BG.MCI
0.0484852	0.102122	0.28	0.198	1	CCNB1	BG.MCI
0.0484986	0.169654	0.189	0.126	1	APEX1	BG.MCI
0.0485603	-0.167144	0.083	0.15	1	FAM189B	BG.MCI
0.0489677	-0.0825563	0.545	0.451	1	PTTG1IP	BG.MCI
0.0489972	-0.421206	0.788	0.692	1	CAPG	BG.MCI
0.0490384	-0.147399	0.144	0.086	1	WDR43	BG.MCI
0.0490689	0.0778511	0.492	0.439	1	PAK2	BG.MCI
0.0491346	0.159949	0.311	0.241	1	MRPL51	BG.MCI
0.0492054	0.0787973	0.25	0.189	1	SBDS	BG.MCI
0.0494448	-0.313901	0.955	0.864	1	MT-ND5	BG.MCI
0.0495213	0.159097	0.432	0.351	1	MEF2A	BG.MCI
0.0495541	0.104227	0.227	0.165	1	C3orf37	BG.MCI
0.0496107	-0.0463379	0.053	0.11	1	USP9Y	BG.MCI
0.0498479	-0.341635	0.288	0.358	1	SLC50A1	BG.MCI
0.0498513	0.049948	0.879	0.704	1	RPL12	BG.MCI
0.049896	-0.117369	0.053	0.11	1	ZBTB42	BG.MCI
0.0499102	0.2503	0.22	0.155	1	HTATSF1	BG.MCI
0.0499587	0.0134717	0.106	0.057	1	SDCCAG8	BG.MCI
0.0499824	-0.0102442	0.144	0.217	1	LOC100859930	BG.MCI
3.38408e-14	1.01239	1	0.642	5.48356e-10	CXCL11	BG.MC
8.7074e-12	0.75589	0.944	0.73	1.41095e-07	CXCL10	BG.MC
2.43029e-08	0.608917	0.775	0.613	0.000393804	RNF130	BG.MC
4.49201e-08	-2.53514	0.634	0.754	0.000727885	IL1B	BG.MC
1.1372e-07	0.25382	0.141	0.017	0.00184272	RGS2	BG.MC
1.89905e-07	0.455279	0.859	0.678	0.00307722	ARPC5	BG.MC
2.86735e-07	-0.491389	1	0.995	0.00464625	MT-ND4	BG.MC
6.2315e-07	0.596657	0.718	0.549	0.0100975	CTSC	BG.MC
9.60562e-07	0.371107	0.972	0.907	0.015565	B2M	BG.MC
1.05575e-06	0.649745	0.592	0.341	0.0171074	ALOX5AP	BG.MC
1.15855e-06	-0.733281	0.944	0.952	0.0187731	MT-ND2	BG.MC
1.34049e-06	0.457385	0.93	0.697	0.0217213	GCH1	BG.MC
2.23759e-06	0.689357	0.915	0.783	0.0362578	GNAS	BG.MC
3.54292e-06	0.44873	0.944	0.792	0.0574094	GBP1	BG.MC
7.49827e-06	0.713445	0.704	0.558	0.121502	CTSL1	BG.MC
9.54854e-06	0.399901	0.141	0.026	0.154725	DUSP4	BG.MC
1.20503e-05	0.810147	0.901	0.733	0.195263	ITM2B	BG.MC
2.07648e-05	0.559195	0.887	0.752	0.336473	SAT1	BG.MC
2.09999e-05	0.201553	0.831	0.652	0.340283	LAP3	BG.MC
2.38931e-05	0.0391686	0.141	0.029	0.387163	HCAR3	BG.MC
2.82787e-05	0.371713	0.859	0.714	0.458228	YBX1	BG.MC
3.87581e-05	-0.29996	0.211	0.477	0.628036	KDM6B	BG.MC
4.01613e-05	0.549235	0.887	0.718	0.650773	RPS3A	BG.MC
4.55033e-05	-0.560277	0.563	0.754	0.737336	FN1	BG.MC
4.83012e-05	0.845257	0.93	0.823	0.782673	GPNMB	BG.MC
5.39514e-05	0.44039	0.901	0.768	0.874229	LGALS3	BG.MC
5.47064e-05	0.536068	0.901	0.79	0.886462	PPIA	BG.MC
5.5123e-05	0.376358	0.718	0.575	0.893213	HEXB	BG.MC
6.64832e-05	0.450521	0.887	0.716	1	C15orf48	BG.MC
7.15983e-05	0.702441	0.915	0.699	1	RPL32	BG.MC
8.54494e-05	0.604654	0.732	0.513	1	TFRC	BG.MC
8.71282e-05	-0.911206	0.873	0.847	1	MT-ATP8	BG.MC
0.000100959	0.222722	0.225	0.081	1	ANXA6	BG.MC
0.000109889	0.372528	0.845	0.718	1	ARPC3	BG.MC
0.000117413	0.376792	0.69	0.544	1	DNAJA1	BG.MC
0.000126896	0.381787	0.746	0.637	1	IRF8	BG.MC
0.000141999	0.600307	0.831	0.654	1	CAPZA2	BG.MC
0.000149762	-0.0842199	0	0.174	1	ZNF780A	BG.MC
0.000152249	0.473355	0.873	0.742	1	RPL11	BG.MC
0.00015485	0.651531	0.521	0.337	1	DNAJB9	BG.MC
0.000164233	-0.361359	0.07	0.282	1	TCF7L2	BG.MC
0.000173829	-0.215815	0.099	0.315	1	MGRN1	BG.MC
0.000188333	0.332532	0.845	0.706	1	LAMP1	BG.MC
0.00018987	0.66131	0.831	0.685	1	RPL4	BG.MC
0.00024689	0.173717	0.127	0.031	1	OLFML2B	BG.MC
0.000250944	0.274834	0.845	0.644	1	SEC61B	BG.MC
0.000268569	0.488619	0.211	0.076	1	NOL8	BG.MC
0.000306521	-0.875381	0.845	0.826	1	CCL3	BG.MC
0.000310721	0.39683	0.859	0.663	1	ACTR3	BG.MC
0.000311219	0.257386	0.873	0.757	1	IFIT2	BG.MC
0.0003303	-0.105841	0.056	0.253	1	NACC1	BG.MC
0.000332312	-0.998401	0.69	0.692	1	EMP3	BG.MC
0.000332359	0.343794	0.761	0.647	1	COX7C	BG.MC
0.000347775	-0.360796	0.141	0.37	1	BCL2L1	BG.MC
0.000363719	-0.756309	0.817	0.785	1	TNIP1	BG.MC
0.000370882	0.631825	0.817	0.687	1	HNRNPC	BG.MC
0.000378206	-0.316425	0.099	0.315	1	CLTB	BG.MC
0.000384817	-0.518327	0.113	0.313	1	CLCF1	BG.MC
0.000390951	0.44543	0.704	0.556	1	SSB	BG.MC
0.000419821	0.30625	0.944	0.881	1	HLA-B	BG.MC
0.0004466	0.52014	0.268	0.122	1	MPEG1	BG.MC
0.000453125	0.31779	0.859	0.726	1	PTMA	BG.MC
0.000481382	0.405886	0.732	0.592	1	PCBP1	BG.MC
0.000498669	0.440116	0.746	0.649	1	HSP90B1	BG.MC
0.000499462	-0.270435	0.127	0.329	1	NKIRAS2	BG.MC
0.000512093	0.322273	0.887	0.723	1	TNFSF13B	BG.MC
0.000533875	0.595165	0.845	0.647	1	ATP6AP2	BG.MC
0.000547025	0.269954	0.873	0.735	1	RPL27A	BG.MC
0.000547953	0.427774	0.915	0.728	1	RPS12	BG.MC
0.000549226	-0.138274	0.014	0.174	1	C9orf142	BG.MC
0.00057038	0.581429	0.859	0.661	1	EPSTI1	BG.MC
0.000658731	-0.273886	1	0.99	1	MT-ND1	BG.MC
0.000669239	0.505875	0.62	0.449	1	HMGN1	BG.MC
0.000699255	-0.08291	0	0.143	1	UBA5	BG.MC
0.000758845	-0.095456	0.042	0.215	1	FASTK	BG.MC
0.000772601	0.51337	0.789	0.644	1	EEF1B2	BG.MC
0.000777425	-0.729726	0.127	0.334	1	ATN1	BG.MC
0.000781157	0.41486	0.817	0.69	1	GNS	BG.MC
0.000808381	0.2937	0.803	0.635	1	ATP6V0E1	BG.MC
0.000827417	0.431218	0.859	0.702	1	TXN	BG.MC
0.000883844	0.571204	0.718	0.63	1	TGOLN2	BG.MC
0.000894546	0.251207	0.831	0.642	1	GNG5	BG.MC
0.000915374	0.388461	0.521	0.391	1	MCMBP	BG.MC
0.00100191	-0.239936	0.042	0.203	1	F3	BG.MC
0.00103134	0.229217	0.254	0.115	1	DNAJC2	BG.MC
0.00108449	0.16172	0.718	0.589	1	SRSF3	BG.MC
0.00111252	0.264116	0.732	0.635	1	TMEM50A	BG.MC
0.00113265	-0.387578	0.282	0.48	1	STXBP2	BG.MC
0.00118374	-0.603949	0.324	0.506	1	ANTXR2	BG.MC
0.0012162	-0.895944	0.254	0.451	1	SF3B4	BG.MC
0.00121939	-0.462442	0.479	0.609	1	PPP1R15B	BG.MC
0.00128092	-0.132415	0.07	0.255	1	SEMA6B	BG.MC
0.00128425	0.224957	0.789	0.697	1	ASAH1	BG.MC
0.00141645	0.348144	0.831	0.68	1	RPL6	BG.MC
0.00143577	0.469343	0.93	0.745	1	RPL9	BG.MC
0.00146697	0.539102	0.873	0.709	1	RPS27A	BG.MC
0.00147531	0.505234	0.69	0.606	1	POMP	BG.MC
0.00150101	0.325639	0.845	0.716	1	IFIT1	BG.MC
0.00151864	0.323116	0.746	0.625	1	RPL10A	BG.MC
0.00159758	0.0148225	0.113	0.031	1	FLJ44635	BG.MC
0.00161922	-0.359755	0.282	0.47	1	NFAT5	BG.MC
0.00167575	0.334809	0.831	0.699	1	COX4I1	BG.MC
0.00168919	-0.717613	0.577	0.683	1	NFKB2	BG.MC
0.00174669	0.411194	0.887	0.764	1	CSTB	BG.MC
0.00177236	-0.172293	0.085	0.253	1	CXXC5	BG.MC
0.00177793	0.0383016	0.746	0.594	1	TRAM1	BG.MC
0.00182478	-1.67883	0.085	0.241	1	IL1A	BG.MC
0.00182944	0.429086	0.648	0.492	1	RGL1	BG.MC
0.0018726	0.50679	0.803	0.692	1	RPS15A	BG.MC
0.00195554	-0.0286613	0.085	0.26	1	SEC23A	BG.MC
0.00202823	0.062288	0.07	0.224	1	FXR2	BG.MC
0.00210929	-0.118699	0.028	0.174	1	ASNS	BG.MC
0.00211793	-0.22857	0.085	0.243	1	ATP2A3	BG.MC
0.00219897	0.271099	0.803	0.613	1	AIDA	BG.MC
0.002213	0.235098	0.789	0.709	1	RPL23A	BG.MC
0.00221423	0.450724	0.775	0.666	1	ACTR2	BG.MC
0.00224548	-0.125549	0.085	0.243	1	C4orf46	BG.MC
0.00230336	-0.129855	0.099	0.265	1	FPGS	BG.MC
0.00230995	0.211796	0.648	0.451	1	ATP6V1A	BG.MC
0.00232455	0.10862	0.113	0.033	1	CD1D	BG.MC
0.00233514	-0.472462	0.014	0.143	1	FBXL19	BG.MC
0.00236749	0.571095	0.803	0.687	1	STAT1	BG.MC
0.00248566	0.0582738	0.113	0.033	1	SLCO4A1	BG.MC
0.0025419	-0.0818202	0.028	0.172	1	RASAL2	BG.MC
0.00256729	0.193887	0.282	0.146	1	ENOSF1	BG.MC
0.0025699	-0.230989	0.014	0.141	1	GIPC3	BG.MC
0.00264791	-0.137223	0.085	0.239	1	PKHD1	BG.MC
0.00265191	0.245509	0.845	0.704	1	RPL12	BG.MC
0.00271179	0.17076	0.394	0.265	1	2007-03-01	BG.MC
0.00272005	0.210689	0.746	0.642	1	MYL12A	BG.MC
0.00272858	-0.0958607	0.07	0.234	1	PAPL	BG.MC
0.00273414	0.292818	0.437	0.294	1	TXNIP	BG.MC
0.0027345	-1.17911	0.563	0.692	1	IL8	BG.MC
0.00274933	-0.245947	0.085	0.243	1	RRN3	BG.MC
0.00275892	-0.208444	0.169	0.339	1	NUDC	BG.MC
0.0027945	0.183748	0.817	0.704	1	SDCBP	BG.MC
0.00280151	0.196814	0.958	0.912	1	TMSB4X	BG.MC
0.00281593	0.287145	0.62	0.482	1	HEXA	BG.MC
0.00284531	0.572406	0.31	0.184	1	MS4A6A	BG.MC
0.00286244	0.076911	0.113	0.033	1	TEC	BG.MC
0.00290887	0.287737	0.324	0.174	1	FAS	BG.MC
0.00298185	0.355389	0.873	0.723	1	RBM3	BG.MC
0.00306284	-0.335929	0.127	0.289	1	CINP	BG.MC
0.00308547	-0.122842	0	0.112	1	U2AF1L4	BG.MC
0.00309944	0.306422	0.789	0.692	1	PABPC1	BG.MC
0.00310921	0.349426	0.296	0.172	1	CSF2RB	BG.MC
0.00312414	0.543724	0.521	0.384	1	HNRNPF	BG.MC
0.00317122	-0.281869	0.239	0.444	1	APOBR	BG.MC
0.00320367	-0.456539	0.127	0.291	1	RFC2	BG.MC
0.0032185	0.355365	0.493	0.387	1	DLD	BG.MC
0.00322637	0.285874	0.62	0.487	1	ZNF706	BG.MC
0.00326043	0.367897	0.901	0.807	1	ANXA5	BG.MC
0.0034114	-0.100265	0.042	0.184	1	DHCR7	BG.MC
0.00341697	-0.49396	0.732	0.79	1	APOE	BG.MC
0.00346324	-0.292179	0.972	0.943	1	MT-ND3	BG.MC
0.00348748	0.366853	0.718	0.601	1	STX11	BG.MC
0.00348872	0.267317	0.62	0.456	1	CXCL9	BG.MC
0.00377233	-0.0601117	0.042	0.181	1	MRPL24	BG.MC
0.00377481	-0.192962	0.113	0.277	1	IGSF8	BG.MC
0.00380846	-0.179344	0.056	0.196	1	MMP2	BG.MC
0.00381996	-0.11049	0.014	0.131	1	GAB3	BG.MC
0.00382916	-0.437774	0.507	0.654	1	CD82	BG.MC
0.00383159	0.0297624	0.056	0.21	1	C15orf57	BG.MC
0.00397274	0.479649	0.606	0.518	1	NMI	BG.MC
0.00399456	0.219459	0.831	0.702	1	RPL7A	BG.MC
0.0039974	0.386468	0.606	0.504	1	ATP5A1	BG.MC
0.00410991	-0.365268	0.155	0.308	1	EIF2C2	BG.MC
0.00413887	-0.314152	0.887	0.866	1	MT-RNR1	BG.MC
0.00420579	0.125973	0.831	0.678	1	RPL7	BG.MC
0.00426274	0.261203	0.944	0.835	1	RPL41	BG.MC
0.00430475	-0.108779	0.014	0.131	1	GRASP	BG.MC
0.00431703	-0.0307165	0	0.105	1	TCTEX1D2	BG.MC
0.00431703	-0.099633	0	0.105	1	THOP1	BG.MC
0.00437869	0.358719	0.606	0.511	1	ETV6	BG.MC
0.00442125	-0.102231	0.099	0.246	1	MOB2	BG.MC
0.00443007	0.121258	0.789	0.673	1	GNB2L1	BG.MC
0.00443149	0.194749	0.676	0.554	1	PEBP1	BG.MC
0.00453984	-0.319734	0.197	0.36	1	RALGAPA1	BG.MC
0.00454923	-0.368316	0.028	0.153	1	IGFBP6	BG.MC
0.00460309	0.0995635	0.563	0.399	1	SOAT1	BG.MC
0.0046372	0.0812762	0.169	0.069	1	SLC18B1	BG.MC
0.00466791	0.352856	0.465	0.363	1	GK	BG.MC
0.00480096	-0.576929	0.958	0.864	1	MT-ND5	BG.MC
0.00484978	-0.0259744	0.07	0.222	1	SBF1	BG.MC
0.00485225	-0.70675	0.366	0.496	1	MYO1E	BG.MC
0.00485608	0.267971	0.563	0.446	1	BNIP3L	BG.MC
0.00488438	-0.285551	0.085	0.224	1	CWF19L1	BG.MC
0.00492196	0.316532	0.831	0.661	1	RPL36AL	BG.MC
0.00493684	-0.156089	0.239	0.43	1	MAFG	BG.MC
0.00500341	1.07723	0.746	0.632	1	NAP1L1	BG.MC
0.00503659	0.188091	0.211	0.105	1	RARRES1	BG.MC
0.00503786	-0.368893	0.183	0.363	1	STRN4	BG.MC
0.00506397	0.266438	0.775	0.63	1	SP100	BG.MC
0.00511397	-0.322369	0.197	0.384	1	EPB41L2	BG.MC
0.00518513	0.288584	1	0.983	1	IFI30	BG.MC
0.00521021	-0.445697	0.592	0.644	1	EHD1	BG.MC
0.00541887	0.300541	0.761	0.635	1	GNB4	BG.MC
0.00544841	-0.165743	0.225	0.42	1	BCL11A	BG.MC
0.00546083	0.16875	0.437	0.282	1	NLN	BG.MC
0.00546974	-0.0954583	0.056	0.191	1	2009-03-01	BG.MC
0.00547271	-0.104418	0.042	0.172	1	FUBP3	BG.MC
0.00552254	-0.425902	0.352	0.496	1	ZBTB7A	BG.MC
0.00554946	-0.17945	0.254	0.401	1	SLU7	BG.MC
0.00562262	0.120794	0.535	0.399	1	SDHC	BG.MC
0.00562312	-0.376264	0.211	0.394	1	COPG1	BG.MC
0.00576079	-0.193578	0.169	0.348	1	HYOU1	BG.MC
0.00580147	0.137719	0.761	0.628	1	PPT1	BG.MC
0.00586349	-0.0283376	0.028	0.15	1	LYRM1	BG.MC
0.00592487	0.0583678	0.845	0.702	1	COTL1	BG.MC
0.00595112	-0.210985	0.014	0.124	1	REEP4	BG.MC
0.0059619	1.0838	0.521	0.396	1	FAM96A	BG.MC
0.00601089	-0.373753	0.915	0.811	1	PKM	BG.MC
0.00610401	-0.146982	0.183	0.344	1	ARAF	BG.MC
0.00614269	0.206345	0.887	0.714	1	PLEK	BG.MC
0.00621024	-0.29887	0.211	0.387	1	TRIOBP	BG.MC
0.00622913	0.0267988	0.676	0.551	1	ATP5G2	BG.MC
0.00631192	0.364842	0.521	0.379	1	HLA-DRB5	BG.MC
0.00635721	-0.484097	0.155	0.31	1	CD300LB	BG.MC
0.00641641	0.69877	0.606	0.482	1	ATP6V1H	BG.MC
0.00643895	-0.805814	0.606	0.673	1	IER3	BG.MC
0.00658415	0.289153	0.789	0.678	1	H2AFY	BG.MC
0.00659586	0.236178	0.69	0.566	1	ATP6V1G1	BG.MC
0.0066445	-0.0553057	0.014	0.119	1	TBC1D22A	BG.MC
0.0066484	0.650289	0.718	0.547	1	TMED2	BG.MC
0.00665737	-0.144697	0.042	0.174	1	HSPH1	BG.MC
0.0066793	0.174446	0.775	0.652	1	DBI	BG.MC
0.00668673	-0.862003	0.761	0.737	1	FLNA	BG.MC
0.00669872	-0.300022	0.366	0.504	1	RALY	BG.MC
0.00669949	-0.344687	0.169	0.31	1	RNASEH2C	BG.MC
0.00679806	-0.222267	0.225	0.391	1	CHMP1A	BG.MC
0.00681803	-0.185184	0.014	0.119	1	PIR	BG.MC
0.00690849	0.250588	0.859	0.692	1	RAC1	BG.MC
0.00700561	-0.103535	0.07	0.2	1	FAM227A	BG.MC
0.00701451	0.264787	0.873	0.728	1	LYN	BG.MC
0.00707009	-0.0753632	0.042	0.165	1	RMDN1	BG.MC
0.00709038	0.46122	0.479	0.353	1	ZFP36L2	BG.MC
0.00714	0.256329	0.634	0.506	1	TM9SF2	BG.MC
0.00718611	0.302216	0.789	0.64	1	UBE2D3	BG.MC
0.00719091	0.392451	0.944	0.809	1	RPLP1	BG.MC
0.00727085	0.024761	0.113	0.038	1	GPHN	BG.MC
0.00732315	-0.0574479	0.085	0.229	1	ZNF271	BG.MC
0.00732477	0.425131	0.873	0.773	1	HLA-DRA	BG.MC
0.00738376	0.928065	0.662	0.556	1	LEPROT	BG.MC
0.00742709	-0.356524	0.169	0.317	1	PDGFB	BG.MC
0.00743889	-0.116641	0.014	0.119	1	HYMAI	BG.MC
0.00747149	-0.210605	0.07	0.198	1	SIGMAR1	BG.MC
0.00748564	-0.110967	0.014	0.117	1	MT-TH	BG.MC
0.00748652	-0.130365	0.042	0.165	1	MLL4	BG.MC
0.00748913	-0.108662	0.099	0.251	1	CHST15	BG.MC
0.00756435	-0.201026	0.324	0.492	1	MAFF	BG.MC
0.00766077	0.137025	0.746	0.637	1	DYNLT1	BG.MC
0.00774568	0.237235	0.423	0.31	1	COMMD6	BG.MC
0.00791999	0.451616	0.577	0.506	1	SHFM1	BG.MC
0.0079262	-0.272177	0.056	0.184	1	METTL21A	BG.MC
0.0082246	-0.139915	0.056	0.191	1	TFPI	BG.MC
0.00833086	0.286896	0.831	0.728	1	ACSL1	BG.MC
0.00837423	-0.110912	0.141	0.294	1	PLEKHO2	BG.MC
0.00839185	-0.345639	0.352	0.504	1	GPR132	BG.MC
0.00850576	0.261367	0.465	0.341	1	ISCU	BG.MC
0.00851632	-0.1809	0.056	0.177	1	AP2A2	BG.MC
0.0085414	0.187459	0.901	0.802	1	CD63	BG.MC
0.0085446	0.124508	0.211	0.107	1	NFYB	BG.MC
0.00863649	-0.0611334	0.014	0.117	1	NFYA	BG.MC
0.00864524	-0.0806049	0.056	0.184	1	RCOR1	BG.MC
0.00867295	0.208009	0.563	0.451	1	TMED10	BG.MC
0.00868037	-0.0801076	0.014	0.117	1	MAGOHB	BG.MC
0.00869717	-0.0502116	0.042	0.167	1	ZC3H3	BG.MC
0.00879402	-0.0166793	0.028	0.143	1	AKR1B10	BG.MC
0.00889524	-0.114199	0.056	0.181	1	C14orf119	BG.MC
0.00890689	-0.191936	0.113	0.258	1	NF1	BG.MC
0.00901591	-0.164494	0.028	0.138	1	DCAF12	BG.MC
0.00903582	-0.277733	0.169	0.313	1	U2AF2	BG.MC
0.00915771	-0.225005	0.183	0.353	1	TXNDC11	BG.MC
0.00929653	0.390141	0.634	0.563	1	HINT1	BG.MC
0.00942412	1.44598	0.479	0.341	1	WIPF1	BG.MC
0.00956012	0.0654204	0.521	0.387	1	MS4A4A	BG.MC
0.00956139	-0.100056	0.085	0.21	1	CHKB	BG.MC
0.00963365	0.422752	0.563	0.446	1	NDUFC1	BG.MC
0.00967305	-0.0694012	0.014	0.115	1	GIPC1	BG.MC
0.00979561	0.345069	0.394	0.291	1	TLR8	BG.MC
0.00984303	0.0449462	0.718	0.656	1	IFI44	BG.MC
0.0098552	0.129888	0.761	0.671	1	ACP5	BG.MC
0.00986956	-0.97084	0.155	0.305	1	CXCL1	BG.MC
0.00995703	-0.0853326	0.155	0.301	1	CNTLN	BG.MC
0.0100509	0.0449105	0.746	0.637	1	PIK3AP1	BG.MC
0.0100712	-0.0741631	0.014	0.115	1	TM7SF2	BG.MC
0.0101776	0.298611	0.775	0.683	1	CD53	BG.MC
0.0102127	-0.0130403	0.113	0.27	1	TWF1	BG.MC
0.0103313	0.236157	0.563	0.401	1	ZFP36	BG.MC
0.0103794	-0.0201861	0.014	0.115	1	NUP43	BG.MC
0.0106566	-0.0183472	0.099	0.243	1	PRR14L	BG.MC
0.0106743	-0.188274	0.042	0.155	1	TPM2	BG.MC
0.0107665	0.150245	0.197	0.095	1	ZNF766	BG.MC
0.0108974	-0.03199	0.07	0.196	1	LAMC2	BG.MC
0.0109259	-0.423521	0.465	0.597	1	MIR155HG	BG.MC
0.0109408	-0.0702788	0.014	0.112	1	PHRF1	BG.MC
0.0109624	-0.240172	0.169	0.303	1	RNF24	BG.MC
0.0109676	0.268396	0.718	0.635	1	SUB1	BG.MC
0.0110626	0.115855	0.197	0.1	1	SPECC1	BG.MC
0.0111067	-0.198558	0.169	0.305	1	MT-TT	BG.MC
0.011125	-0.443295	0.408	0.561	1	CD276	BG.MC
0.011142	-0.0464369	0.042	0.16	1	NMT2	BG.MC
0.0111593	0.176923	0.859	0.757	1	MX1	BG.MC
0.0112517	-0.226585	0.07	0.2	1	DEDD	BG.MC
0.01129	-0.371663	0.901	0.862	1	WARS	BG.MC
0.0113549	-0.0683547	0.028	0.131	1	OXR1	BG.MC
0.0113723	-0.183258	0.197	0.356	1	RILP	BG.MC
0.011402	-0.178826	0.211	0.348	1	STX5	BG.MC
0.0114664	-0.0127553	0.085	0.22	1	TESK1	BG.MC
0.01152	-0.138835	0.099	0.241	1	LRRC58	BG.MC
0.0116034	-0.0470975	0.014	0.107	1	AVL9	BG.MC
0.0116776	0.0379126	0.014	0.112	1	NOD2	BG.MC
0.0117494	-0.194133	0.127	0.274	1	UBE2M	BG.MC
0.0117575	-0.281862	0.042	0.158	1	SBF2-AS1	BG.MC
0.011852	-0.076297	0.099	0.241	1	PLBD2	BG.MC
0.0118727	0.0568671	0.282	0.165	1	HESX1	BG.MC
[truncated: 9,624 more rows]

## Sheet: S2F.Cluster_markers_in_vivo
TableS2E.Marker genes identified for each cluster of PBMCs from in vivo study
p_val	avg_logFC	pct.1	pct.2	p_val_adj	cluster	gene
0	0.833158	0.937	0.463	0	0	GIMAP7
0	0.820334	0.765	0.315	0	0	SELL
0	0.777453	0.765	0.335	0	0	RGS10
0	0.754162	0.842	0.433	0	0	LDHB
0	0.737543	0.782	0.367	0	0	IKZF1
0	0.720553	0.723	0.304	0	0	GIMAP4
0	0.71863	0.673	0.279	0	0	TRAC
0	0.707929	0.959	0.485	0	0	IL7R
0	0.70098	0.656	0.251	0	0	GIMAP1
0	0.691376	0.675	0.349	0	0	CMSS1
0	0.676549	0.397	0.089	0	0	ADTRP
0	0.661589	0.787	0.363	0	0	CD3D
0	0.649278	0.487	0.13	0	0	LEF1
0	0.639365	0.804	0.407	0	0	LTB
0	0.612457	0.94	0.493	0	0	CCR7
0	0.59486	0.541	0.225	0	0	CD3G
0	0.544067	0.424	0.175	0	0	BATF
0	0.542092	0.687	0.367	0	0	ABLIM1
0	0.53748	0.747	0.418	0	0	C12orf57
0	0.536355	0.741	0.437	0	0	NDFIP1
0	0.499961	0.585	0.263	0	0	CD3E
0	0.489796	0.513	0.222	0	0	CD6
0	0.485384	0.444	0.187	0	0	MYC
0	0.485155	0.826	0.471	0	0	CD7
0	0.471038	0.595	0.311	0	0	TCF7
0	0.461647	0.893	0.682	0	0	EIF3E
0	0.461223	0.627	0.315	0	0	PIK3IP1
0	0.451002	0.518	0.248	0	0	BICDL1
0	0.438795	0.34	0.117	0	0	LINC00861
0	0.411063	0.508	0.241	0	0	ITK
0	0.362376	0.693	0.377	0	0	CD2
7.42998e-307	0.435774	0.786	0.549	1.36875e-302	0	PDCD4
1.34535e-303	0.437818	0.454	0.214	2.4784e-299	0	LAT
2.37283e-297	0.392968	0.674	0.407	4.37122e-293	0	ETS1
2.08672e-289	0.469175	0.718	0.472	3.84415e-285	0	TRBC2
7.01637e-285	0.409622	0.62	0.372	1.29256e-280	0	2006-09-01
4.24237e-270	0.38973	0.618	0.381	7.81529e-266	0	C1QBP
8.405e-260	0.385473	0.538	0.303	1.54837e-255	0	SNHG7
4.9062e-253	0.357331	0.469	0.238	9.03819e-249	0	IKZF3
3.47959e-252	0.368867	0.655	0.423	6.4101e-248	0	ANP32B
3.83933e-245	0.343722	0.476	0.247	7.07282e-241	0	RCAN3
1.1928e-236	0.38279	0.445	0.225	2.19737e-232	0	ITM2A
1.39284e-235	0.344306	0.559	0.325	2.56589e-231	0	PIM1
8.41019e-233	0.377065	0.436	0.23	1.54933e-228	0	KDSR
1.31543e-232	0.322044	0.652	0.402	2.42329e-228	0	LEPROTL1
8.72858e-231	0.360135	0.721	0.508	1.60798e-226	0	AES
1.53537e-227	0.382078	0.55	0.344	2.82846e-223	0	KRAS
4.07667e-227	0.386511	0.436	0.229	7.51003e-223	0	OCIAD2
5.65759e-227	0.377517	0.556	0.33	1.04224e-222	0	PITPNC1
2.2164e-221	0.354203	0.559	0.345	4.08306e-217	0	C6orf48
9.57495e-219	0.350983	0.476	0.266	1.7639e-214	0	MSL3
0	2.60868	0.958	0.123	0	1	GZMB
0	2.50089	0.975	0.157	0	1	GNLY
0	2.19156	0.325	0.062	0	1	IFNG
0	2.10672	0.992	0.181	0	1	NKG7
0	1.98607	0.943	0.142	0	1	KLRD1
0	1.84617	0.946	0.232	0	1	APOBEC3G
0	1.75188	0.904	0.167	0	1	CST7
0	1.69741	0.811	0.101	0	1	PRF1
0	1.57853	0.776	0.214	0	1	CCL5
0	1.52049	0.323	0.031	0	1	XCL2
0	1.46815	0.657	0.1	0	1	HAVCR2
0	1.46808	0.656	0.083	0	1	FGFBP2
0	1.42927	0.495	0.071	0	1	TNFRSF9
0	1.42453	0.836	0.355	0	1	GNG2
0	1.38182	0.724	0.139	0	1	CHST12
0	1.36202	0.842	0.26	0	1	METRNL
0	1.31711	0.728	0.152	0	1	CTSW
0	1.30694	0.78	0.147	0	1	KLRB1
0	1.3029	0.485	0.015	0	1	RAMP1
0	1.29617	0.919	0.581	0	1	SQSTM1
0	1.26462	0.487	0.053	0	1	CLIC3
0	1.24958	0.877	0.396	0	1	CD247
0	1.23768	0.75	0.308	0	1	RAB8B
0	1.22474	0.658	0.172	0	1	OTULIN
0	1.18254	0.538	0.063	0	1	FASLG
0	1.18143	0.606	0.089	0	1	SLA2
0	1.17337	0.478	0.071	0	1	GZMA
0	1.16855	0.423	0.037	0	1	FEZ1
0	1.12074	0.576	0.13	0	1	NCS1
0	1.11954	0.573	0.075	0	1	C1orf21
0	1.11604	0.903	0.519	0	1	CLEC2B
0	1.10236	0.436	0.012	0	1	SH2D1B
0	1.09578	0.328	0.037	0	1	KLRC1
0	1.09489	0.598	0.093	0	1	GZMH
0	1.09002	0.441	0.073	0	1	CMC1
0	1.07975	0.479	0.025	0	1	KLRF1
0	1.07944	0.468	0.056	0	1	SLC15A4
0	1.06849	0.675	0.229	0	1	SYTL3
0	1.0627	0.46	0.051	0	1	CD300A
0	1.06172	0.725	0.241	0	1	AKNA
0	1.05652	0.844	0.412	0	1	EFHD2
0	1.05628	0.456	0.088	0	1	TNFRSF18
0	0.987003	0.834	0.301	0	1	ZEB2
0	0.975945	0.904	0.655	0	1	JAK1
0	0.974302	0.61	0.216	0	1	SH2D2A
0	0.96187	0.431	0.044	0	1	PRR5L
0	0.954593	0.45	0.057	0	1	FCGR3A
0	0.948363	0.974	0.743	0	1	TGFB1
0	0.941228	0.435	0.042	0	1	S1PR5
0	0.940285	0.611	0.219	0	1	ID2
0	0.93954	0.518	0.139	0	1	BHLHE40
0	0.939348	0.405	0.076	0	1	CEBPD
0	0.938886	0.491	0.123	0	1	UBE2F
0	0.938618	0.57	0.166	0	1	APMAP
0	0.937472	0.597	0.186	0	1	GZMM
0	0.930367	0.646	0.272	0	1	SLA
0	0.929704	0.539	0.155	0	1	IL2RB
0	0.919483	0.453	0.05	0	1	SPON2
0	0.91602	0.317	0.028	0	1	CD38
0	0.913833	0.592	0.252	0	1	OASL
0	0.9015	0.711	0.363	0	1	ADGRE5
0	0.891149	0.697	0.321	0	1	ABHD17A
0	0.890588	0.751	0.403	0	1	DUSP2
0	0.875003	0.34	0.019	0	1	B3GNT7
0	0.860475	0.402	0.084	0	1	GTF3C1
0	0.856631	0.3	0.027	0	1	AKR1C3
0	0.839587	0.767	0.47	0	1	CD69
0	0.837544	0.546	0.286	0	1	DSTN
0	0.825836	0.427	0.128	0	1	GNPTAB
0	0.823775	0.438	0.102	0	1	SAMD3
0	0.822845	0.388	0.067	0	1	LAT2
0	0.819001	0.809	0.499	0	1	NFKB1
0	0.813259	0.417	0.074	0	1	TRGC1
0	0.798726	0.537	0.147	0	1	PLEK
0	0.796802	0.376	0.073	0	1	GK5
0	0.788528	0.803	0.485	0	1	REL
0	0.779168	0.637	0.349	0	1	PIK3R1
0	0.763295	0.392	0.093	0	1	APOBEC3C
0	0.759088	0.547	0.249	0	1	STAT4
0	0.747681	0.424	0.153	0	1	CTSC
0	0.737046	0.626	0.194	0	1	CCL4
0	0.734259	0.484	0.186	0	1	ARAP2
0	0.731128	0.523	0.25	0	1	B4GALT1
0	0.727549	0.574	0.254	0	1	ACTN4
0	0.719143	0.34	0.052	0	1	HOPX
0	0.718923	0.291	0.026	0	1	SLFN13
0	0.718791	0.797	0.582	0	1	LITAF
0	0.710347	0.605	0.338	0	1	RALGAPA1
0	0.701572	0.878	0.618	0	1	CYBA
0	0.70077	0.289	0.058	0	1	SLAMF7
0	0.700362	0.339	0.091	0	1	TGFBR3
0	0.689686	0.714	0.454	0	1	FMNL1
0	0.68669	0.327	0.063	0	1	PYHIN1
0	0.676894	0.339	0.059	0	1	MATK
3.6987e-304	0.713383	0.557	0.297	6.81374e-300	1	MXD4
1.85015e-299	0.697998	0.468	0.215	3.40834e-295	1	OSTF1
1.48175e-296	0.693872	0.613	0.353	2.72967e-292	1	AC004687.1
1.66375e-258	0.708432	0.43	0.194	3.06497e-254	1	TRAF1
6.94535e-258	0.802478	0.332	0.116	1.27947e-253	1	TNFSF10
3.04299e-218	0.768132	0.556	0.341	5.6058e-214	1	IFITM2
0	2.73088	0.684	0.044	0	2	IGKC
0	2.45861	0.942	0.044	0	2	CD79A
0	2.27642	0.942	0.059	0	2	HLA-DQA1
0	2.20591	0.994	0.203	0	2	HLA-DRA
0	2.17475	0.991	0.198	0	2	HLA-DRB1
0	2.14988	0.925	0.184	0	2	CD83
0	2.14396	0.744	0.029	0	2	IGHM
0	2.13642	0.996	0.51	0	2	CD74
0	1.96556	0.963	0.228	0	2	HLA-DPB1
0	1.91679	0.967	0.202	0	2	HLA-DPA1
0	1.88704	0.857	0.086	0	2	HLA-DQB1
0	1.64226	0.653	0.021	0	2	MS4A1
0	1.41392	0.595	0.1	0	2	ID3
0	1.40062	0.568	0.021	0	2	IGHD
0	1.34167	0.62	0.05	0	2	TCF4
0	1.26382	0.959	0.614	0	2	CD37
0	1.24322	0.699	0.282	0	2	YBX3
0	1.16863	0.548	0.041	0	2	CD40
0	1.11562	0.602	0.089	0	2	HLA-DMA
0	1.05197	0.733	0.342	0	2	HERPUD1
0	1.03601	0.786	0.422	0	2	ZFP36L1
0	1.02564	0.397	0.013	0	2	LINC00926
0	1.0187	0.487	0.047	0	2	TNFRSF13C
0	0.968164	0.416	0.027	0	2	ADAM28
0	0.966106	0.426	0.04	0	2	HLA-DMB
0	0.959841	0.42	0.074	0	2	NFKBID
0	0.938319	0.379	0.012	0	2	BANK1
0	0.898758	0.398	0.03	0	2	RUBCNL
0	0.891044	0.826	0.487	0	2	REL
0	0.876297	0.6	0.115	0	2	BASP1
0	0.858632	0.361	0.029	0	2	MEF2C
0	0.855821	0.482	0.099	0	2	CHPT1
0	0.840451	0.46	0.097	0	2	SYNGR2
0	0.820972	0.443	0.099	0	2	IRF8
0	0.816086	0.537	0.187	0	2	SNX2
0	0.795847	0.488	0.159	0	2	ORAI2
0	0.794667	0.356	0.02	0	2	GNG7
0	0.779356	0.382	0.051	0	2	ST6GAL1
0	0.778216	0.32	0.069	0	2	PHACTR1
0	0.774703	0.358	0.033	0	2	BCL11A
0	0.745684	0.385	0.069	0	2	RCSD1
0	0.728061	0.305	0.015	0	2	ARHGAP24
0	0.722075	0.27	0.033	0	2	LY9
0	0.720978	0.493	0.188	0	2	BCL2
0	0.716097	0.342	0.042	0	2	RAB30
0	0.709691	0.279	0.027	0	2	NEIL1
0	0.689607	0.541	0.22	0	2	SESN3
0	0.683564	0.225	0.008	0	2	CD79B
0	0.678207	0.316	0.06	0	2	PIKFYVE
0	0.675166	0.301	0.018	0	2	TSPAN33
0	0.663537	0.684	0.339	0	2	PARP14
0	0.646557	0.24	0.011	0	2	LINC02397
0	0.609112	0.319	0.061	0	2	SWAP70
0	0.600793	0.232	0.008	0	2	FCER2
0	0.587258	0.273	0.015	0	2	BLNK
0	0.582551	0.254	0.016	0	2	AFF3
0	0.564688	0.432	0.14	0	2	LYN
0	0.551471	0.312	0.078	0	2	DAPP1
0	0.550809	0.232	0.01	0	2	EBF1
0	0.530794	0.237	0.021	0	2	CXCR5
0	0.524246	0.266	0.024	0	2	PDLIM1
0	0.486395	0.219	0.01	0	2	PLEKHG1
6.99178e-307	0.776585	0.595	0.3	1.28803e-302	2	LSM7
3.20736e-280	0.501925	0.28	0.072	5.90859e-276	2	FADS3
5.25526e-280	0.545934	0.288	0.078	9.68124e-276	2	CTSH
4.42869e-266	0.732764	0.67	0.418	8.15853e-262	2	CDC37
4.07243e-264	0.818844	0.573	0.282	7.50222e-260	2	JUN
4.23397e-233	0.481968	0.3	0.094	7.79982e-229	2	GNB5
8.568e-227	0.47078	0.402	0.153	1.5784e-222	2	IFNGR2
3.27344e-226	0.508986	0.313	0.104	6.03032e-222	2	CD82
1.73377e-225	0.604754	0.411	0.167	3.19395e-221	2	POU2F2
1.26159e-217	0.549264	0.421	0.182	2.3241e-213	2	SIPA1L1
5.35536e-213	0.454042	0.305	0.101	9.86564e-209	2	INPP5D
3.23583e-210	0.593616	0.554	0.3	5.96104e-206	2	MKNK2
1.11832e-199	0.652755	0.336	0.125	2.06018e-195	2	GRASP
2.76357e-195	0.59805	0.55	0.314	5.09104e-191	2	SNX9
2.40597e-166	0.453162	0.847	0.564	4.43228e-162	2	CCR7
1.98026e-152	0.486044	0.568	0.352	3.64804e-148	2	BPTF
5.67756e-151	0.486901	0.469	0.258	1.04592e-146	2	PRDM2
2.48367e-149	0.460415	0.481	0.253	4.57542e-145	2	PMAIP1
1.4164e-137	0.497604	0.505	0.304	2.60929e-133	2	LYSMD2
2.54969e-136	0.463567	0.523	0.311	4.69703e-132	2	ODC1
9.52077e-135	0.447869	0.477	0.271	1.75392e-130	2	ARID1B
1.0194e-132	0.436613	0.491	0.283	1.87794e-128	2	TUT4
1.09944e-128	0.328376	0.646	0.401	2.02539e-124	2	CLIC1
3.40771e-108	0.432101	0.612	0.4	6.27769e-104	2	CMSS1
0	1.18028	0.925	0.214	0	3	CCL5
0	1.17753	0.554	0.138	0	3	CD8A
0	1.07233	0.87	0.258	0	3	APOBEC3G
0	1.03667	0.491	0.116	0	3	GZMH
0	1.01074	0.424	0.055	0	3	TRGC2
0	0.947896	0.845	0.402	0	3	DUSP2
0	0.931842	0.805	0.196	0	3	CST7
0	0.911718	0.982	0.777	0	3	GAPDH
0	0.902993	0.883	0.213	0	3	NKG7
0	0.889143	0.714	0.349	0	3	TUBA4A
0	0.884964	0.786	0.28	0	3	METRNL
0	0.796025	0.973	0.749	0	3	TGFB1
0	0.783791	0.373	0.087	0	3	TRGC1
0	0.725446	0.715	0.185	0	3	KLRD1
0	0.718465	0.633	0.262	0	3	AKNA
0	0.694132	0.447	0.118	0	3	SLA2
0	0.64508	0.673	0.208	0	3	GNLY
0	0.644495	0.342	0.071	0	3	CXCR3
0	0.639611	0.398	0.106	0	3	C1orf21
0	0.555091	0.557	0.184	0	3	CTSW
2.49732e-304	0.751523	0.682	0.352	4.60056e-300	3	PIK3R1
3.17432e-304	0.627897	0.454	0.153	5.84774e-300	3	NCS1
9.3335e-294	0.632583	0.554	0.232	1.71942e-289	3	SH2D2A
5.24883e-291	0.5826	0.524	0.204	9.6694e-287	3	GZMM
2.87976e-288	0.293951	0.548	0.185	5.3051e-284	3	GZMB
4.27845e-288	0.644502	0.598	0.26	7.88176e-284	3	OASL
3.28472e-287	0.6414	0.501	0.196	6.0511e-283	3	SLC7A5
1.9876e-276	0.580338	0.427	0.146	3.66157e-272	3	FAM129A
3.2541e-268	0.490033	0.342	0.095	5.9947e-264	3	FASLG
9.59822e-262	0.615502	0.394	0.123	1.76818e-257	3	FGFBP2
3.30873e-253	0.510752	0.322	0.092	6.09535e-249	3	AUTS2
1.5998e-240	0.533658	0.743	0.433	2.94714e-236	3	EFHD2
4.54455e-238	0.529651	0.362	0.118	8.37197e-234	3	SAMD3
8.54157e-236	0.76829	0.84	0.598	1.57353e-231	3	CRIP1
1.34382e-235	0.603539	0.422	0.161	2.47558e-231	3	IL32
1.45222e-235	0.485772	0.812	0.516	2.67528e-231	3	TNFAIP3
2.1255e-234	0.586151	0.516	0.239	3.91559e-230	3	ORAI1
2.26437e-233	0.383127	0.918	0.672	4.17142e-229	3	S100A10
3.22172e-229	0.532556	0.335	0.107	5.93505e-225	3	APOBEC3C
2.49295e-227	0.559414	0.464	0.197	4.59252e-223	3	CD96
5.43055e-219	0.491961	0.456	0.187	1.00042e-214	3	APMAP
1.96484e-216	0.545504	0.416	0.163	3.61962e-212	3	PTPN22
9.43311e-213	0.547554	0.374	0.143	1.73777e-208	3	PBX4
3.29581e-208	0.596348	0.528	0.262	6.07154e-204	3	RNF19A
4.27074e-207	0.704902	0.711	0.433	7.86755e-203	3	LMNA
9.14259e-206	0.781349	0.456	0.195	1.68425e-201	3	KLRB1
1.36883e-200	0.546676	0.696	0.443	2.52166e-196	3	GABARAPL1
3.65112e-200	0.291383	0.432	0.157	6.7261e-196	3	PRF1
8.60132e-199	0.490371	0.777	0.555	1.58453e-194	3	SLC3A2
3.90575e-191	0.498741	0.787	0.551	7.19517e-187	3	FYN
5.83393e-191	0.521603	0.716	0.432	1.07473e-186	3	CD3D
9.69438e-190	0.595077	0.623	0.366	1.7859e-185	3	RORA
2.89101e-189	0.490301	0.435	0.183	5.32581e-185	3	CHST12
9.57104e-185	0.511192	0.519	0.268	1.76318e-180	3	ACTN4
1.36897e-183	0.487121	0.379	0.156	2.52192e-179	3	LYAR
8.84038e-183	0.588241	0.667	0.459	1.62857e-178	3	YWHAQ
1.84831e-173	0.467858	0.595	0.341	3.40497e-169	3	ABHD17A
5.57457e-158	0.320246	0.653	0.333	1.02695e-153	3	ZEB2
1.1315e-149	0.362208	0.64	0.387	2.08444e-145	3	GNG2
9.06293e-135	0.414992	0.527	0.294	1.66957e-130	3	SLA
1.37319e-130	0.350508	0.476	0.243	2.5297e-126	3	ID2
2.10649e-126	0.432072	0.557	0.35	3.88057e-122	3	RALGAPA1
5.4282e-122	0.435889	0.589	0.384	9.99982e-118	3	ADGRE5
8.16386e-122	0.426086	0.854	0.649	1.50395e-117	3	ANXA1
8.71047e-114	0.358384	0.471	0.261	1.60464e-109	3	SYTL3
8.34312e-110	0.322905	0.751	0.544	1.53697e-105	3	CLEC2B
0	1.47113	0.802	0.108	0	4	RSAD2
0	1.18396	0.924	0.273	0	4	MX1
0	1.10825	0.799	0.135	0	4	IFIT1
0	0.992836	0.823	0.191	0	4	IFIT3
0	0.929965	0.889	0.369	0	4	SELL
0	0.843316	0.968	0.529	0	4	GIMAP7
0	0.842703	0.856	0.353	0	4	GIMAP4
0	0.793613	0.588	0.091	0	4	CMPK2
0	0.761238	0.981	0.552	0	4	IL7R
0	0.758582	0.925	0.438	0	4	ISG15
0	0.749884	0.611	0.135	0	4	OAS1
0	0.743992	0.946	0.718	0	4	RPL36A
0	0.728832	0.973	0.555	0	4	CCR7
0	0.706411	0.653	0.188	0	4	IFI6
0	0.703103	0.716	0.236	0	4	EIF2AK2
0	0.678149	0.669	0.203	0	4	XAF1
0	0.672788	0.447	0.073	0	4	IFI44L
0	0.650451	0.735	0.294	0	4	STAT1
0	0.648742	0.663	0.224	0	4	LY6E
0	0.635936	0.701	0.206	0	4	GBP1
0	0.628021	0.854	0.421	0	4	IKZF1
0	0.617396	0.642	0.24	0	4	KDSR
0	0.6089	0.822	0.429	0	4	GBP2
0	0.600649	0.813	0.397	0	4	IFITM1
0	0.582309	0.443	0.108	0	4	TAF4B
0	0.58172	0.814	0.409	0	4	SAMD9
0	0.572474	0.712	0.305	0	4	GIMAP1
0	0.560013	0.508	0.134	0	4	IFIT5
0	0.559679	0.565	0.175	0	4	LEF1
0	0.555657	0.647	0.248	0	4	MX2
0	0.550096	0.453	0.129	0	4	ADTRP
0	0.549383	0.513	0.158	0	4	EPSTI1
0	0.542776	0.658	0.264	0	4	SP110
0	0.537269	0.507	0.131	0	4	OAS2
0	0.503165	0.49	0.137	0	4	HERC5
0	0.495027	0.389	0.08	0	4	IFI44
0	0.490106	0.407	0.095	0	4	OAS3
0	0.480472	0.542	0.172	0	4	SAMD9L
0	0.459288	0.481	0.152	0	4	HELZ2
0	0.44857	0.541	0.157	0	4	IFIT2
0	0.433122	0.366	0.084	0	4	HERC6
0	0.413094	0.281	0.044	0	4	USP18
2.47175e-307	0.55737	0.868	0.491	4.55346e-303	4	LDHB
1.60555e-306	0.586928	0.634	0.262	2.95775e-302	4	GBP4
2.2012e-306	0.558713	0.654	0.28	4.05506e-302	4	MSL3
6.64479e-304	0.468369	0.301	0.069	1.2241e-299	4	GPR155
3.0833e-293	0.470497	0.364	0.099	5.68005e-289	4	IPCEF1
1.75579e-288	0.615405	0.901	0.573	3.23452e-284	4	PDCD4
1.89724e-275	0.5164	0.955	0.663	3.49509e-271	4	CLEC2D
2.47438e-261	0.720427	0.742	0.39	4.5583e-257	4	CMSS1
5.29076e-257	0.396996	0.325	0.089	9.74664e-253	4	HAPLN3
1.29358e-256	0.405023	0.368	0.111	2.38303e-252	4	PNPT1
2.32999e-256	0.482634	0.765	0.398	4.2923e-252	4	RGS10
4.63025e-243	0.425037	0.43	0.15	8.52985e-239	4	PARP9
6.96671e-239	0.467436	0.614	0.275	1.28341e-234	4	APOL6
9.21405e-238	0.449783	0.883	0.565	1.69741e-233	4	IFI16
9.7659e-237	0.350782	0.308	0.084	1.79907e-232	4	GIMAP6
3.64958e-235	0.373838	0.355	0.109	6.72326e-231	4	GIMAP5
2.29143e-221	0.415358	0.54	0.227	4.22127e-217	4	UBE2L6
3.82899e-221	0.461217	0.788	0.414	7.05376e-217	4	CD2
7.68714e-219	0.534802	0.378	0.13	1.41613e-214	4	TSHZ2
1.02848e-217	0.332149	0.332	0.102	1.89466e-213	4	DDX58
8.55491e-213	0.359183	0.37	0.123	1.57599e-208	4	IFI35
5.4233e-212	0.41683	0.508	0.212	9.99081e-208	4	NMI
2.36154e-211	0.403571	0.911	0.638	4.35043e-207	4	SNHG8
9.35974e-209	0.424533	0.484	0.199	1.72425e-204	4	PHF11
3.60532e-208	0.422219	0.879	0.518	6.64173e-204	4	CD7
3.61957e-203	0.391458	0.6	0.271	6.66797e-199	4	ITK
2.95971e-202	0.488779	0.838	0.556	5.45239e-198	4	BAZ1A
4.01573e-199	0.363713	0.423	0.161	7.39779e-195	4	IFIH1
1.68918e-190	0.381895	0.447	0.18	3.11181e-186	4	C19orf66
6.25075e-190	0.446471	0.486	0.205	1.15151e-185	4	BATF
2.0927e-189	0.381036	0.54	0.243	3.85517e-185	4	TRIM22
5.15812e-189	0.396482	0.465	0.196	9.50229e-185	4	DTX3L
6.63543e-186	0.405761	0.68	0.351	1.22238e-181	4	PITPNC1
1.10378e-171	0.378699	0.794	0.462	2.03338e-167	4	C12orf57
3.81245e-168	0.376198	0.528	0.245	7.0233e-164	4	NUB1
2.86485e-167	0.367794	0.492	0.22	5.27762e-163	4	MYC
7.14382e-163	0.375344	0.76	0.438	1.31603e-158	4	ETS1
8.71844e-163	0.320933	0.823	0.464	1.60611e-158	4	LTB
1.85607e-162	0.346213	0.44	0.192	3.41926e-158	4	SBNO2
1.85625e-155	0.314595	0.347	0.133	3.41958e-151	4	HELB
1.82769e-154	0.372705	0.582	0.299	3.36698e-150	4	CASP8
4.4663e-153	0.389172	0.653	0.366	8.22781e-149	4	PPA1
1.13579e-151	0.391423	0.779	0.493	2.09235e-147	4	DDX21
1.62387e-150	0.334253	0.481	0.222	2.9915e-146	4	NCK2
2.3926e-150	0.316091	0.354	0.137	4.40765e-146	4	ANXA2R
4.15093e-148	0.333806	0.556	0.273	7.64685e-144	4	RCAN3
7.5459e-148	0.335061	0.41	0.175	1.39011e-143	4	GBP5
9.81281e-145	0.389656	0.798	0.53	1.80772e-140	4	ARID5A
5.16438e-141	0.362717	0.688	0.402	9.51383e-137	4	2006-09-01
6.12258e-141	0.358781	0.373	0.159	1.1279e-136	4	LRRC75A
9.95503e-138	0.330152	0.92	0.71	1.83392e-133	4	EIF3E
1.7009e-129	0.350589	0.742	0.468	3.13339e-125	4	PSMB8
2.56245e-128	0.316536	0.701	0.42	4.72054e-124	4	SP100
1.53837e-125	0.341396	0.685	0.409	2.83398e-121	4	C1QBP
8.97674e-124	0.312005	0.632	0.349	1.65369e-119	4	TCF7
8.55857e-123	0.318453	0.663	0.39	1.57666e-118	4	ADAR
6.07819e-118	0.317169	0.516	0.268	1.11972e-113	4	IKZF3
1.26189e-102	0.32461	0.613	0.369	2.32466e-98	4	PRMT2
0	3.60523	0.999	0.048	0	5	LYZ
0	3.42297	0.991	0.036	0	5	S100A9
0	3.01385	0.854	0.047	0	5	C15orf48
0	3.00733	0.976	0.147	0	5	TIMP1
0	2.86755	0.96	0.023	0	5	S100A8
0	2.76923	0.986	0.383	0	5	SOD2
0	2.53035	0.523	0.024	0	5	THBS1
0	2.43181	0.902	0.025	0	5	OLR1
0	2.37805	0.603	0.012	0	5	CYP1B1
0	2.35741	0.916	0.028	0	5	CD300E
0	2.33071	0.818	0.014	0	5	VCAN
0	2.24934	0.939	0.093	0	5	MARCKS
0	2.24194	0.975	0.254	0	5	ANXA5
0	2.21934	0.986	0.251	0	5	CTSS
0	2.21155	0.98	0.296	0	5	NAMPT
0	2.20175	0.407	0.021	0	5	CCL2
0	2.15865	0.912	0.119	0	5	IER3
0	2.14484	0.895	0.092	0	5	PPIF
0	2.13708	0.959	0.136	0	5	LGALS3
0	2.10524	0.871	0.118	0	5	CXCL8
0	2.10268	0.899	0.023	0	5	AQP9
0	2.0951	0.998	0.514	0	5	S100A6
0	2.08927	0.999	0.328	0	5	S100A4
0	2.07364	0.977	0.194	0	5	PSAP
0	2.05957	0.933	0.039	0	5	KYNU
0	2.05537	0.977	0.114	0	5	FCER1G
0	2.04803	0.94	0.055	0	5	DSE
0	2.02636	0.855	0.076	0	5	CTSL
0	2.01721	0.656	0.024	0	5	EREG
0	2.00789	0.957	0.036	0	5	CST3
0	1.96352	0.926	0.019	0	5	FCN1
0	1.9521	0.989	0.131	0	5	TYROBP
0	1.9427	0.583	0.019	0	5	SLC7A11
0	1.92567	0.937	0.1	0	5	ATP13A3
0	1.92429	0.808	0.122	0	5	IL1B
0	1.92171	0.974	0.21	0	5	LGALS1
0	1.90788	0.901	0.081	0	5	CTSB
0	1.87167	0.883	0.053	0	5	SLC43A2
0	1.85538	0.915	0.072	0	5	PLAUR
0	1.84731	0.839	0.012	0	5	S100A12
0	1.84407	0.988	0.555	0	5	S100A11
0	1.82639	0.726	0.013	0	5	CD14
0	1.8243	0.95	0.182	0	5	LIMS1
0	1.81859	0.995	0.668	0	5	S100A10
0	1.81854	0.4	0.016	0	5	G0S2
0	1.81787	0.9	0.047	0	5	SPI1
0	1.78751	0.918	0.259	0	5	CEBPB
0	1.78661	0.844	0.021	0	5	SLC11A1
0	1.7727	0.955	0.191	0	5	TYMP
0	1.76428	0.87	0.094	0	5	SLC25A37
0	1.76162	0.82	0.028	0	5	TNFAIP2
0	1.76077	0.963	0.252	0	5	CD63
0	1.72738	0.836	0.018	0	5	ANPEP
0	1.69006	0.897	0.035	0	5	CD68
0	1.68212	0.963	0.369	0	5	ANXA2
0	1.67174	0.963	0.409	0	5	SERPINB1
0	1.6646	0.807	0.054	0	5	ACSL1
0	1.66017	0.736	0.029	0	5	DUSP6
0	1.6355	0.815	0.01	0	5	SEMA6B
0	1.61583	0.938	0.244	0	5	GSTO1
0	1.60558	0.866	0.023	0	5	SERPINA1
0	1.60351	0.978	0.303	0	5	COTL1
0	1.59647	0.866	0.106	0	5	ABCA1
0	1.59625	0.929	0.275	0	5	TNFRSF1B
0	1.5841	0.654	0.02	0	5	MAFB
0	1.58309	0.605	0.022	0	5	TNFAIP6
0	1.55323	0.578	0.021	0	5	IL1RN
0	1.54992	0.702	0.011	0	5	C5AR1
0	1.52534	0.813	0.114	0	5	MXD1
0	1.51654	0.815	0.022	0	5	NCF2
0	1.49468	0.919	0.376	0	5	SERPINB9
0	1.49118	0.829	0.055	0	5	GRN
0	1.48862	0.949	0.335	0	5	BRI3
0	1.48434	0.711	0.019	0	5	VEGFA
0	1.4631	0.785	0.103	0	5	AHR
0	1.4621	0.853	0.1	0	5	FNDC3B
0	1.42653	0.848	0.067	0	5	DENND5A
0	1.41846	0.709	0.021	0	5	MS4A7
0	1.41285	0.97	0.469	0	5	SDCBP
0	1.40121	0.832	0.179	0	5	EHD1
0	1.40084	0.766	0.11	0	5	BASP1
0	1.38118	0.862	0.151	0	5	BID
0	1.36979	0.682	0.008	0	5	FPR1
0	1.36537	0.706	0.01	0	5	AC245128.3
0	1.35528	0.848	0.417	0	5	CSTB
0	1.35315	0.771	0.013	0	5	CSTA
0	1.34337	0.678	0.012	0	5	LHFPL2
0	1.34131	0.814	0.086	0	5	AIF1
0	1.3361	0.8	0.061	0	5	ITGAX
0	1.33362	0.765	0.076	0	5	CTSZ
0	1.33304	0.955	0.309	0	5	ZEB2
0	1.33234	0.867	0.212	0	5	TNIP1
0	1.32934	0.726	0.018	0	5	LILRB2
0	1.32336	0.72	0.066	0	5	PDE4DIP
0	1.32326	0.704	0.019	0	5	DMXL2
0	1.32265	0.622	0.007	0	5	CCR1
0	1.32262	0.699	0.017	0	5	TLR4
0	1.31747	0.646	0.011	0	5	CD93
0	1.31371	0.831	0.119	0	5	CAPN2
0	1.31045	0.865	0.263	0	5	ATP2B1
0	1.02255	0.446	0.082	0	6	TNFRSF4
0	0.779772	0.747	0.338	0	6	ARID5B
0	0.518436	0.227	0.012	0	6	CCR4
1.86274e-292	0.626004	0.859	0.51	3.43154e-288	6	SPOCK2
2.43427e-285	0.712372	0.862	0.57	4.48441e-281	6	ZFP36
4.27661e-275	0.708986	0.828	0.493	7.87836e-271	6	GPR183
6.97088e-272	0.621031	0.327	0.083	1.28417e-267	6	MAF
4.56711e-259	0.585043	0.529	0.206	8.41353e-255	6	TRAT1
2.6246e-253	0.431533	0.891	0.564	4.83504e-249	6	S100A11
2.3429e-247	0.662283	0.429	0.149	4.31609e-243	6	FAM129A
6.8932e-238	0.451198	0.851	0.473	1.26986e-233	6	SAMSN1
4.8079e-237	0.545093	0.297	0.078	8.85711e-233	6	DUSP4
8.61052e-221	0.676522	0.556	0.249	1.58623e-216	6	ITM2A
1.80086e-215	0.508471	0.933	0.561	3.31755e-211	6	IL7R
7.93844e-196	0.606647	0.836	0.601	1.46242e-191	6	ZFP36L2
1.55364e-192	0.573873	0.731	0.434	2.86212e-188	6	LEPROTL1
1.5771e-189	0.632698	0.879	0.65	2.90533e-185	6	ANXA1
3.84006e-183	0.511562	0.748	0.421	7.07416e-179	6	CD2
4.89383e-171	0.449238	0.563	0.276	9.01541e-167	6	RCAN3
2.24438e-160	0.466033	0.775	0.472	4.1346e-156	6	LTB
1.56756e-156	0.46065	0.346	0.13	2.88775e-152	6	ICOS
1.83565e-145	0.420613	0.391	0.167	3.38164e-141	6	AP3M2
3.95447e-142	0.295705	0.698	0.393	7.28492e-138	6	ANXA2
1.30611e-140	0.445973	0.48	0.239	2.40612e-136	6	CDKN1B
7.69527e-139	0.485657	0.67	0.417	1.41762e-134	6	NR3C1
1.95294e-138	0.424718	0.462	0.221	3.59771e-134	6	S1PR1
4.9618e-136	0.433581	0.608	0.338	9.14062e-132	6	ITGB1
3.0674e-134	0.497617	0.505	0.271	5.65076e-130	6	YIPF5
5.57044e-132	0.473757	0.738	0.518	1.02619e-127	6	MBP
7.06166e-132	0.412399	0.402	0.182	1.3009e-127	6	TTC39C
5.56925e-131	0.642441	0.453	0.235	1.02597e-126	6	SESN3
1.18619e-128	0.50451	0.706	0.437	2.18521e-124	6	LMNA
3.61546e-128	0.41248	0.554	0.305	6.6604e-124	6	CRYBG1
3.77652e-127	0.394084	0.543	0.296	6.9571e-123	6	EML4
4.15719e-125	0.349504	0.779	0.502	7.65838e-121	6	LDHB
8.28869e-120	0.379487	0.773	0.557	1.52694e-115	6	FXYD5
1.88168e-116	0.511806	0.817	0.603	3.46644e-112	6	CRIP1
1.38725e-113	0.412064	0.472	0.255	2.55559e-109	6	CLDND1
1.10465e-108	0.398211	0.786	0.584	2.03498e-104	6	NDUFS5
1.48603e-106	0.356698	0.597	0.353	2.73756e-102	6	SPTBN1
2.31818e-100	0.371098	0.598	0.347	4.27055e-96	6	TRAC
3.09809e-100	0.373456	0.664	0.439	5.7073e-96	6	CNOT6L
1.42852e-99	0.307303	0.791	0.554	2.63161e-95	6	FYN
4.07831e-99	0.29666	0.604	0.363	7.51305e-95	6	PIK3R1
6.11208e-99	0.371063	0.466	0.252	1.12597e-94	6	PBXIP1
1.13616e-95	0.348163	0.511	0.291	2.09303e-91	6	BICDL1
3.3191e-91	0.34312	0.555	0.342	6.11445e-87	6	MT-ND6
6.27961e-88	0.379195	0.498	0.297	1.15683e-83	6	RILPL2
8.57796e-85	0.325279	0.598	0.394	1.58023e-80	6	CYSTM1
5.19614e-80	0.264564	0.596	0.371	9.57234e-76	6	RORA
2.36135e-74	0.298767	0.727	0.524	4.35008e-70	6	VMP1
2.63867e-70	0.271958	0.607	0.394	4.86096e-66	6	AHNAK
0	1.58829	0.312	0.062	0	7	HSPA1B
0	1.55454	0.651	0.177	0	7	DNAJB1
0	1.52444	0.802	0.388	0	7	KLF2
0	1.41901	0.525	0.124	0	7	FOS
0	1.36645	0.835	0.401	0	7	TSC22D3
0	1.27722	0.837	0.554	0	7	RGCC
0	1.2711	0.707	0.278	0	7	TUBA1A
0	1.26855	0.902	0.646	0	7	DNAJA1
0	1.25468	0.708	0.233	0	7	HSPH1
0	1.19457	0.839	0.494	0	7	YPEL5
0	1.16216	0.412	0.092	0	7	AC044849.1
0	1.13611	0.628	0.224	0	7	MYADM
0	1.03148	0.582	0.226	0	7	UBE2S
0	0.957611	0.831	0.553	0	7	TUBB4B
0	0.950557	0.44	0.111	0	7	FOSB
0	0.814866	0.345	0.077	0	7	TUBB2A
1.21234e-300	1.0241	0.593	0.264	2.23337e-296	7	CACYBP
3.45168e-294	0.779113	0.363	0.099	6.35868e-290	7	DEDD2
5.61997e-290	1.0218	0.872	0.655	1.03531e-285	7	JUNB
3.95631e-287	0.965661	0.754	0.468	7.28832e-283	7	DYNLL1
1.75434e-280	1.09654	0.757	0.465	3.23185e-276	7	HSPE1
1.25526e-276	0.856783	0.673	0.33	2.31245e-272	7	PPP1R15A
7.95278e-273	0.569245	0.301	0.07	1.46506e-268	7	PER1
2.31729e-268	1.67115	0.398	0.127	4.26891e-264	7	HSPA1A
8.05143e-265	0.736185	0.595	0.28	1.48323e-260	7	SBDS
1.81542e-261	0.946486	0.396	0.128	3.34437e-257	7	ICOS
6.1852e-255	0.902482	0.741	0.488	1.13944e-250	7	RSRC2
3.37346e-240	0.927968	0.472	0.178	6.21459e-236	7	NR4A2
3.32847e-234	0.763235	0.836	0.632	6.13172e-230	7	EIF4A2
3.55977e-233	0.750082	0.438	0.162	6.55781e-229	7	TOB1
1.08831e-231	1.14844	0.78	0.579	2.00488e-227	7	KLF6
1.07062e-214	0.656348	0.738	0.486	1.97229e-210	7	NDFIP1
4.06246e-210	0.772233	0.496	0.226	7.48386e-206	7	AHSA1
2.21642e-200	1.17666	0.57	0.291	4.08309e-196	7	JUN
3.20866e-198	0.60521	0.567	0.277	5.911e-194	7	RCAN3
1.42228e-197	0.759796	0.637	0.361	2.62013e-193	7	SLC2A3
1.42362e-191	0.745804	0.578	0.319	2.6226e-187	7	BCAS2
1.92831e-188	0.821611	0.49	0.22	3.55234e-184	7	ZNF331
4.67767e-182	0.640451	0.695	0.439	8.6172e-178	7	LEPROTL1
3.56391e-181	0.723745	0.693	0.462	6.56544e-177	7	CCNL1
3.05079e-178	0.796028	0.504	0.228	5.62016e-174	7	DUSP1
7.85928e-178	0.635913	0.771	0.536	1.44784e-173	7	TUBA1B
1.40816e-177	0.766153	0.764	0.525	2.59412e-173	7	TNFAIP3
6.68628e-174	0.60932	0.539	0.275	1.23175e-169	7	FYB1
3.95939e-170	0.852143	0.626	0.391	7.29398e-166	7	HIST1H4C
1.9043e-169	0.736308	0.411	0.181	3.50811e-165	7	MRPL18
1.00201e-168	0.727078	0.738	0.485	1.8459e-164	7	CD69
5.6064e-163	0.724908	0.617	0.39	1.03281e-158	7	PPP1R2
1.97521e-159	0.596464	0.721	0.505	3.63872e-155	7	DDX3X
5.25495e-157	0.574334	0.447	0.213	9.68067e-153	7	HIPK1
7.15462e-157	0.613269	0.568	0.313	1.31802e-152	7	ODC1
9.66123e-152	0.680235	0.431	0.204	1.77979e-147	7	SNHG12
7.59046e-150	0.5614	0.467	0.229	1.39832e-145	7	IFRD1
4.28367e-145	0.596512	0.529	0.303	7.89137e-141	7	TCP1
4.7169e-145	0.609134	0.605	0.372	8.68948e-141	7	ZC3HAV1
1.14031e-140	0.574547	0.46	0.237	2.10067e-136	7	OSER1
2.99977e-140	0.526552	0.35	0.146	5.52617e-136	7	SC5D
4.20898e-137	0.620338	0.499	0.26	7.75378e-133	7	TAGAP
1.13581e-135	0.638267	0.575	0.361	2.09239e-131	7	CLK1
1.70813e-132	0.555376	0.562	0.348	3.14672e-128	7	CCT4
7.30886e-130	0.580051	0.467	0.247	1.34644e-125	7	SERTAD1
9.17333e-129	0.560374	0.455	0.24	1.68991e-124	7	KLF3
6.01371e-127	0.539317	0.6	0.367	1.10785e-122	7	PIK3IP1
7.73481e-125	0.583886	0.569	0.364	1.42491e-120	7	BCLAF1
3.52498e-122	0.603018	0.571	0.368	6.49372e-118	7	EIF4A3
2.67206e-120	0.524616	0.502	0.291	4.92247e-116	7	CCDC59
3.46604e-119	0.765564	0.639	0.438	6.38514e-115	7	GADD45B
1.25357e-117	0.507986	0.627	0.42	2.30933e-113	7	ATF4
2.17929e-114	0.509981	0.788	0.551	4.01469e-110	7	GIMAP7
1.40782e-108	0.712988	0.519	0.316	2.59348e-104	7	TXNIP
4.41407e-106	0.54041	0.45	0.247	8.1316e-102	7	TSPYL2
1.0189e-99	0.266065	0.904	0.566	1.87701e-95	7	IL7R
0	1.32387	0.959	0.459	0	8	ISG15
0	1.23798	0.918	0.303	0	8	MX1
0	1.23511	0.868	0.263	0	8	OASL
0	1.17666	0.832	0.165	0	8	IFIT1
0	1.07366	0.624	0.171	0	8	IFIT2
0	1.05159	0.703	0.143	0	8	HERC5
0	1.03453	0.835	0.377	0	8	RNF213
0	1.00495	0.807	0.221	0	8	IFIT3
0	0.993626	0.894	0.423	0	8	SAMD9
0	0.986598	0.753	0.205	0	8	IFI6
0	0.866188	0.784	0.255	0	8	EIF2AK2
0	0.852908	0.976	0.659	0	8	ISG20
0	0.830009	0.627	0.185	0	8	SAMD9L
0	0.811659	0.622	0.149	0	8	RSAD2
0	0.643193	0.444	0.093	0	8	HERC6
0	0.634582	0.478	0.106	0	8	OAS3
1.0442e-304	0.715994	0.579	0.163	1.92362e-300	8	HELZ2
2.25422e-303	0.776716	0.688	0.224	4.15272e-299	8	XAF1
1.26688e-282	0.657928	0.541	0.147	2.33384e-278	8	OAS2
5.21311e-282	0.806449	0.715	0.264	9.60359e-278	8	MX2
1.73607e-273	1.10462	0.737	0.304	3.19819e-269	8	MT2A
8.14489e-272	0.688543	0.558	0.16	1.50045e-267	8	OAS1
3.27151e-257	0.682046	0.564	0.172	6.02677e-253	8	EPSTI1
8.42107e-242	0.575927	0.429	0.108	1.55133e-237	8	DDX58
2.46608e-233	0.703969	0.517	0.155	4.54301e-229	8	FAM129A
9.55331e-225	0.462317	0.288	0.054	1.75991e-220	8	USP18
1.30469e-208	0.691119	0.953	0.677	2.4035e-204	8	CLEC2D
1.42313e-208	0.5207	0.437	0.121	2.62169e-204	8	CMPK2
5.14688e-207	0.619289	0.517	0.169	9.48158e-203	8	IFIH1
4.09881e-200	0.55725	0.485	0.152	7.55083e-196	8	IFIT5
1.45379e-192	0.492426	0.367	0.095	2.67818e-188	8	IFI44
1.02347e-186	0.547614	0.359	0.094	1.88544e-182	8	IFI44L
1.42007e-184	0.60409	0.716	0.33	2.61605e-180	8	N4BP1
1.81214e-179	0.63587	0.899	0.579	3.33832e-175	8	IFI16
6.95301e-173	0.528406	0.421	0.132	1.28088e-168	8	IFI35
9.52225e-171	0.555018	0.611	0.247	1.75419e-166	8	LY6E
2.70304e-169	0.810904	0.511	0.19	4.97953e-165	8	RGS1
1.11567e-168	0.529909	0.327	0.084	2.05529e-164	8	DUSP4
5.20746e-162	0.645662	0.43	0.142	9.59319e-158	8	GPR171
8.7247e-154	0.648531	0.471	0.171	1.60726e-149	8	IL32
9.81726e-153	0.517782	0.968	0.757	1.80854e-148	8	CREM
1.01125e-151	0.560585	0.632	0.284	1.86292e-147	8	SP110
1.44522e-151	0.587844	0.785	0.417	2.66238e-147	8	IFITM1
4.76657e-150	0.618263	0.716	0.355	8.78098e-146	8	ARID5B
5.18179e-145	0.542332	0.778	0.429	9.54589e-141	8	SP100
1.19857e-142	0.449268	0.312	0.086	2.208e-138	8	CXCR3
4.16415e-142	0.639865	0.32	0.092	7.67121e-138	8	MAF
2.33801e-139	0.500143	0.487	0.191	4.30708e-135	8	C19orf66
3.37381e-132	0.565967	0.355	0.117	6.21523e-128	8	PGAP1
1.14701e-130	1.13247	0.29	0.083	2.11302e-126	8	IFNG
5.86763e-130	0.549719	0.704	0.367	1.08093e-125	8	PIK3R1
1.00133e-129	0.506458	0.567	0.256	1.84466e-125	8	NUB1
2.24551e-125	0.597514	0.535	0.238	4.13668e-121	8	CYTOR
1.54316e-122	0.605667	0.694	0.375	2.84282e-118	8	RORA
7.37268e-122	0.648565	0.319	0.101	1.3582e-117	8	TNFRSF4
9.01283e-121	0.488129	0.645	0.318	1.66034e-116	8	STAT1
3.37424e-114	0.490423	0.525	0.234	6.21602e-110	8	PLSCR1
1.91185e-113	0.638711	0.607	0.299	3.52202e-109	8	APOBEC3G
6.56221e-113	0.431581	0.48	0.193	1.20889e-108	8	CHST12
8.21194e-113	0.530585	0.726	0.408	1.5128e-108	8	SLFN5
9.46791e-113	0.48948	0.809	0.523	1.74418e-108	8	MBP
2.15356e-112	0.396918	0.36	0.126	3.96729e-108	8	STOM
2.12024e-108	0.47278	0.486	0.21	3.9059e-104	8	PPM1K
2.02201e-105	0.397041	0.346	0.124	3.72495e-101	8	PNPT1
2.76752e-105	0.510208	0.557	0.273	5.09833e-101	8	RNF19A
1.72384e-103	0.435781	0.541	0.256	3.17565e-99	8	TRIM22
1.97746e-102	0.448424	0.818	0.525	3.64287e-98	8	SPOCK2
6.89756e-102	0.447703	0.696	0.401	1.27067e-97	8	ADAR
8.14301e-100	0.420571	0.367	0.142	1.5001e-95	8	HELB
2.09578e-99	0.74472	0.853	0.635	3.86084e-95	8	BIRC3
2.4617e-99	0.359348	0.333	0.119	4.53494e-95	8	MIAT
4.59997e-99	0.510859	0.738	0.433	8.47407e-95	8	CD2
6.17308e-98	0.454271	0.351	0.131	1.13721e-93	8	TNFSF10
1.38799e-96	0.346627	0.422	0.169	2.55695e-92	8	NCS1
2.32265e-94	0.537263	0.547	0.265	4.27878e-90	8	CCL5
7.47363e-93	0.418591	0.577	0.304	1.37679e-88	8	EML4
5.66571e-92	0.418272	0.353	0.138	1.04374e-87	8	ICOS
1.31617e-91	0.434881	0.599	0.33	2.42465e-87	8	DYNLT1
6.28619e-89	0.404581	0.553	0.286	1.15804e-84	8	LAP3
2.10282e-88	0.404248	0.376	0.154	3.87382e-84	8	PBX4
9.64437e-88	0.359237	0.433	0.184	1.77669e-83	8	TENT5C
3.43579e-87	0.413619	0.454	0.213	6.32942e-83	8	PHF11
5.00836e-87	0.395158	0.561	0.293	9.2264e-83	8	IRF7
7.3348e-85	0.380601	0.496	0.244	1.35122e-80	8	UBE2L6
1.65935e-83	0.349744	0.385	0.165	3.05686e-79	8	PARP9
1.59537e-82	0.419912	0.679	0.402	2.93898e-78	8	PSMB9
3.01252e-81	0.37597	0.845	0.56	5.54966e-77	8	FYN
1.03262e-78	0.392271	0.463	0.228	1.90229e-74	8	NMI
3.18988e-74	0.396478	0.69	0.425	5.87639e-70	8	NR3C1
4.79695e-73	0.458484	0.813	0.58	8.83695e-69	8	IL7R
2.16474e-71	0.365314	0.362	0.161	3.98789e-67	8	DUSP5
2.31375e-71	0.372598	0.45	0.221	4.26239e-67	8	TRAT1
5.23652e-71	0.343544	0.519	0.268	9.64672e-67	8	SYTL3
6.19608e-68	0.358571	0.757	0.516	1.14144e-63	8	FNBP1
7.32643e-65	0.451641	0.565	0.33	1.34967e-60	8	RARRES3
5.5571e-64	0.355109	0.425	0.211	1.02373e-59	8	ODF2L
7.78075e-63	0.359862	0.621	0.379	1.43337e-58	8	SOCS1
1.63524e-58	0.342919	0.604	0.362	3.01244e-54	8	SPTBN1
1.45791e-56	0.356799	0.536	0.316	2.68576e-52	8	METRNL
4.67616e-54	0.340841	0.827	0.61	8.61443e-50	8	CRIP1
0	1.88977	0.649	0.133	0	9	FOS
0	1.88926	0.756	0.222	0	9	CCL4
0	1.69988	0.572	0.076	0	9	SPON2
0	1.64594	0.657	0.182	0	9	NR4A2
0	1.50403	0.921	0.247	0	9	NKG7
0	1.45688	0.561	0.117	0	9	FOSB
0	1.42059	0.583	0.13	0	9	FGFBP2
0	1.40197	0.723	0.245	0	9	ID2
0	1.33179	0.546	0.099	0	9	GZMA
0	1.23218	0.457	0.07	0	9	HOPX
0	1.21004	0.667	0.2	0	9	CTSW
0	1.20108	0.796	0.257	0	9	CCL5
0	1.19157	0.833	0.227	0	9	GNLY
0	1.16615	0.55	0.134	0	9	GZMH
0	1.1253	0.396	0.064	0	9	KLRF1
0	0.964624	0.297	0.027	0	9	MYBL1
0	0.949053	0.744	0.212	0	9	KLRD1
7.84661e-295	0.90892	0.414	0.079	1.4455e-290	9	IFNG
3.11937e-294	1.41152	0.808	0.418	5.7465e-290	9	TSC22D3
3.0784e-291	1.00068	0.348	0.059	5.67103e-287	9	TRDC
2.04857e-277	1.2903	0.692	0.297	3.77388e-273	9	HCST
1.92187e-272	1.50973	0.723	0.316	3.54048e-268	9	TXNIP
1.06905e-263	0.913091	0.71	0.232	1.9694e-259	9	CST7
4.82288e-260	1.1396	0.628	0.202	8.88472e-256	9	KLRB1
2.21758e-255	1.2133	0.579	0.196	4.08523e-251	9	ITGB2
1.97692e-242	0.690917	0.662	0.199	3.64188e-238	9	GZMB
5.91512e-230	0.941169	0.478	0.14	1.08968e-225	9	BIN2
4.54842e-223	0.979401	0.385	0.09	8.37911e-219	9	FCGR3A
1.65159e-221	0.84973	0.36	0.08	3.04256e-217	9	MATK
1.27078e-220	0.91296	0.364	0.082	2.34102e-216	9	PYHIN1
6.54932e-220	0.990485	0.546	0.167	1.20652e-215	9	PRF1
1.96374e-218	1.01731	0.591	0.218	3.61761e-214	9	GZMM
2.09338e-217	0.663107	0.25	0.04	3.85643e-213	9	NCR3
3.25021e-216	0.857506	0.437	0.123	5.98755e-212	9	CCND3
5.86139e-208	0.798785	0.786	0.367	1.07979e-203	9	S100A4
5.79519e-207	0.779969	0.248	0.041	1.06759e-202	9	ADGRG1
2.36732e-204	1.00877	0.881	0.609	4.36108e-200	9	ZFP36L2
9.89477e-189	1.1749	0.583	0.235	1.82282e-184	9	DUSP1
2.23343e-181	1.48462	0.727	0.442	4.11442e-177	9	GADD45B
6.1452e-181	1.33442	0.765	0.493	1.13207e-176	9	CD69
5.78131e-177	1.34222	0.628	0.298	1.06503e-172	9	JUN
6.64274e-176	1.34134	0.331	0.082	1.22372e-171	9	CCL4L2
7.75256e-173	0.829661	0.329	0.083	1.42818e-168	9	ITGAL
1.5426e-172	1.17623	0.516	0.199	2.84177e-168	9	DNAJB1
9.42261e-172	0.882314	0.42	0.129	1.73583e-167	9	SAMD3
6.66706e-171	1.03917	0.474	0.17	1.22821e-166	9	BHLHE40
5.32249e-168	1.22404	0.739	0.43	9.80509e-164	9	DUSP2
3.25337e-167	0.941741	0.671	0.351	5.99336e-163	9	ABHD17A
1.12512e-166	0.759376	0.339	0.09	2.07269e-162	9	ERN1
8.55932e-165	0.89102	0.309	0.078	1.5768e-160	9	ZAP70
1.50504e-156	0.899951	0.728	0.406	2.77259e-152	9	KLF2
1.0541e-153	0.980617	0.38	0.12	1.94185e-149	9	SYNE1
2.19474e-153	1.34139	0.292	0.072	4.04316e-149	9	HSPA1B
4.30712e-152	0.880234	0.348	0.102	7.93458e-148	9	MYO1F
3.15429e-148	0.898229	0.439	0.162	5.81083e-144	9	NEU1
1.74296e-146	0.808885	0.266	0.064	3.21088e-142	9	CEP78
3.29595e-146	0.856682	0.336	0.093	6.0718e-142	9	CLIC3
5.4941e-143	1.01964	0.521	0.241	1.01212e-138	9	UBE2S
2.03451e-139	0.822747	0.331	0.099	3.74797e-135	9	MAFF
1.33305e-132	1.50276	0.393	0.137	2.45574e-128	9	HSPA1A
3.61136e-131	1.00077	0.612	0.345	6.65286e-127	9	PPP1R15A
1.12617e-130	0.721541	0.5	0.19	2.07464e-126	9	TYROBP
1.02838e-128	0.777987	0.315	0.096	1.89449e-124	9	TBC1D10C
2.49595e-122	0.717874	0.305	0.095	4.59805e-118	9	RASSF1
1.51158e-120	0.824295	0.499	0.219	2.78462e-116	9	MAP3K8
4.0591e-120	0.82607	0.611	0.368	7.47768e-116	9	CLK1
4.04561e-119	0.86951	0.539	0.268	7.45283e-115	9	TAGAP
1.01722e-118	0.864946	0.42	0.172	1.87393e-114	9	UTRN
4.68193e-118	0.965477	0.587	0.33	8.62506e-114	9	SYNE2
1.25071e-116	0.822741	0.684	0.441	2.30406e-112	9	CD247
1.70947e-115	0.725107	0.417	0.17	3.14919e-111	9	PAXX
4.52563e-114	0.736025	0.352	0.127	8.33711e-110	9	H2AFX
1.0474e-108	0.652754	0.381	0.146	1.92952e-104	9	DOK2
1.11687e-103	0.655491	0.319	0.107	2.0575e-99	9	CMC1
1.17664e-102	0.761916	0.36	0.14	2.1676e-98	9	GPR65
2.0719e-90	0.764446	0.485	0.255	3.81685e-86	9	FOSL2
4.51781e-90	0.726821	0.565	0.353	8.32271e-86	9	IDI1
9.57247e-90	0.674327	0.457	0.228	1.76344e-85	9	HMGB2
7.55546e-89	0.877417	0.393	0.179	1.39187e-84	9	MACF1
1.60649e-86	0.954605	0.421	0.21	2.95947e-82	9	AC020916.1
7.70449e-86	0.643641	0.395	0.175	1.41932e-81	9	CTSC
1.91185e-83	0.598247	0.63	0.351	3.52201e-79	9	ZEB2
3.24298e-79	0.693503	0.422	0.217	5.97422e-75	9	ZBTB1
1.51316e-78	0.622814	0.369	0.168	2.78754e-74	9	LYAR
1.31984e-75	0.874796	0.476	0.267	2.43141e-71	9	PMAIP1
1.64081e-68	0.56228	0.659	0.453	3.0227e-64	9	EFHD2
3.55846e-67	0.70867	0.447	0.246	6.5554e-63	9	MYADM
5.10717e-64	0.576997	0.582	0.381	9.40842e-60	9	RORA
4.8942e-61	0.457449	0.385	0.183	9.0161e-57	9	PLEK
0	1.91908	0.996	0.109	0	10	CD79A
0	1.76269	1	0.257	0	10	HLA-DRB1
0	1.74901	0.714	0.091	0	10	IGKC
0	1.74257	0.992	0.282	0	10	HLA-DPB1
0	1.73915	1	0.546	0	10	CD74
0	1.67865	1	0.262	0	10	HLA-DRA
0	1.64817	0.954	0.125	0	10	HLA-DQA1
0	1.6471	0.754	0.046	0	10	BCL11A
0	1.63291	0.993	0.258	0	10	HLA-DPA1
0	1.53178	0.891	0.172	0	10	IFIT2
0	1.50078	0.769	0.082	0	10	IGHM
0	1.47248	0.814	0.087	0	10	TCF4
0	1.44043	0.959	0.357	0	10	PARP14
0	1.42407	0.947	0.239	0	10	CD83
0	1.41038	0.889	0.143	0	10	HLA-DQB1
0	1.39347	0.92	0.229	0	10	IFIT3
0	1.33144	0.831	0.28	0	10	GBP4
0	1.292	0.78	0.189	0	10	SAMD9L
0	1.28256	0.8	0.178	0	10	IFIT1
0	1.26643	0.678	0.059	0	10	IGHD
0	1.2602	0.997	0.664	0	10	ISG20
0	1.16053	0.598	0.051	0	10	ADAM28
0	1.08915	0.912	0.315	0	10	MX1
0	1.05476	0.657	0.076	0	10	CD40
0	1.0237	0.668	0.118	0	10	IRF8
0	0.969916	0.683	0.126	0	10	HLA-DMA
0	0.922659	0.588	0.07	0	10	MS4A1
0	0.89503	0.478	0.029	0	10	BLNK
0	0.837463	0.541	0.089	0	10	DAPP1
0	0.770302	0.357	0.025	0	10	LINC02397
0	0.741636	0.443	0.043	0	10	GNG7
0	0.669488	0.373	0.045	0	10	KIAA0040
0	0.657784	0.282	0.025	0	10	ACSM3
0	0.637863	0.356	0.04	0	10	BANK1
0	0.617827	0.345	0.034	0	10	CXCR5
0	0.601542	0.315	0.025	0	10	EBF1
0	0.580548	0.296	0.026	0	10	JCHAIN
7.38434e-306	0.728569	0.465	0.073	1.36034e-301	10	ST6GAL1
6.92762e-304	0.609322	0.345	0.041	1.27621e-299	10	GNB4
1.22661e-296	0.938539	0.692	0.176	2.25967e-292	10	EPSTI1
9.43514e-294	0.703795	0.402	0.057	1.73814e-289	10	RUBCNL
1.15454e-286	1.07456	0.811	0.269	2.12689e-282	10	MX2
1.87637e-285	0.729308	0.349	0.044	3.45665e-281	10	NEIL1
5.43444e-285	0.688743	0.384	0.053	1.00113e-280	10	MEF2C
5.52373e-283	1.076	0.986	0.639	1.01758e-278	10	CD37
3.2634e-281	0.939708	0.65	0.155	6.01184e-277	10	HERC5
8.44903e-278	0.885743	0.664	0.164	1.55648e-273	10	OAS1
8.23376e-267	0.9902	0.817	0.285	1.51682e-262	10	SP110
1.62009e-252	0.667795	0.451	0.081	2.98452e-248	10	TNFRSF13C
2.07312e-243	0.944553	0.775	0.264	3.81911e-239	10	EIF2AK2
1.50809e-231	0.969171	0.678	0.21	2.77821e-227	10	PPM1K
6.96004e-231	0.634503	0.381	0.063	1.28218e-226	10	RAB30
1.33361e-226	0.881768	0.545	0.13	2.45678e-222	10	TNFSF10
4.23613e-226	0.965766	0.94	0.468	7.80381e-222	10	ISG15
5.17297e-226	0.944307	0.957	0.583	9.52964e-222	10	IFI16
1.60785e-218	0.605841	0.392	0.07	2.96198e-214	10	HLA-DMB
5.85971e-214	0.791511	0.452	0.096	1.07948e-209	10	IFI44L
9.64934e-206	0.83048	0.657	0.21	1.7776e-201	10	SNX2
6.75916e-199	0.821584	0.702	0.234	1.24517e-194	10	PLSCR1
1.23378e-198	0.703278	0.511	0.126	2.27286e-194	10	CHPT1
1.55949e-194	0.836398	0.965	0.656	2.87289e-190	10	IRF1
7.68373e-193	1.56979	0.265	0.038	1.4155e-188	10	CXCL10
7.34491e-192	0.641345	0.475	0.113	1.35308e-187	10	OAS3
3.95685e-190	0.599833	0.584	0.152	7.28931e-186	10	BASP1
2.85094e-189	0.670523	0.556	0.154	5.252e-185	10	OAS2
1.61034e-188	0.765081	0.695	0.232	2.96656e-184	10	XAF1
1.08321e-185	0.759991	0.629	0.208	1.99548e-181	10	DTX3L
5.32895e-181	0.658724	0.499	0.129	9.81699e-177	10	SP140
2.22002e-180	0.631731	0.486	0.124	4.08972e-176	10	SYNGR2
1.54069e-179	0.826122	0.661	0.234	2.83826e-175	10	LACTB
2.71261e-175	0.90151	0.965	0.582	4.99718e-171	10	CCR7
3.68772e-175	0.994845	0.762	0.311	6.79352e-171	10	YBX3
5.78326e-167	0.710312	0.69	0.257	1.06539e-162	10	TRIM22
5.97315e-163	0.709726	0.982	0.774	1.10037e-158	10	LAPTM5
2.97951e-159	0.82261	0.938	0.663	5.48885e-155	10	FAM107B
1.16936e-155	0.739933	0.669	0.252	2.15419e-151	10	LY6E
6.46058e-148	0.716079	0.807	0.403	1.19017e-143	10	PSMB9
1.30569e-147	0.589375	0.534	0.159	2.40535e-143	10	LYN
2.43649e-144	0.684204	0.578	0.207	4.4885e-140	10	RTCB
4.862e-140	0.60811	0.534	0.175	8.95677e-136	10	IFIH1
8.8416e-140	0.697399	0.583	0.208	1.6288e-135	10	BCL2
1.61521e-138	0.704521	0.641	0.241	2.97554e-134	10	SESN3
5.78054e-131	0.764741	0.817	0.434	1.06489e-126	10	SAMD9
2.49246e-129	0.649597	0.618	0.245	4.59162e-125	10	UBE2L6
7.02374e-124	0.655002	0.709	0.322	1.29391e-119	10	STAT1
8.55561e-118	0.656319	0.653	0.288	1.57611e-113	10	LAP3
9.69909e-117	0.688719	0.749	0.386	1.78677e-112	10	ZNF267
8.72317e-116	0.675705	0.597	0.24	1.60698e-111	10	GBP1
9.96004e-115	0.615233	0.665	0.295	1.83484e-110	10	IRF7
7.24543e-112	0.610805	0.688	0.324	1.33475e-107	10	BAG1
6.00692e-111	0.665291	0.585	0.251	1.10659e-106	10	PTPN1
6.47474e-105	0.59736	0.553	0.22	1.19278e-100	10	IFI6
1.16612e-103	0.693957	0.847	0.557	2.14823e-99	10	TMEM123
1.94232e-100	0.692376	0.831	0.552	3.57813e-96	10	SMCHD1
1.04793e-98	0.697932	0.744	0.434	1.9305e-94	10	CDC37
1.36053e-95	0.655697	0.77	0.412	2.50638e-91	10	CMSS1
3.94752e-94	0.674842	0.487	0.188	7.27212e-90	10	GBP5
2.10175e-92	0.587125	0.681	0.338	3.87184e-88	10	RHOH
2.26266e-87	0.571195	0.644	0.321	4.16827e-83	10	LSM7
6.97171e-87	0.691821	0.683	0.382	1.28433e-82	10	SOCS1
0	4.91204	0.996	0.133	0	11	CCL3
0	4.78327	0.989	0.079	0	11	CCL3L1
0	4.49173	1	0.169	0	11	IL1B
0	4.42383	0.95	0.03	0	11	IL6
0	4.32536	1	0.171	0	11	CXCL8
0	4.27898	0.89	0.027	0	11	CCL20
0	4.19644	0.961	0.061	0	11	CXCL2
0	4.00733	0.815	0.035	0	11	SERPINB2
0	3.89256	0.915	0.083	0	11	CCL4L2
0	3.71703	0.996	0.235	0	11	CCL4
0	3.6442	0.897	0.041	0	11	CXCL3
0	3.62175	0.936	0.042	0	11	PTGS2
0	3.50598	0.961	0.047	0	11	IL1A
0	3.18052	0.943	0.057	0	11	IL1RN
0	2.94376	0.957	0.061	0	11	TNFAIP6
0	2.80865	0.932	0.03	0	11	ACOD1
0	2.70623	0.722	0.062	0	11	TNF
0	2.66839	0.434	0.015	0	11	CXCL1
0	2.60315	0.847	0.068	0	11	EREG
0	2.57122	0.95	0.04	0	11	MIR3945HG
0	2.549	0.555	0.048	0	11	CCL2
0	2.5331	0.996	0.175	0	11	IER3
0	2.52534	0.943	0.155	0	11	BASP1
0	2.48534	0.989	0.153	0	11	MARCKS
0	2.42407	0.708	0.011	0	11	F3
0	2.33176	0.954	0.132	0	11	PLAUR
0	2.32178	0.986	0.085	0	11	AQP9
0	2.30347	0.954	0.091	0	11	S100A8
0	2.30082	0.925	0.053	0	11	NLRP3
0	2.29138	0.989	0.105	0	11	S100A9
0	2.2187	0.612	0.041	0	11	G0S2
0	2.17008	0.943	0.131	0	11	CTSL
0	2.09123	0.459	0.004	0	11	INHBA
0	1.98731	0.843	0.105	0	11	C15orf48
0	1.91871	0.929	0.099	0	11	LUCAT1
0	1.89216	0.868	0.079	0	11	DUSP6
0	1.88124	0.858	0.062	0	11	MAP3K20
0	1.83759	0.932	0.083	0	11	SERPINA1
0	1.82843	0.957	0.099	0	11	ICAM1
0	1.76288	0.904	0.088	0	11	ETS2
0	1.74095	0.829	0.056	0	11	FNIP2
0	1.73553	0.918	0.15	0	11	PELI1
0	1.73389	0.993	0.117	0	11	LYZ
0	1.73057	0.68	0.024	0	11	TNIP3
0	1.67175	0.651	0.059	0	11	SLC7A11
0	1.63034	0.811	0.049	0	11	CCRL2
0	1.6302	0.947	0.122	0	11	DENND5A
0	1.62827	0.94	0.161	0	11	ATP13A3
0	1.61735	0.95	0.103	0	11	KYNU
0	1.58969	0.872	0.085	0	11	TNFAIP2
0	1.52256	0.772	0.044	0	11	RIN2
0	1.51393	0.573	0.015	0	11	DNAAF1
0	1.40587	0.836	0.072	0	11	S100A12
0	1.38913	0.669	0.024	0	11	IL1R1
0	1.35313	0.762	0.066	0	11	TLR4
0	1.34308	0.875	0.102	0	11	PIK3AP1
0	1.33425	0.733	0.062	0	11	ASPH
0	1.3114	0.708	0.063	0	11	RNF144B
0	1.30502	0.569	0.025	0	11	KCNJ2
2.06823e-300	1.2933	0.811	0.112	3.81009e-296	11	PDE4DIP
2.55614e-296	1.43878	0.84	0.124	4.70892e-292	11	RNF19B
8.63504e-296	1.45416	0.872	0.141	1.59075e-291	11	GCH1
7.48166e-270	2.32374	0.982	0.257	1.37827e-265	11	BCL2A1
1.60743e-268	1.50951	0.964	0.176	2.96121e-264	11	FCER1G
1.22363e-265	1.66453	0.975	0.224	2.25417e-261	11	EHD1
3.5615e-264	1.32747	0.89	0.153	6.561e-260	11	FNDC3B
3.32073e-253	1.5347	0.423	0.034	6.11745e-249	11	PTX3
2.30199e-250	1.51292	0.954	0.196	4.24073e-246	11	LGALS3
5.28382e-248	1.47065	0.811	0.141	9.73385e-244	11	AC016831.1
1.48373e-239	1.60698	0.875	0.17	2.73334e-235	11	PHLDA1
6.74491e-239	1.66831	0.911	0.183	1.24255e-234	11	PLEK
3.60947e-233	1.89011	0.986	0.305	6.64936e-229	11	ATP2B1
2.23317e-230	1.35366	0.957	0.207	4.11395e-226	11	TIMP1
3.14341e-219	1.91103	0.979	0.306	5.7908e-215	11	ANXA5
1.29886e-212	2.11704	0.982	0.345	2.39276e-208	11	NAMPT
4.92058e-211	1.43504	0.94	0.242	9.0647e-207	11	BACH1
7.90619e-209	1.36144	0.954	0.258	1.45648e-204	11	TNIP1
1.2506e-207	1.76612	0.947	0.268	2.30386e-203	11	PMAIP1
2.03076e-207	2.54475	1	0.426	3.74106e-203	11	SOD2
4.01055e-205	1.3077	0.865	0.186	7.38823e-201	11	LCP2
6.18171e-201	1.50179	0.915	0.222	1.13879e-196	11	MAP3K8
1.10872e-200	1.5991	0.907	0.239	2.04248e-196	11	NFKBIZ
3.60773e-186	1.41746	0.979	0.304	6.64615e-182	11	CTSS
4.60998e-182	1.44465	0.975	0.348	8.4925e-178	11	PPP1R15A
2.07153e-179	1.31319	0.776	0.17	3.81617e-175	11	SLC39A8
5.23286e-179	1.41572	0.872	0.235	9.63998e-175	11	DNAJC3
7.87371e-177	1.48978	0.687	0.137	1.4505e-172	11	MIR155HG
1.23871e-174	1.43503	0.915	0.291	2.28195e-170	11	MAP4K4
2.38304e-164	1.55535	0.972	0.389	4.39004e-160	11	SOCS3
4.85171e-162	1.49095	0.95	0.392	8.93782e-158	11	TNFAIP8
1.11431e-149	1.3332	0.989	0.529	2.05278e-145	11	NFKB1
5.39247e-149	1.48844	0.996	0.692	9.934e-145	11	NFKBIA
7.38454e-148	1.54628	0.957	0.483	1.36038e-143	11	WTAP
1.16418e-144	1.31703	0.932	0.331	2.14465e-140	11	NINJ1
9.25767e-142	1.31831	0.972	0.414	1.70545e-137	11	SERPINB9
2.38778e-121	1.29353	0.964	0.498	4.39877e-117	11	SAMSN1
5.1533e-104	1.37129	0.907	0.475	9.4934e-100	11	EIF1B
1.41929e-89	1.4482	0.883	0.41	2.61461e-85	11	TXN
8.37387e-80	1.30179	0.84	0.448	1.54263e-75	11	CSTB
7.77565e-79	1.46452	0.335	0.062	1.43243e-74	11	THBS1
3.01861e-162	2.38076	0.896	0.326	5.56088e-158	12	TXNIP
4.24106e-99	1.831	0.524	0.129	7.81288e-95	12	TRAF3IP3
1.19424e-96	1.64684	0.388	0.069	2.20004e-92	12	TMC8
2.04134e-64	1.53275	0.288	0.054	3.76055e-60	12	ANKRD36C
2.497e-62	1.80317	0.644	0.333	4.59998e-58	12	NKTR
6.99615e-57	1.66078	0.604	0.292	1.28883e-52	12	FYB1
6.63322e-55	1.77283	0.568	0.261	1.22197e-50	12	ATM
9.77613e-52	1.61372	0.356	0.099	1.80096e-47	12	DGKA
5.84966e-46	1.49139	0.288	0.071	1.07762e-41	12	PGGHG
2.41414e-38	1.29375	0.324	0.102	4.44734e-34	12	TBC1D10C
8.14736e-27	1.32888	0.444	0.243	1.50091e-22	12	RIPOR2
3.15722e-09	0.305724	0.18	0.441	5.81624e-05	12	BOD1L1
3.84248e-09	0.286458	0.252	0.586	7.07862e-05	12	JMJD1C
3.18226e-07	0.536674	0.684	0.893	0.00586235	12	DDX5
6.45518e-07	0.278924	0.204	0.451	0.0118917	12	KTN1
1.67956e-06	0.253968	0.204	0.44	0.0309409	12	HNRNPD
0	3.6474	0.733	0.039	0	13	CXCL10
0	2.5828	0.985	0.07	0	13	MS4A7
0	2.25039	0.985	0.092	0	13	LST1
0	2.10512	0.955	0.095	0	13	FCGR3A
0	2.10271	0.985	0.104	0	13	CST3
0	1.91287	0.95	0.048	0	13	CD86
0	1.88195	0.891	0.086	0	13	WARS
0	1.7526	0.921	0.105	0	13	ADA
0	1.69941	0.871	0.071	0	13	FGL2
0	1.65742	0.639	0.003	0	13	VMO1
0	1.60182	0.861	0.064	0	13	RNF144B
0	1.5591	0.965	0.105	0	13	KYNU
0	1.55706	0.941	0.064	0	13	CLEC7A
0	1.54784	0.876	0.064	0	13	CXCL16
0	1.54342	0.832	0.048	0	13	SLC31A2
0	1.48893	0.911	0.07	0	13	LILRB2
0	1.48856	0.817	0.067	0	13	CFD
0	1.47265	0.817	0.044	0	13	IL3RA
0	1.46745	0.728	0.03	0	13	TNFSF13B
0	1.44505	0.847	0.047	0	13	SMIM25
0	1.43997	0.946	0.085	0	13	SERPINA1
0	1.36642	0.896	0.094	0	13	CYBB
0	1.32529	0.787	0.067	0	13	MAFB
0	1.31729	0.718	0.053	0	13	IFITM3
0	1.26248	0.842	0.054	0	13	PILRA
0	1.24535	0.777	0.034	0	13	SMPDL3A
0	1.21353	0.757	0.05	0	13	PECAM1
0	1.16915	0.698	0.019	0	13	PAPSS2
0	1.16366	0.752	0.062	0	13	C5AR1
0	1.14795	0.748	0.065	0	13	C3AR1
0	1.12018	0.525	0.031	0	13	CDKN1C
0	1.10361	0.767	0.057	0	13	RAB32
0	1.09607	0.48	0.024	0	13	CALHM6
0	1.07125	0.614	0.034	0	13	SLC35E3
3.29168e-306	1.33354	0.965	0.11	6.06393e-302	13	SPI1
5.37253e-305	1.17776	0.767	0.072	9.89728e-301	13	SLC2A6
4.36983e-289	1.87204	0.965	0.139	8.05011e-285	13	AIF1
9.87568e-283	1.6141	0.718	0.067	1.8193e-278	13	CD14
9.65428e-280	1.26424	0.703	0.065	1.77851e-275	13	IGSF6
1.35252e-272	1.27793	0.931	0.115	2.49161e-268	13	SLC43A2
1.44733e-269	1.09813	0.832	0.094	2.66628e-265	13	FAM49A
2.34916e-265	1.10828	0.718	0.072	4.32762e-261	13	RIPK2
2.1598e-260	1.09014	0.866	0.1	3.97879e-256	13	CD68
7.11721e-256	1.25712	0.797	0.088	1.31113e-251	13	TNFAIP2
5.15521e-255	2.12504	0.995	0.178	9.49692e-251	13	FCER1G
1.13321e-252	1.48808	0.955	0.133	2.08759e-248	13	CTSL
4.25228e-243	1.1119	0.827	0.095	7.83355e-239	13	CD300E
1.13623e-231	2.8023	1	0.209	2.09317e-227	13	TIMP1
2.3463e-230	1.04116	0.574	0.05	4.32235e-226	13	HMOX1
1.30215e-224	1.40601	0.931	0.158	2.39882e-220	13	ASAH1
2.0375e-222	1.48742	0.97	0.156	3.75348e-218	13	MARCKS
2.66602e-215	1.66543	0.995	0.196	4.91135e-211	13	TYROBP
2.57031e-210	1.57186	0.98	0.203	4.73502e-206	13	BID
3.44194e-210	1.17591	0.842	0.126	6.34075e-206	13	STXBP2
2.02944e-193	1.86428	0.99	0.248	3.73863e-189	13	TYMP
3.16025e-186	1.26813	0.901	0.164	5.82181e-182	13	LYN
1.79324e-185	1.17109	0.827	0.136	3.3035e-181	13	CARD16
3.18388e-183	1.08418	0.777	0.122	5.86535e-179	13	RNF13
3.52424e-178	1.77382	0.876	0.178	6.49235e-174	13	CTSC
4.15835e-172	1.12459	0.827	0.143	7.66051e-168	13	GCH1
5.33105e-161	1.44473	0.985	0.252	9.82086e-157	13	PSAP
8.45305e-157	1.83759	0.99	0.353	1.55722e-152	13	COTL1
5.20791e-155	1.36778	0.965	0.275	9.59401e-151	13	VASP
2.88355e-154	1.15643	0.946	0.198	5.31207e-150	13	LGALS3
8.54434e-154	1.66313	0.99	0.306	1.57404e-149	13	CTSS
1.0274e-151	1.48462	0.762	0.136	1.89267e-147	13	TNFSF10
5.46871e-143	1.11047	0.911	0.216	1.00745e-138	13	NPC2
7.15915e-143	1.10691	0.802	0.153	1.31886e-138	13	SLC25A37
2.50154e-139	1.4477	0.856	0.186	4.60833e-135	13	PLEK
3.86733e-139	1.47055	0.99	0.308	7.1244e-135	13	ANXA5
7.74665e-139	1.53938	0.96	0.309	1.42709e-134	13	JPT1
1.19085e-136	1.49835	0.99	0.347	2.19378e-132	13	NAMPT
1.42914e-135	1.75036	0.817	0.191	2.63276e-131	13	GBP5
4.30941e-135	1.20876	0.975	0.295	7.9388e-131	13	GSTO1
1.43902e-134	1.11298	0.926	0.247	2.65097e-130	13	STX11
5.04456e-128	1.16362	0.371	0.038	9.29309e-124	13	ACOD1
2.1937e-127	1.87663	1	0.428	4.04123e-123	13	SOD2
2.30449e-125	1.07325	0.931	0.244	4.24532e-121	13	BACH1
4.88788e-125	1.56203	0.995	0.379	9.00444e-121	13	S100A4
1.43018e-122	1.76436	0.995	0.587	2.63468e-118	13	S100A11
8.00338e-122	1.03275	0.817	0.187	1.47438e-117	13	POU2F2
2.53565e-119	1.29556	0.96	0.308	4.67117e-115	13	CEBPB
5.40464e-119	1.07121	0.916	0.24	9.95642e-115	13	LIMS1
7.41102e-119	1.90531	0.842	0.245	1.36526e-114	13	GBP1
1.28303e-118	1.14919	0.955	0.267	2.36361e-114	13	LGALS1
4.08452e-116	1.04271	0.866	0.232	7.52451e-112	13	MBD2
4.14132e-112	1.08492	0.975	0.273	7.62915e-108	13	HLA-DPA1
1.92458e-104	1.28588	0.99	0.46	3.54545e-100	13	GBP2
2.88204e-103	1.07123	0.946	0.308	5.3093e-99	13	ATP2B1
8.74982e-98	1.25603	0.995	0.62	1.61189e-93	13	ATP1B3
2.16593e-95	1.17604	0.96	0.413	3.99008e-91	13	ANXA2
6.98363e-95	1.27793	1	0.55	1.28652e-90	13	S100A6
2.83409e-93	1.17993	0.985	0.499	5.22096e-89	13	SAMSN1
6.10226e-93	1.09224	0.98	0.357	1.12416e-88	13	ZEB2
2.05015e-92	1.06586	1	0.506	3.77678e-88	13	SDCBP
1.24171e-87	1.05987	0.985	0.45	2.28747e-83	13	SERPINB1
2.15665e-84	1.05705	0.965	0.467	3.97298e-80	13	ARL6IP5
2.9537e-83	1.16709	1	0.692	5.44132e-79	13	S100A10
1.20282e-73	1.35285	0.797	0.297	2.21583e-69	13	PLAC8
2.42613e-38	1.12444	0.723	0.321	4.46941e-34	13	MT2A
0	4.99667	0.87	0.021	0	14	PPBP
0	4.4092	0.939	0.034	0	14	NRGN
0	4.33231	0.863	0.012	0	14	PF4
0	3.95884	0.824	0.012	0	14	GNG11
0	3.6484	0.817	0.01	0	14	CAVIN2
0	3.60376	0.718	0.021	0	14	RGS18
0	3.53992	0.786	0.007	0	14	TUBB1
0	3.07756	0.603	0.004	0	14	ACRBP
0	2.86212	0.656	0.012	0	14	CLU
0	2.7906	0.595	0.016	0	14	MAP3K7CL
0	2.74235	0.504	0.002	0	14	GP9
0	2.62185	0.427	0.001	0	14	TMEM40
0	2.58337	0.443	0.002	0	14	PTCRA
0	2.51532	0.496	0.002	0	14	TREML1
0	2.42844	0.672	0.005	0	14	SPARC
0	2.30016	0.435	0.002	0	14	CMTM5
0	2.19072	0.42	0.01	0	14	HIST1H2BJ
0	2.11802	0.359	0.002	0	14	MYL9
0	2.04712	0.351	0.001	0	14	CLDN5
0	2.04531	0.374	0.004	0	14	C2orf88
0	2.00555	0.389	0.006	0	14	AP003068.2
0	1.9884	0.374	0.004	0	14	CTTN
0	1.98794	0.374	0.002	0	14	ITGA2B
0	1.94854	0.244	0.001	0	14	MYL4
0	1.82726	0.328	0.006	0	14	HIST1H3H
0	1.80198	0.374	0.006	0	14	SNCA
0	1.79188	0.29	0.001	0	14	LCN2
0	1.71334	0.298	0.002	0	14	AC147651.1
0	1.69038	0.328	0.005	0	14	GMPR
0	1.6694	0.275	0.001	0	14	GFI1B
0	1.65373	0.244	0.001	0	14	SMIM5
0	1.61722	0.26	0.003	0	14	ESAM
0	1.54997	0.229	0.001	0	14	CLEC1B
0	1.47828	0.298	0.003	0	14	SH3BGRL2
1.2268e-306	1.47488	0.26	0.005	2.26001e-302	14	PTGS1
5.35197e-296	1.69673	0.321	0.008	9.8594e-292	14	F13A1
1.61409e-273	2.04253	0.435	0.017	2.97348e-269	14	PRKAR2B
5.48008e-233	1.9148	0.397	0.017	1.00954e-228	14	TPM1
1.11086e-222	3.52434	0.779	0.075	2.04643e-218	14	HIST1H2AC
1.3358e-173	2.45449	0.45	0.03	2.4608e-169	14	MMD
2.94426e-161	3.0937	0.504	0.04	5.42392e-157	14	TSC22D1
6.38124e-152	2.18569	0.511	0.044	1.17555e-147	14	2002-03-01
1.68995e-148	1.81823	0.374	0.024	3.11322e-144	14	BEX3
9.39033e-148	2.7638	0.634	0.072	1.72989e-143	14	RUFY1
6.06901e-131	1.7746	0.313	0.019	1.11803e-126	14	TMEM91
6.26458e-123	1.60805	0.29	0.017	1.15406e-118	14	SLC40A1
1.9611e-114	2.09499	0.458	0.047	3.61273e-110	14	PDLIM1
2.15782e-101	1.54082	0.29	0.02	3.97513e-97	14	CD9
2.87111e-99	2.06945	0.42	0.045	5.28915e-95	14	TSPAN33
6.43951e-98	2.36845	0.595	0.094	1.18629e-93	14	PGRMC1
6.46928e-95	2.04198	0.534	0.076	1.19177e-90	14	MTURN
1.15617e-94	2.36165	0.565	0.088	2.1299e-90	14	CTSA
4.42211e-83	2.08418	0.42	0.053	8.14641e-79	14	PTPN18
3.09743e-82	1.58108	0.244	0.018	5.70609e-78	14	SMOX
3.36353e-74	1.82445	0.397	0.052	6.1963e-70	14	VCL
2.684e-72	1.6905	0.252	0.022	4.94447e-68	14	DAB2
3.75763e-72	1.56362	0.305	0.032	6.9223e-68	14	UBL4A
6.35457e-64	1.44142	0.298	0.034	1.17064e-59	14	HACD4
5.16926e-62	2.01382	0.84	0.275	9.5228e-58	14	CCL5
5.5427e-62	2.1368	0.458	0.082	1.02108e-57	14	YWHAH
4.54331e-59	2.19645	0.443	0.081	8.36968e-55	14	MPP1
9.33684e-59	2.65227	0.679	0.204	1.72003e-54	14	NCOA4
6.55283e-57	2.11676	0.756	0.266	1.20716e-52	14	CALM3
1.79883e-56	2.16616	0.542	0.129	3.31381e-52	14	FERMT3
4.85317e-56	1.57115	0.366	0.057	8.94052e-52	14	RSU1
1.50387e-54	1.97995	0.374	0.061	2.77043e-50	14	RAB32
2.21009e-51	1.68692	0.282	0.037	4.07143e-47	14	PARVB
6.74489e-51	1.90148	0.351	0.057	1.24254e-46	14	HIST1H1C
1.77458e-48	2.01295	0.496	0.118	3.26913e-44	14	GRAP2
5.84762e-45	2.00526	0.626	0.209	1.07725e-40	14	LAMTOR1
1.38647e-40	2.25726	0.779	0.38	2.55415e-36	14	TUBA4A
7.56384e-40	2.10328	0.656	0.243	1.39341e-35	14	LIMS1
3.4514e-38	2.39072	0.855	0.534	6.35816e-34	14	MYL12A
1.56746e-35	1.8542	0.45	0.126	2.88758e-31	14	CARD19
6.34775e-34	2.17118	0.779	0.429	1.16938e-29	14	RGS10
2.3365e-33	1.96934	0.527	0.183	4.3043e-29	14	CDKN2D
7.12498e-31	1.75225	0.389	0.103	1.31256e-26	14	H2AFJ
1.09798e-29	1.82342	0.58	0.236	2.02269e-25	14	NT5C3A
2.95446e-29	1.54264	0.275	0.057	5.4427e-25	14	ERV3-1
7.2173e-29	1.53102	0.328	0.08	1.32957e-24	14	SPNS1
1.30181e-27	1.65748	0.397	0.12	2.3982e-23	14	ILK
1.44172e-27	1.54572	0.458	0.152	2.65593e-23	14	BIN2
6.00971e-27	1.55961	0.359	0.1	1.10711e-22	14	DAPP1
1.15082e-26	1.46827	0.359	0.099	2.12003e-22	14	MGAT4B
1.2242e-26	1.45168	0.443	0.148	2.25522e-22	14	WBP2
1.62955e-26	1.9654	0.656	0.33	3.00195e-22	14	ODC1
1.75732e-26	1.73879	0.359	0.102	3.23734e-22	14	TMEM140
6.04502e-26	1.83857	0.412	0.134	1.11361e-21	14	CCND3
3.15874e-25	1.83243	0.595	0.283	5.81903e-21	14	TLN1
1.82567e-21	1.46192	0.321	0.094	3.36324e-17	14	TPST2
2.34107e-20	1.57296	0.595	0.31	4.31272e-16	14	TPM4
4.05304e-20	1.71602	0.435	0.182	7.46652e-16	14	TUBA1C
2.01742e-19	1.44271	0.305	0.095	3.71649e-15	14	ETFA
2.4216e-17	1.61908	0.496	0.244	4.46107e-13	14	RIPOR2
4.10602e-17	1.44136	0.305	0.102	7.56411e-13	14	EIF2AK1
7.79378e-17	1.81601	0.481	0.244	1.43577e-12	14	PLEKHO1
5.55624e-16	1.71269	0.534	0.299	1.02357e-11	14	GSTO1
5.94878e-16	1.72833	0.695	0.493	1.09588e-11	14	ARPC1B
7.42538e-16	1.62048	0.527	0.306	1.3679e-11	14	MAX
6.14915e-15	1.57432	0.458	0.229	1.1328e-10	14	KIF2A
0	1.20416	0.288	0.002	0	15	CCL22
0	1.19666	0.351	0.003	0	15	SERPINF1
0	1.04507	0.486	0.009	0	15	TFPI
0	0.991015	0.45	0.006	0	15	PLD4
0	0.896802	0.297	0.002	0	15	DNASE1L3
0	0.860474	0.414	0.002	0	15	CALCRL
0	0.812607	0.342	0.004	0	15	P2RY6
1.45545e-282	0.944447	0.613	0.028	2.68124e-278	15	SLC41A2
1.71193e-251	0.827762	0.468	0.018	3.15371e-247	15	CIITA
7.53008e-218	1.03877	0.595	0.034	1.38719e-213	15	ALCAM
2.36284e-204	1.69307	0.667	0.047	4.35282e-200	15	IL3RA
2.30459e-200	0.937138	0.55	0.032	4.24551e-196	15	CSF2RA
8.81333e-156	1.10615	0.667	0.061	1.62359e-151	15	ALDH2
4.1011e-143	1.02781	0.676	0.066	7.55505e-139	15	CCDC88A
2.36305e-138	1.22698	0.658	0.062	4.35321e-134	15	SLC7A11
1.34141e-134	2.06654	0.82	0.108	2.47114e-130	15	CST3
3.68321e-133	0.946502	0.459	0.033	6.78521e-129	15	IL4I1
2.98974e-129	1.63386	0.432	0.031	5.5077e-125	15	JCHAIN
5.5633e-120	0.966732	0.342	0.021	1.02487e-115	15	MAP1A
1.08272e-114	0.923652	0.369	0.025	1.99458e-110	15	TSPAN13
1.05802e-109	0.793241	0.423	0.034	1.94908e-105	15	LILRB4
8.52377e-101	0.778148	0.514	0.053	1.57025e-96	15	LGMN
2.47812e-98	1.31221	0.748	0.114	4.56519e-94	15	SPI1
1.65002e-94	1.15929	0.802	0.138	3.03967e-90	15	HLA-DMA
1.73745e-94	1.11661	0.685	0.1	3.20073e-90	15	ATF5
2.96219e-94	0.944491	0.757	0.116	5.45695e-90	15	GRN
2.01863e-89	0.779837	0.541	0.063	3.71872e-85	15	CXXC5
5.06401e-88	1.47837	0.892	0.206	9.32891e-84	15	BID
1.3718e-87	1.01012	0.55	0.07	2.52712e-83	15	ADAM19
3.89464e-86	2.05584	0.973	0.275	7.17471e-82	15	HLA-DPA1
3.69244e-85	1.88568	0.991	0.274	6.80221e-81	15	HLA-DRB1
1.22433e-80	1.58703	0.649	0.104	2.25546e-76	15	TCF4
7.16722e-80	0.863028	0.432	0.047	1.32034e-75	15	CCDC50
1.19678e-79	0.907161	0.631	0.097	2.2047e-75	15	DDAH2
1.7483e-79	1.82211	0.991	0.279	3.22072e-75	15	HLA-DRA
4.10651e-77	1.39397	0.811	0.16	7.565e-73	15	HLA-DQB1
6.64097e-77	1.9405	0.982	0.299	1.2234e-72	15	HLA-DPB1
3.61552e-75	1.25432	0.694	0.13	6.6605e-71	15	CTSZ
5.59117e-73	0.828443	0.279	0.022	1.03e-68	15	CSF2RB
3.50113e-72	1.20532	0.495	0.069	6.44977e-68	15	C12orf45
9.31513e-69	0.757808	0.604	0.098	1.71603e-64	15	FCGRT
7.63431e-67	1.08953	0.432	0.057	1.40639e-62	15	MPEG1
1.39404e-63	1.41991	0.784	0.189	2.56809e-59	15	PLEK
2.14529e-61	1.10316	0.559	0.099	3.95206e-57	15	ITM2C
2.25835e-61	0.890702	0.568	0.1	4.16032e-57	15	DAPP1
2.41986e-61	1.71148	1	0.556	4.45786e-57	15	CD74
4.23959e-60	1.46762	0.874	0.27	7.81018e-56	15	LGALS1
7.44693e-59	0.786155	0.658	0.125	1.37187e-54	15	DSE
6.88745e-58	1.66254	0.658	0.141	1.26881e-53	15	MIR155HG
3.48177e-55	0.929696	0.793	0.212	6.41411e-51	15	MALT1
2.80305e-54	0.770766	0.414	0.061	5.16377e-50	15	CPVL
2.98118e-53	1.25905	0.775	0.209	5.49192e-49	15	PPP1R14B
4.37242e-53	0.739264	0.631	0.129	8.05488e-49	15	FERMT3
2.98564e-52	1.10419	0.919	0.307	5.50014e-48	15	CD63
9.68194e-50	0.834015	0.676	0.157	1.78361e-45	15	AHR
1.97302e-48	1.28742	0.64	0.145	3.63471e-44	15	HLA-DQA1
2.26545e-48	0.797193	0.568	0.11	4.17341e-44	15	KYNU
4.77165e-48	1.41329	0.586	0.129	8.79033e-44	15	FABP5
6.41324e-46	1.95914	0.928	0.413	1.18145e-41	15	TXN
1.07113e-43	1.04034	0.459	0.091	1.97324e-39	15	UGCG
5.01048e-43	1.2593	0.928	0.508	9.2303e-39	15	MARCKSL1
3.53125e-42	0.880977	0.757	0.219	6.50527e-38	15	NPC2
4.52703e-40	0.928402	0.955	0.447	8.33969e-36	15	GSTP1
5.33562e-40	1.60511	0.973	0.637	9.82929e-36	15	SEC61B
1.11306e-39	0.852388	0.477	0.101	2.05048e-35	15	SLC15A4
3.78366e-38	0.947206	0.928	0.541	6.97027e-34	15	GNG5
9.89143e-38	1.14953	0.387	0.073	1.8222e-33	15	ENDOG
5.23197e-37	1.71306	0.505	0.124	9.63833e-33	15	LYZ
1.37153e-36	0.966141	0.793	0.293	2.52663e-32	15	RALA
9.53585e-36	0.841689	0.865	0.34	1.7567e-31	15	RTN4
1.0235e-35	0.777083	0.342	0.06	1.88549e-31	15	CHML
1.04788e-33	0.980408	0.55	0.153	1.93041e-29	15	ALOX5AP
1.00081e-31	0.880224	0.694	0.246	1.8437e-27	15	LSP1
2.02473e-31	0.834008	0.901	0.424	3.72996e-27	15	CLIC1
1.41125e-30	0.927124	0.937	0.646	2.59981e-26	15	CYBA
1.92389e-30	1.11837	0.892	0.457	3.54418e-26	15	LMNA
4.00525e-30	0.746436	0.712	0.251	7.37848e-26	15	TYMP
3.57203e-29	0.843562	0.865	0.424	6.58039e-25	15	PKM
1.64276e-28	0.890061	0.559	0.168	3.02629e-24	15	DUSP5
4.68687e-28	0.798519	0.784	0.311	8.63416e-24	15	ANXA5
3.50747e-27	1.08875	0.829	0.415	6.46147e-23	15	ANXA2
1.54256e-26	0.982739	0.883	0.469	2.8417e-22	15	ARL6IP5
4.89066e-26	0.776168	0.45	0.127	9.00958e-22	15	PAG1
2.15802e-24	1.11362	0.856	0.518	3.9755e-20	15	GPR183
2.17779e-24	1.21382	0.414	0.112	4.01192e-20	15	C15orf48
4.80196e-24	0.762857	0.757	0.318	8.84618e-20	15	TXNRD1
4.07488e-23	0.738246	0.838	0.436	7.50675e-19	15	SEC61G
1.76111e-22	1.01932	0.883	0.543	3.24432e-18	15	HSP90B1
1.08903e-21	0.749575	0.847	0.503	2.00621e-17	15	PPIB
3.38006e-21	0.773095	0.811	0.419	6.22675e-17	15	SERPINB9
8.2988e-20	1.50281	0.45	0.146	1.52881e-15	15	HSPA1A
1.26766e-19	1.45191	0.532	0.214	2.33529e-15	15	TIMP1
1.99815e-19	0.75076	0.973	0.618	3.681e-15	15	SQSTM1
2.43214e-19	1.24522	0.748	0.453	4.48049e-15	15	SERPINB1
7.3162e-18	1.50049	0.712	0.38	1.34779e-13	15	HERPUD1
1.91815e-17	0.902455	0.631	0.303	3.53362e-13	15	IRF7
7.73218e-17	0.880994	0.847	0.552	1.42442e-12	15	S100A6
2.2032e-16	0.926445	0.928	0.671	4.05874e-12	15	PRDX1
4.58171e-11	0.766456	0.82	0.589	8.44043e-07	15	S100A11
3.95514e-09	0.822971	0.441	0.216	7.28616e-05	15	GZMB
5.21407e-151	1.9892	0.235	0.007	9.60536e-147	16	HIST1H2BH
1.67538e-123	2.03419	0.245	0.009	3.08638e-119	16	HIST1H2BG
2.911e-107	1.94793	0.276	0.013	5.36265e-103	16	HIST1H2BN
2.03848e-103	1.69754	0.224	0.009	3.75529e-99	16	RECQL5
1.27828e-90	2.1885	0.296	0.018	2.35484e-86	16	AC007952.4
1.2639e-81	2.15854	0.367	0.032	2.32835e-77	16	RHOB
1.36943e-68	2.12377	0.316	0.028	2.52277e-64	16	EGR1
5.64218e-67	2.48622	0.265	0.02	1.0394e-62	16	HES1
2.67956e-60	2.1257	0.633	0.133	4.93628e-56	16	FOSB
1.93609e-59	2.2395	0.5	0.079	3.56667e-55	16	HSPA1B
3.38654e-59	1.85377	0.684	0.151	6.23869e-55	16	FOS
1.0812e-58	2.4899	0.469	0.073	1.99178e-54	16	ATP2B1-AS1
2.09348e-56	2.34924	0.418	0.059	3.8566e-52	16	IER5L
1.85923e-54	1.69724	0.255	0.023	3.42507e-50	16	STAB1
7.4037e-53	2.02438	0.245	0.021	1.36391e-48	16	AL355075.4
3.07492e-51	2.08854	0.276	0.028	5.66462e-47	16	AC091271.1
1.10576e-50	1.92343	0.327	0.04	2.03704e-46	16	AC087239.1
3.3171e-49	1.91561	0.418	0.067	6.11075e-45	16	NR4A1
3.57737e-48	2.58935	0.367	0.052	6.59023e-44	16	SOX4
3.64314e-42	1.741	0.541	0.112	6.7114e-38	16	S100A9
4.45872e-42	1.57302	0.235	0.024	8.21386e-38	16	EPS8
4.69973e-38	2.45012	0.755	0.353	8.65785e-34	16	PPP1R15A
5.22016e-37	1.64524	0.408	0.079	9.61657e-33	16	VCAN
7.37873e-36	2.31145	0.378	0.073	1.35931e-31	16	CSKMT
2.23052e-35	2.18215	0.459	0.099	4.10906e-31	16	S100A8
5.40944e-34	2.24304	0.367	0.071	9.96527e-30	16	MAFB
1.59707e-33	1.58549	0.541	0.145	2.94213e-29	16	HSPA1A
3.74759e-32	2.47007	0.582	0.208	6.90382e-28	16	HEXIM1
1.97818e-31	2.00025	0.337	0.065	3.6442e-27	16	CSF3R
4.35829e-30	1.93607	0.398	0.092	8.02885e-26	16	TNFAIP2
1.07216e-28	2.07612	0.316	0.062	1.97513e-24	16	NSUN6
1.59451e-28	2.0905	0.571	0.21	2.93741e-24	16	DNAJB1
9.34489e-28	2.07457	0.388	0.096	1.72152e-23	16	AL121944.1
8.60057e-27	2.02253	0.388	0.099	1.5844e-22	16	MED29
1.55011e-23	1.55326	0.714	0.452	2.85562e-19	16	GADD45B
3.73909e-21	0.756861	0.439	0.141	6.88815e-17	16	CCL3
4.26561e-21	2.21177	0.592	0.321	7.8581e-17	16	PPP1R10
2.45864e-20	0.885004	0.337	0.088	4.5293e-16	16	CCL3L1
4.82395e-19	2.17274	0.633	0.418	8.88668e-15	16	AMD1
1.69114e-18	1.42659	0.316	0.087	3.11542e-14	16	SLC11A1
2.75882e-18	0.470538	0.48	0.177	5.08231e-14	16	IL1B
4.22032e-18	1.59702	0.337	0.102	7.77467e-14	16	KMT2E-AS1
5.38883e-18	0.449435	0.49	0.178	9.92731e-14	16	CXCL8
5.92937e-18	1.39461	0.276	0.07	1.09231e-13	16	CLEC7A
8.54349e-18	1.96233	0.571	0.31	1.57388e-13	16	JUN
7.03653e-17	1.83219	0.459	0.2	1.29627e-12	16	RGS2
4.30042e-16	1.89649	0.367	0.133	7.92223e-12	16	GLUL
1.68735e-13	1.91609	0.388	0.168	3.10843e-09	16	PPP1R15B
3.04507e-13	0.910428	0.378	0.125	5.60962e-09	16	LYZ
3.19706e-13	1.37579	0.531	0.312	5.88963e-09	16	CEBPB
3.23682e-08	0.436537	0.163	0.555	0.000596287	16	TUBA1B
2.33914e-07	0.421042	0.133	0.468	0.00430916	16	TPI1
3.46371e-07	0.883688	0.663	0.88	0.00638084	16	HNRNPA2B1
1.75662e-06	0.468667	0.184	0.546	0.0323605	16	RBM25

## Sheet: S2G.trainingResponses_in_vivo
TableS2B.Training-response (TR) genes comparing to controls (before vaccination) of each trained subsets for monocytes restimulated with LPS from in vivo study
p_val	avg_logFC	pct.1	pct.2	p_val_adj	gene	Label
1.05961e-10	0.648414	0.968	0.765	1.95201e-06	ACOD1	MCI
2.06596e-09	0.336347	1	0.973	3.8059e-05	MT-ND3	MCI
2.12281e-09	0.422384	1	0.923	3.91063e-05	CXCL8	MCI
5.43631e-09	0.442258	0.806	0.475	0.000100148	RPL36A	MCI
1.76626e-08	0.691442	0.72	0.393	0.00032538	DNAAF1	MCI
2.25281e-08	0.95216	0.849	0.634	0.000415013	TNF	MCI
4.71268e-08	0.707232	0.828	0.508	0.000868171	GBP1	MCI
1.96935e-07	0.42948	0.785	0.47	0.00362794	APOL6	MCI
3.20349e-07	0.377282	1	0.896	0.00590148	IL1B	MCI
5.10963e-07	0.498794	1	0.798	0.00941296	PTGS2	MCI
8.65363e-07	0.359856	0.161	0.011	0.0159417	AC243829.4	MCI
1.16267e-06	0.456066	0.946	0.842	0.0214186	CD55	MCI
1.8868e-06	0.45048	1	0.842	0.0347586	CXCL2	MCI
3.51818e-06	0.462652	0.527	0.262	0.0648119	AP003354.2	MCI
3.76583e-06	0.435236	0.839	0.65	0.0693742	RB1CC1	MCI
4.9756e-06	0.394525	0.312	0.098	0.0916605	IFITM3	MCI
3.59604e-27	0.73339	0.625	0	6.62462e-23	ETV7	MC
1.11031e-25	2.81753	1	0.033	2.04542e-21	CXCL11	MC
9.37144e-17	1.30636	0.375	0	1.72641e-12	SUCNR1	MC
9.37144e-17	0.602368	0.375	0	1.72641e-12	FCGR1B	MC
6.65759e-16	4.17202	1	0.093	1.22646e-11	CXCL10	MC
8.55494e-13	0.668888	0.375	0.005	1.57599e-08	NEXN	MC
1.25416e-12	1.16328	0.375	0.005	2.3104e-08	PPP1R17	MC
3.37312e-12	1.72641	0.875	0.093	6.21396e-08	ARAP2	MC
1.3505e-11	1.51111	0.25	0	2.48788e-07	CXCL9	MC
1.3505e-11	0.672941	0.25	0	2.48788e-07	AC074032.1	MC
1.3505e-11	0.511137	0.25	0	2.48788e-07	AAAS	MC
1.3505e-11	0.438258	0.25	0	2.48788e-07	P2RY14	MC
1.3505e-11	0.429668	0.25	0	2.48788e-07	AC016745.2	MC
1.3505e-11	0.355152	0.25	0	2.48788e-07	MED18	MC
1.3505e-11	0.355152	0.25	0	2.48788e-07	AC109347.2	MC
1.3505e-11	0.326182	0.25	0	2.48788e-07	SLC39A11	MC
1.79035e-11	1.62015	0.875	0.098	3.29819e-07	IFITM3	MC
8.8537e-11	1.70649	0.75	0.071	1.63103e-06	TNFSF10	MC
3.84358e-10	1.11005	0.375	0.011	7.08064e-06	ENDOG	MC
4.1342e-10	2.24862	0.875	0.131	7.61603e-06	RSAD2	MC
4.37483e-09	1.30912	0.75	0.104	8.0593e-05	CNDP2	MC
5.49369e-09	0.706897	0.5	0.033	0.000101205	STOM	MC
1.16504e-08	1.01046	0.625	0.06	0.000214624	NT5C3A	MC
4.67171e-08	0.762559	0.625	0.066	0.000860622	CASP7	MC
5.16336e-08	0.526868	0.25	0.005	0.000951194	RRAS2	MC
5.16336e-08	0.512044	0.25	0.005	0.000951194	LINC02432	MC
6.12019e-08	0.533872	0.25	0.005	0.00112746	MSR1	MC
6.12019e-08	0.493992	0.25	0.005	0.00112746	MIR29B2CHG	MC
6.12019e-08	0.432441	0.25	0.005	0.00112746	BACH2	MC
6.12019e-08	0.333767	0.25	0.005	0.00112746	SERPING1	MC
7.24785e-08	0.338689	0.25	0.005	0.0013352	CD244	MC
7.24785e-08	0.236427	0.25	0.005	0.0013352	KREMEN1	MC
2.28209e-07	1.19992	0.75	0.126	0.00420407	IFIT1	MC
2.91751e-07	0.968512	0.75	0.115	0.00537464	CGAS	MC
3.20817e-07	0.784541	0.5	0.049	0.00591009	BRCA2	MC
8.1726e-07	0.618762	0.5	0.049	0.0150556	ABCG1	MC
1.09611e-06	2.50924	1	0.481	0.0201925	IFIT2	MC
1.13726e-06	0.861919	0.375	0.027	0.0209507	ANXA2R	MC
1.25064e-06	0.569626	0.375	0.027	0.0230393	ACO1	MC
1.37485e-06	0.496885	0.375	0.027	0.0253275	TMEM126B	MC
1.51088e-06	0.538332	0.375	0.027	0.0278335	NEPRO	MC
1.52484e-06	0.516459	0.5	0.055	0.0280906	CASP10	MC
1.96836e-06	0.595279	0.125	0	0.0362611	LAMB1	MC
1.96836e-06	0.595279	0.125	0	0.0362611	SPATS2	MC
1.96836e-06	0.595279	0.125	0	0.0362611	IFI27	MC
1.96836e-06	0.549438	0.125	0	0.0362611	VMO1	MC
1.96836e-06	0.406133	0.125	0	0.0362611	PTGER3	MC
1.96836e-06	0.364204	0.125	0	0.0362611	GUCY1B1	MC
1.96836e-06	0.341295	0.125	0	0.0362611	MIR4422HG	MC
1.96836e-06	0.341295	0.125	0	0.0362611	RWDD3	MC
1.96836e-06	0.341295	0.125	0	0.0362611	WDR92	MC
1.96836e-06	0.341295	0.125	0	0.0362611	LINC00342	MC
1.96836e-06	0.341295	0.125	0	0.0362611	LMOD3	MC
1.96836e-06	0.341295	0.125	0	0.0362611	ALG1L2	MC
1.96836e-06	0.341295	0.125	0	0.0362611	FAM13A	MC
1.96836e-06	0.341295	0.125	0	0.0362611	CPLANE1	MC
1.96836e-06	0.341295	0.125	0	0.0362611	CENPH	MC
1.96836e-06	0.341295	0.125	0	0.0362611	STARD4-AS1	MC
1.96836e-06	0.341295	0.125	0	0.0362611	GTF2IRD2B	MC
1.96836e-06	0.341295	0.125	0	0.0362611	TRIP6	MC
1.96836e-06	0.341295	0.125	0	0.0362611	LINC00996	MC
1.96836e-06	0.341295	0.125	0	0.0362611	SYTL4	MC
1.96836e-06	0.341295	0.125	0	0.0362611	MCPH1	MC
1.96836e-06	0.341295	0.125	0	0.0362611	ZNF251	MC
1.96836e-06	0.341295	0.125	0	0.0362611	CTSV	MC
1.96836e-06	0.341295	0.125	0	0.0362611	RALGPS1	MC
1.96836e-06	0.341295	0.125	0	0.0362611	HACD1	MC
1.96836e-06	0.341295	0.125	0	0.0362611	TMTC3	MC
1.96836e-06	0.341295	0.125	0	0.0362611	WDR66	MC
1.96836e-06	0.341295	0.125	0	0.0362611	GPHN	MC
1.96836e-06	0.341295	0.125	0	0.0362611	LCTL	MC
1.96836e-06	0.341295	0.125	0	0.0362611	AC002553.1	MC
1.96836e-06	0.341295	0.125	0	0.0362611	SLC25A17	MC
1.96836e-06	0.341295	0.125	0	0.0362611	AC106801.1	MC
1.96836e-06	0.341295	0.125	0	0.0362611	AL355922.2	MC
1.96836e-06	0.341295	0.125	0	0.0362611	ACTA2-AS1	MC
1.96836e-06	0.341295	0.125	0	0.0362611	STPG2	MC
1.96836e-06	0.259606	0.125	0	0.0362611	AL050343.1	MC
1.96836e-06	0.259606	0.125	0	0.0362611	MAD2L1	MC
1.96836e-06	0.259606	0.125	0	0.0362611	AL158211.1	MC
1.96836e-06	0.259606	0.125	0	0.0362611	CENPN	MC
1.96836e-06	0.259606	0.125	0	0.0362611	SKA2	MC
1.96836e-06	0.24771	0.125	0	0.0362611	ARL6	MC
1.96836e-06	0.24771	0.125	0	0.0362611	NAP1L5	MC
1.96836e-06	0.24771	0.125	0	0.0362611	AC010245.2	MC
1.96836e-06	0.24771	0.125	0	0.0362611	CARD9	MC
1.96836e-06	0.24771	0.125	0	0.0362611	ORMDL3	MC
1.96836e-06	0.24771	0.125	0	0.0362611	TASP1	MC
1.96836e-06	0.24771	0.125	0	0.0362611	FP565260.3	MC
1.96836e-06	0.24771	0.125	0	0.0362611	AL592078.1	MC
1.96836e-06	0.231442	0.125	0	0.0362611	MBOAT2	MC
1.96836e-06	0.231442	0.125	0	0.0362611	HTRA4	MC
1.96836e-06	0.231442	0.125	0	0.0362611	C11orf74	MC
1.96836e-06	0.231442	0.125	0	0.0362611	HRASLS2	MC
1.96836e-06	0.231442	0.125	0	0.0362611	CRTAM	MC
1.96836e-06	0.231442	0.125	0	0.0362611	AC091814.1	MC
1.96836e-06	0.231442	0.125	0	0.0362611	NFE2	MC
1.96836e-06	0.136675	0.125	0	0.0362611	EIPR1	MC
1.96836e-06	0.136675	0.125	0	0.0362611	AC073046.1	MC
1.96836e-06	0.136675	0.125	0	0.0362611	SUMF1	MC
1.96836e-06	0.136675	0.125	0	0.0362611	AC112220.2	MC
1.96836e-06	0.136675	0.125	0	0.0362611	ZSCAN16	MC
1.96836e-06	0.136675	0.125	0	0.0362611	PEX7	MC
1.96836e-06	0.136675	0.125	0	0.0362611	AL023806.1	MC
1.96836e-06	0.136675	0.125	0	0.0362611	RMND1	MC
1.96836e-06	0.136675	0.125	0	0.0362611	GPR174	MC
1.96836e-06	0.136675	0.125	0	0.0362611	LY6E-DT	MC
1.96836e-06	0.136675	0.125	0	0.0362611	LINC01410	MC
1.96836e-06	0.136675	0.125	0	0.0362611	ANKRD16	MC
1.96836e-06	0.136675	0.125	0	0.0362611	KNDC1	MC
1.96836e-06	0.136675	0.125	0	0.0362611	AC005476.2	MC
1.96836e-06	0.136675	0.125	0	0.0362611	LIN52	MC
1.96836e-06	0.136675	0.125	0	0.0362611	LPCAT4	MC
1.96836e-06	0.136675	0.125	0	0.0362611	ZWILCH	MC
1.96836e-06	0.136675	0.125	0	0.0362611	KIAA0556	MC
1.96836e-06	0.136675	0.125	0	0.0362611	QPRT	MC
1.96836e-06	0.136675	0.125	0	0.0362611	COG4	MC
1.96836e-06	0.136675	0.125	0	0.0362611	LINC00665	MC
1.96836e-06	0.136675	0.125	0	0.0362611	ZNF880	MC
1.96836e-06	0.136675	0.125	0	0.0362611	LINC00278	MC
1.96836e-06	0.136675	0.125	0	0.0362611	AC240274.1	MC
1.96836e-06	0.136675	0.125	0	0.0362611	GBP7	MC
1.96836e-06	0.136675	0.125	0	0.0362611	TMEM139	MC
1.96836e-06	0.136675	0.125	0	0.0362611	FOXD4L1	MC
1.96836e-06	0.122198	0.125	0	0.0362611	TMEM51	MC
1.96836e-06	0.122198	0.125	0	0.0362611	AC104794.2	MC
1.96836e-06	0.122198	0.125	0	0.0362611	LINC02068	MC
1.96836e-06	0.122198	0.125	0	0.0362611	DMGDH	MC
1.96836e-06	0.122198	0.125	0	0.0362611	ANKRD20A4	MC
1.96836e-06	0.122198	0.125	0	0.0362611	AC090559.1	MC
1.96836e-06	0.122198	0.125	0	0.0362611	SLX1A	MC
1.96836e-06	0.122198	0.125	0	0.0362611	RAB11FIP4	MC
1.96836e-06	0.122198	0.125	0	0.0362611	FAM20A	MC
1.96836e-06	0.122198	0.125	0	0.0362611	FLT3LG	MC
1.96836e-06	0.118006	0.125	0	0.0362611	ARMC9	MC
1.96836e-06	0.118006	0.125	0	0.0362611	SYP	MC
1.96836e-06	0.118006	0.125	0	0.0362611	LINC01537	MC
1.96836e-06	0.118006	0.125	0	0.0362611	MRC1	MC
1.96836e-06	0.118006	0.125	0	0.0362611	AC002094.2	MC
2.00107e-06	0.457892	0.375	0.027	0.0368638	IFITM1	MC
2.27229e-06	1.87835	1	0.284	0.04186	CTSC	MC
2.40523e-06	1.06283	0.75	0.142	0.0443091	LIMK2	MC
2.40922e-06	0.485895	0.375	0.027	0.0443826	PHKB	MC
2.51983e-06	0.984353	0.75	0.164	0.0464204	DAPP1	MC
3.27014e-06	0.874089	0.625	0.115	0.0602424	FPR2	MC
3.32853e-06	0.550022	0.25	0.011	0.0613181	AC243829.4	MC
3.32853e-06	0.514303	0.25	0.011	0.0613181	"MARCH1"	MC
3.32853e-06	0.51002	0.25	0.011	0.0613181	TOR3A	MC
3.32853e-06	0.50314	0.25	0.011	0.0613181	AC079630.1	MC
3.32853e-06	0.427052	0.25	0.011	0.0613181	GTF2H2	MC
4.0449e-06	0.882362	0.375	0.033	0.0745151	APOL1	MC
4.29141e-06	1.80808	0.25	0.011	0.0790563	CCL8	MC
4.29141e-06	0.434662	0.25	0.011	0.0790563	AL592071.1	MC
4.29141e-06	0.419647	0.25	0.011	0.0790563	LBH	MC
4.29141e-06	0.416115	0.25	0.011	0.0790563	INTS5	MC
4.86786e-06	0.250325	0.25	0.011	0.0896757	POLG2	MC
4.86786e-06	0.223593	0.25	0.011	0.0896757	CDR2	MC
5.22176e-06	0.732105	0.375	0.033	0.0961952	PGAP1	MC

## Sheet: S2H.primingEffects_in_vovo
TableS2B.Priming effect genes comparing to controls (before vaccination) of non-restimulated monocytes from in vivo study
p_val	avg_logFC	pct.1	pct.2	p_val_adj	gene
8.13125e-36	-0.677824	0.14	0.407	1.49794e-31	AC020656.1
3.81309e-36	-0.639227	0.006	0.207	7.02448e-32	HLA-DRB5
9.69139e-54	-0.597954	0.741	0.878	1.78535e-49	RPL17
2.75901e-16	-0.558748	0.461	0.61	5.08265e-12	CXCR4
2.36331e-07	-0.443308	0.453	0.549	0.00435369	SLC7A11
1.45702e-12	-0.301799	0.234	0.383	2.68413e-08	RNASEK
3.36685e-14	-0.291607	0.462	0.623	6.20241e-10	RPS17
5.33617e-08	-0.284651	0.32	0.435	0.00098303	PHACTR1
4.68461e-08	-0.276937	0.633	0.701	0.000862999	RPL36A
2.62537e-13	-0.265582	0.128	0.269	4.83645e-09	NME2
9.93477e-08	-0.257043	0.567	0.664	0.00183018	CD52
2.66545e-26	-0.256972	0.955	0.965	4.91029e-22	RPS26
6.31668e-11	-0.246413	0.736	0.832	1.16366e-06	IRF1
1.30664e-08	-0.239833	0.385	0.505	0.000240708	HECA
1.02639e-11	-0.237528	0.028	0.117	1.89081e-07	FOLR3
5.20576e-07	-0.218341	0.586	0.671	0.00959005	STAT1
1.98111e-07	-0.199979	0.298	0.419	0.00364961	RNF168
9.38009e-14	-0.197419	0.924	0.937	1.728e-09	RPL27A
6.54466e-20	-0.195916	0.983	0.976	1.20566e-15	RPS15A
1.5194e-26	-0.189155	0.992	0.985	2.79903e-22	RPS12
1.21513e-07	-0.184268	0.719	0.79	0.00223852	ATP6V1B2
5.03472e-15	-0.179685	0.96	0.954	9.27497e-11	RPL27
1.30064e-21	-0.177598	0.988	0.978	2.39604e-17	RPL26
7.00636e-18	-0.175277	0.982	0.973	1.29071e-13	RPL35A
1.03312e-17	-0.167058	0.99	0.973	1.90321e-13	RPL39
2.77774e-20	-0.164308	0.994	0.992	5.11715e-16	RPL28
3.02683e-14	-0.162425	0.985	0.977	5.57603e-10	RPLP2
1.9966e-25	-0.162219	0.988	0.98	3.67814e-21	RPL30
1.22077e-19	-0.156734	0.986	0.977	2.2489e-15	RPL21
5.30631e-08	-0.155019	0.928	0.927	0.000977528	RPS20
6.12702e-18	-0.154515	0.992	0.991	1.12872e-13	MT-ND4
4.33989e-15	-0.151152	0.986	0.987	7.99495e-11	RPL32
8.72614e-08	-0.1469	0.983	0.979	0.00160753	MT-ND5
1.14063e-08	-0.145611	0.988	0.981	0.000210127	RPL41
2.33589e-09	-0.145524	0.968	0.963	4.30318e-05	RPL22
1.03153e-14	-0.144588	0.988	0.984	1.90028e-10	RPL34
1.14668e-17	-0.143413	0.989	0.984	2.11241e-13	RPS24
3.05338e-15	-0.140805	0.993	0.986	5.62494e-11	RPLP1
1.54453e-18	-0.138999	0.996	0.996	2.84532e-14	MT-CO3
3.18409e-11	-0.138918	0.99	0.988	5.86573e-07	RPS15
2.28826e-09	-0.138083	0.986	0.974	4.21543e-05	RPS19
1.37593e-09	-0.130557	0.974	0.965	2.53474e-05	RPS11
4.52493e-14	-0.130375	0.986	0.973	8.33582e-10	RPS23
9.91187e-09	-0.12481	0.975	0.979	0.000182597	RPL12
1.77827e-12	-0.1242	0.985	0.967	3.27592e-08	RPS13
2.16038e-13	-0.120514	0.989	0.966	3.97985e-09	RPS27A
1.28626e-09	-0.114242	0.983	0.976	2.36955e-05	RPS14
4.03549e-07	-0.110177	0.985	0.968	0.00743418	LAPTM5
9.22654e-08	-0.108769	0.963	0.963	0.00169971	RPL23A
2.98385e-10	-0.105984	0.986	0.981	5.49685e-06	FAU
2.72558e-08	-0.104696	0.982	0.965	0.000502106	UBA52
2.34045e-08	-0.104329	0.985	0.973	0.000431159	RPL9
8.44302e-16	-0.104291	0.997	0.998	1.55537e-11	MT-CO1
1.3993e-11	-0.101943	0.993	0.993	2.57779e-07	MT-ND1
8.27319e-11	-0.0939606	0.996	0.992	1.52409e-06	MT-CO2
5.25313e-08	-0.0866786	0.996	0.995	0.000967731	MT-ATP6
1.11653e-07	0.10231	0.982	0.969	0.00205687	OAZ1
2.25686e-08	0.118727	0.989	0.984	0.000415759	VIM
6.64785e-08	0.121342	0.133	0.056	0.00122467	HSPB1
7.98039e-09	0.123005	0.996	0.992	0.000147015	FTH1
2.23986e-07	0.138587	0.938	0.899	0.00412627	CFL1
2.04054e-07	0.144455	0.963	0.936	0.00375909	FCER1G
7.60771e-09	0.161417	0.928	0.897	0.000140149	PFN1
4.34289e-16	0.163294	0.983	0.973	8.00048e-12	RPS29
3.36134e-08	0.164217	0.917	0.856	0.000619226	ARPC1B
2.90324e-07	0.170606	0.883	0.849	0.00534835	PRDX1
1.59418e-07	0.178552	0.842	0.751	0.00293679	VASP
4.46099e-09	0.178916	0.923	0.862	8.21804e-05	SERPINB9
3.24083e-10	0.186533	0.95	0.922	5.97025e-06	CST3
5.09614e-20	0.197568	0.989	0.961	9.38812e-16	HLA-C
2.93338e-12	0.198383	0.956	0.925	5.40386e-08	TYMP
3.41477e-07	0.198666	0.541	0.435	0.00629068	LILRB1
1.32595e-07	0.206524	0.318	0.213	0.00244266	GRAMD1A
1.25512e-07	0.206722	0.864	0.803	0.00231219	ATP2B1
4.4286e-13	0.206724	0.89	0.814	8.15837e-09	BID
6.3184e-10	0.208743	0.252	0.134	1.16398e-05	HS3ST3B1
1.94663e-07	0.210761	0.873	0.839	0.00358608	WTAP
2.4217e-08	0.215604	0.944	0.913	0.000446126	TIMP1
4.34674e-09	0.217732	0.523	0.384	8.00756e-05	GPR84
2.21868e-11	0.223688	0.59	0.438	4.08725e-07	LAIR1
1.45485e-07	0.231915	0.59	0.469	0.00268012	B4GALT1
8.18096e-11	0.243043	0.902	0.856	1.5071e-06	SAMSN1
8.37136e-08	0.245237	0.754	0.672	0.00154217	CALM1
2.29995e-08	0.247328	0.641	0.532	0.000423696	EIF1B
4.24897e-08	0.251293	0.199	0.106	0.000782746	SOCS1
9.24837e-11	0.256977	0.868	0.776	1.70373e-06	CD55
3.89348e-11	0.258598	0.802	0.716	7.17257e-07	EHD1
6.02318e-11	0.261986	0.23	0.113	1.10959e-06	AC005224.3
1.377e-16	0.284902	0.893	0.8	2.53671e-12	NINJ1
5.18165e-08	0.285672	0.487	0.367	0.000954564	CD83
1.88853e-08	0.297837	0.512	0.383	0.000347905	ADA
2.19389e-11	0.305636	0.487	0.332	4.04159e-07	RIN2
6.90952e-13	0.309546	0.556	0.401	1.27287e-08	RNF144B
8.95675e-10	0.312521	0.823	0.742	1.65001e-05	C15orf48
1.54512e-14	0.315228	0.952	0.908	2.84642e-10	NFKBIA
4.67089e-08	0.324092	0.393	0.274	0.000860472	HSPD1
8.62678e-10	0.335623	0.871	0.823	1.58923e-05	IER3
3.16548e-08	0.336841	0.812	0.765	0.000583146	CXCL8
2.84025e-07	0.340053	0.253	0.154	0.00523231	KCNJ2
6.79463e-12	0.348073	0.52	0.366	1.25171e-07	NFKBIZ
6.4156e-16	0.376913	0.758	0.627	1.18188e-11	TNFAIP8
7.18062e-18	0.390817	0.391	0.208	1.32281e-13	LGALS2
6.50851e-18	0.394073	0.722	0.537	1.199e-13	SOCS3
8.03303e-19	0.44329	0.239	0.083	1.47984e-14	TNIP3
4.95487e-19	0.445902	0.832	0.734	9.12787e-15	BCL2A1
4.78937e-19	0.459039	0.231	0.08	8.82299e-15	DNAAF1
9.194e-13	0.478696	0.583	0.439	1.69372e-08	TNFAIP6
1.5297e-22	0.707929	0.388	0.188	2.81801e-18	IL1A
3.85902e-16	0.743233	0.601	0.45	7.10909e-12	IL1RN
1.07401e-08	0.768659	0.264	0.16	0.000197855	CXCL3
6.87704e-31	0.95479	0.824	0.643	1.26689e-26	IL1B
1.85357e-12	1.2345	0.363	0.221	3.41464e-08	CCL3
4.09133e-15	1.50089	0.356	0.203	7.53705e-11	CCL4
